# Supplementary material for: PomiR172d-PoARR module regulates the drought response through the reactive oxygen pathway in tree peony
Source: Hortic Res. 2025 Sep 17;13(1):uhaf252. doi: 10.1093/hr/uhaf252 (PMC12856503; doi:10.1093/hr/uhaf252)
Supplement: Web_Material_uhaf252 [file web_material_uhaf252.zip › Table S1.xlsx]

## Sheet: Sheet1
Sample sets information in this study.
Sample Name	Sample Species	Biological Replicates
CK1	paeonia_ostii	CK
CK2	paeonia_ostii	CK
CK3	paeonia_ostii	CK
MD1	paeonia_ostii	MD
MD2	paeonia_ostii	MD
MD3	paeonia_ostii	MD
SD1	paeonia_ostii	SD
SD2	paeonia_ostii	SD
SD3	paeonia_ostii	SD
RE1	paeonia_ostii	RE
RE2	paeonia_ostii	RE
RE3	paeonia_ostii	RE
