# Supplementary material for: PomiR172d-PoARR module regulates the drought response through the reactive oxygen pathway in tree peony
Source: Hortic Res. 2025 Sep 17;13(1):uhaf252. doi: 10.1093/hr/uhaf252 (PMC12856503; doi:10.1093/hr/uhaf252)
Supplement: Web_Material_uhaf252 [file web_material_uhaf252.zip › Table S2.xlsx]

## Sheet: Sheet1
Overview of reads from raw data to cleaned sequences.
3ADT&length filter: reads removed due to 3ADT not found and length with <18 nt and >25 nt were removed(for plants); length with<18 and >26 were remove(for animals)
Junk reads:Junk: >=2N, >=7A, >=8C, >=6G, >=7T, >=10Dimer, >=6Trimer, or >=5Tetramer
Rfam:Collection of many common non-coding RNA families except micro RNA; http://rfam.janelia.org
Repeats:Prototypic sequences representing repetitive DNA from different eukaryotic species; http://www.girinst.org/repbase.
Notes:valid reads may not be equal to raw reads - 3ADT&length filter - Junk reads ï¿½C mRNA ï¿½C Rfam - Repeats, because there are overlapped sequences between mRNAï¿½ï¿½Rfam and Repeats, details please refer to _comp_others.txt in fold 2_MappedData.
		CK1				CK2				CK3				MD1				MD2				MD3				SD1				SD2				SD3				RE1				RE2				RE3
lib	type	Total	% of Total	uniq	% of uniq	Total	% of Total	uniq	% of uniq	Total	% of Total	uniq	% of uniq	Total	% of Total	uniq	% of uniq	Total	% of Total	uniq	% of uniq	Total	% of Total	uniq	% of uniq	Total	% of Total	uniq	% of uniq	Total	% of Total	uniq	% of uniq	Total	% of Total	uniq	% of uniq	Total	% of Total	uniq	% of uniq	Total	% of Total	uniq	% of uniq	Total	% of Total	uniq	% of uniq
Raw reads	NA	16869070	100	6594149	100	15317277	100	6520933	100	14364018	100	5781898	100	16107017	100	5709548	100	16289364	100	7263029	100	17014406	100	7451962	100	16614981	100	5051614	100	16340989	100	7203508	100	16168275	100	6313387	100	15713983	100	6653147	100	15668118	100	5741618	100	15050625	100	6184565	100
3ADT&length filter	Sequence type	3742035	22.18	1430315	21.69	4756660	31.05	2067950	31.71	2704360	18.83	1177933	20.37	2463419	15.29	890372	15.59	2673460	16.41	1303891	17.95	2910428	17.11	1271614	17.06	3830782	23.06	1186196	23.48	2242569	13.72	1067938	14.83	3983407	24.64	1462592	23.17	3745198	23.83	1569610	23.59	4645453	29.65	1609334	28.03	3587156	23.83	1564814	25.3
Junk reads	Sequence type	67869	0.4	46244	0.7	63729	0.42	43256	0.66	63685	0.44	42647	0.74	66538	0.41	41168	0.72	79200	0.49	55934	0.77	80701	0.47	55508	0.74	78802	0.47	41239	0.82	81107	0.5	58214	0.81	70739	0.44	47008	0.74	65971	0.42	44133	0.66	53904	0.34	33378	0.58	64062	0.43	40902	0.66
Rfam	RNA class	769981	4.56	18405	0.28	577232	3.77	16886	0.26	659295	4.59	17323	0.3	805206	5	17056	0.3	482596	2.96	13724	0.19	488007	2.87	13055	0.18	802327	4.83	22534	0.45	363116	2.22	10514	0.15	533009	3.3	15371	0.24	569526	3.62	17318	0.26	699455	4.46	20785	0.36	654812	4.35	20211	0.33
Repeats	RNA class	12954	0.08	217	0	3447	0.02	154	0	10359	0.07	205	0	6949	0.04	220	0	5018	0.03	220	0	3611	0.02	184	0	6105	0.04	247	0	3928	0.02	199	0	4550	0.03	196	0	4145	0.03	177	0	6210	0.04	215	0	4730	0.03	201	0
valid reads	Sequence type	10096622	59.85	5047374	76.54	8479450	55.36	4353992	66.77	9046166	62.98	4497045	77.78	10601051	65.82	4710254	82.5	11286125	69.29	5839403	80.4	11847014	69.63	6059836	81.32	9446831	56.86	3749422	74.22	12061783	73.81	6013855	83.49	9826491	60.78	4739826	75.08	9706092	61.77	4976283	74.8	8460997	54	4033455	70.25	9014984	59.9	4513431	72.98
rRNA	RNA class	606051	3.59	11828	0.18	420701	2.75	10273	0.16	517644	3.6	11249	0.19	683853	4.25	12689	0.22	375338	2.3	9714	0.13	399320	2.35	9451	0.13	639937	3.85	16290	0.32	291149	1.78	7606	0.11	427271	2.64	11335	0.18	452722	2.88	12653	0.19	557947	3.56	15230	0.27	527545	3.51	14817	0.24
tRNA	RNA class	109795	0.65	4608	0.07	118584	0.77	5001	0.08	95232	0.66	4244	0.07	72041	0.45	2292	0.04	66425	0.41	2104	0.03	50070	0.29	1774	0.02	106266	0.64	3933	0.08	42457	0.26	1466	0.02	66772	0.41	2336	0.04	70951	0.45	2766	0.04	89248	0.57	3558	0.06	76768	0.51	3360	0.05
snoRNA	RNA class	4339	0.03	319	0	3500	0.02	262	0	3672	0.03	283	0	6446	0.04	407	0.01	6435	0.04	439	0.01	5718	0.03	420	0.01	9434	0.06	544	0.01	4494	0.03	316	0	5736	0.04	366	0.01	5058	0.03	315	0	6014	0.04	340	0.01	5233	0.03	337	0.01
snRNA	RNA class	10816	0.06	486	0.01	12660	0.08	434	0.01	9833	0.07	428	0.01	15316	0.1	599	0.01	12566	0.08	542	0.01	13664	0.08	547	0.01	13379	0.08	614	0.01	6459	0.04	375	0.01	8013	0.05	423	0.01	12961	0.08	556	0.01	11352	0.07	488	0.01	12377	0.08	547	0.01
other Rfam RNA	RNA class	38980	0.23	1164	0.02	21787	0.14	916	0.01	32914	0.23	1119	0.02	27550	0.17	1069	0.02	21832	0.13	925	0.01	19235	0.11	863	0.01	33311	0.2	1153	0.02	18557	0.11	751	0.01	25217	0.16	911	0.01	27834	0.18	1028	0.02	34894	0.22	1169	0.02	32889	0.22	1150	0.02
