# Supplementary material for: PomiR172d-PoARR module regulates the drought response through the reactive oxygen pathway in tree peony
Source: Hortic Res. 2025 Sep 17;13(1):uhaf252. doi: 10.1093/hr/uhaf252 (PMC12856503; doi:10.1093/hr/uhaf252)
Supplement: Web_Material_uhaf252 [file web_material_uhaf252.zip › Table S3.xlsx]

## Sheet: Sheet1
Repeat sequence category of RE2				Repeat sequence category of SD1				Repeat sequence category of MD1				Repeat sequence category of CK2				Repeat sequence category of RE3				Repeat sequence category of SD3				Repeat sequence category of MD2				Repeat sequence category of CK3				Repeat sequence category of RE1				Repeat sequence category of SD2				Repeat sequence category of MD3				Repeat sequence category of CK1
type	count_total	count_unique		type	count_total	count_unique		type	count_total	count_unique		type	count_total	count_unique		type	count_total	count_unique		type	count_total	count_unique		type	count_total	count_unique		type	count_total	count_unique		type	count_total	count_unique		type	count_total	count_unique		type	count_total	count_unique		type	count_total	count_unique
MuDR	45	6		Penelope	16	3		ATREP18	8	1		ATREP18	5	1		Penelope	6	1		Penelope	5	1		Penelope	5	1		MuDR	56	8		MuDR	44	6		ATREP18	5	1		MuDR	40	5		MuDR	62	6
Copia	523	45		ATREP18	8	1		MuDR	56	6		Penelope	5	1		MuDR	43	6		MuDR	51	4		MuDR	18	2		Copia	725	40		Copia	497	43		Penelope	10	1		Copia	692	48		Copia	792	48
piggyBac	7	1		MuDR	97	8		Copia	1039	53		MuDR	30	3		Copia	473	41		Copia	464	42		Copia	943	62		piggyBac	11	1		piggyBac	11	2		MuDR	54	5		piggyBac	5	1		piggyBac	17	1
RTEX	5	1		Copia	777	44		RTEX	19	1		Copia	429	29		piggyBac	16	2		EnSpm	6	1		piggyBac	26	3		RTEX	12	1		RTEX	5	1		Copia	838	62		RTEX	36	4		Non-LTR_Retrotransposon	134	9
L1	1151	37		piggyBac	8	1		EnSpm	21	2		piggyBac	15	2		RTEX	5	1		L1	651	31		RTEX	13	1		L1	1490	44		EnSpm	11	2		EnSpm	19	3		EnSpm	17	2		P	17	3
SINE2/tRNA	5	1		RTEX	19	3		L1	1217	36		L1	918	28		EnSpm	8	1		SINE2/tRNA	5	1		EnSpm	37	4		SINE2/tRNA	5	1		L1	992	26		L1	617	26		L1	619	23		LTR_Retrotransposon	85	11
Crypton	169	8		L1	977	41		Crypton	174	11		SINE2/tRNA	5	1		L1	1049	31		Crypton	141	7		L1	593	21		Crypton	122	10		Crypton	117	9		Crypton	54	4		Crypton	100	8		L1	1516	44
Polinton	11	1		Crypton	228	9		Sola	339	14		Crypton	90	7		Crypton	125	10		Sola	665	27		Crypton	178	10		Polinton	5	1		Sola	646	18		Sola	878	26		Sola	590	20		SINE2/tRNA	12	2
Sola	1060	25		RandI	6	1		Helitron	37	4		Polinton	6	1		Sola	781	25		Ambal	6	1		Sola	1307	36		Sola	721	23		Helitron	28	3		Helitron	36	4		Helitron	28	3		Crypton	111	7
Helitron	47	5		Sola	618	27		Gypsy	3612	54		Sola	443	17		Helitron	42	5		Helitron	37	4		Ambal	7	1		Helitron	72	6		Gypsy	1551	44		Gypsy	1148	42		Gypsy	1221	44		Sola	742	22
Gypsy	2874	56		Gypsy	2775	65		Non-LTR_Retrotransposon	137	10		Helitron	34	4		Gypsy	1846	49		Gypsy	2192	52		Helitron	59	3		Gypsy	6896	49		Non-LTR_Retrotransposon	106	7		Non-LTR_Retrotransposon	128	10		Non-LTR_Retrotransposon	114	10		Gypsy	9411	59
Non-LTR_Retrotransposon	123	10		Non-LTR_Retrotransposon	233	10		SINE	11	2		Gypsy	1336	46		Non-LTR_Retrotransposon	133	10		Non-LTR_Retrotransposon	155	7		Gypsy	1536	47		Non-LTR_Retrotransposon	143	10		SINE	5	1		Harbinger	18	2		hAT	22	3		Helitron	55	5
P	5	1		P	33	3		P	17	3		Non-LTR_Retrotransposon	77	7		SINE	11	1		P	5	1		Non-LTR_Retrotransposon	102	8		SINE	6	1		Harbinger	40	3		LTR_Retrotransposon	123	13		LTR_Retrotransposon	127	13
SINE	6	1		hAT	19	3		hAT	11	2		P	13	1		hAT	20	2		hAT	6	1		hAT	5	1		P	32	4		LTR_Retrotransposon	92	12
hAT	6	1		Kolobok	5	1		Mariner/Tc1	5	1		SINE	11	2		LTR_Retrotransposon	128	14		Harbinger	25	2		Harbinger	5	1		LTR_Retrotransposon	63	6
Mariner/Tc1	12	1		Harbinger	25	4		Harbinger	8	1		LTR_Retrotransposon	24	3		Harbinger	44	2		LTR_Retrotransposon	136	14		LTR_Retrotransposon	184	19
LTR_Retrotransposon	99	11		Mariner/Tc1	13	2		LTR_Retrotransposon	238	19		Harbinger	6	1
Harbinger	57	3		LTR_Retrotransposon	248	21
DNA_transposon	5	1
