# Supplementary material for: PomiR172d-PoARR module regulates the drought response through the reactive oxygen pathway in tree peony
Source: Hortic Res. 2025 Sep 17;13(1):uhaf252. doi: 10.1093/hr/uhaf252 (PMC12856503; doi:10.1093/hr/uhaf252)
Supplement: Web_Material_uhaf252 [file web_material_uhaf252.zip › Table S4.xlsx]

## Sheet: Sheet1
Item	Description
Pre-miRNA Index	Pre-miRNA Cluster Index
miRNA_Index	mature miRNA
miR_name	The miR_name is composed of the 1st known miR name in a cluster, a underscore, and a matching annotation: such as
	L-n means the miRNA_seq (detected) is n base less than known rep_miRSeq in the left side;
	R-n means the miRNA_seq (detected) is n base less than known rep_miRSeq in the right side;
	L+n means the miRNA_seq (detected) is n base more than known rep_miRSeq in the left side;
	R+n means the miRNA_seq (detected) is n base more than known rep_miRSeq in the right side;
	2ss5TC13TA means 2 substitution (ss), which are T->C at position 5 and T->A at position 13
	if there is no matching annotation, the miRNA_seq (detected) is exactly same as known rep_miRSeq.
	New discovered 5p/3p sequence has been annotated as p3/p5: which is directly differentiate with the reported sequences,
miR_seq	is a read at 5' or 3' of maximum mapped score in each cluster.
len	miR_seq length
genome ID	Reference Genome Information
strand	strand "+" or "-"
start	pre-miRNA start position
end	Pre-miRNA end position
pre-miRNA_seq	pre-miRNA sequence
#mir/MIR	mapped mir numbers in miRbase, the number in this item eaquals to the sum of mirIDs
mirIDs	is all mirID in a cluster, seprated by ,
rep_mirID	is the representative known mirID
rep_mirSeq	is the representative known mir sequence
rep_miRID	is the representative known miRID
rep_miRSeq	is the representative known miR sequence
type	is 5' or 3', which means the cluster appears at 5' or 3' end
Sequence in miRbase	New, miRNA identified in this study and not reported in miRBase,mainly for new reported 5p or 3p sequence; Diff, confirming miRNA sequences in miRBase, but different sequences are reported in our study; and Yes, confirming miRNA sequences in miRBase.
	gp2a:Reads were mapped to miRNAs/pre-miRNAs of selected species in miRbase and the mapped pre-miRNAs were not further mapped to genome, but the reads (and of course the miRNAs of the pre-miRNAs) were mapped to genome. The extended genome sequences from the genome loci may form hairpins.
	gp2b:Reads were mapped to miRNAs/pre-miRNAs of selected species in miRbase and the mapped pre-miRNAs were not further mapped to genome, but the reads (and of course the miRNAs of the pre-miRNAs) were mapped to genome. The extended genome sequences from the genome loci may not form hairpins.
	gp1:Reads were mapped to miRNAs/pre-miRNAs of specific species in miRbase and the pre-miRNAs were further mapped to genome & EST.
	gp3:Reads were mapped to miRNAs/pre-miRNAs of selected species in miRbase and the mapped pre-miRNAs were not further mapped to genome, and the reads were not mapped to genome, either. but the reads were mapped to the miRNAS(Matures)
	gp4:Reads were not mapped to pre-miRNAs of selected species in miRbase. But the reads were mapped to genome & the extended genome sequences from genome may form hairpins.
SS	Secondary Structure
	Criteria:
	1.number of nucleotides in one bulge in stem : <= 12
	2.number of base pairs in the stem region of the predicted hairpin : >= 16
	3.cutoff of free energy : kCal/mol <= -15
	4.length of hairpin : up and down stems + terminal loop >= 50
	8.number of biased bulges in mature region : <= 2
	10.number of base pairs in the mature region of the predicted hairpin : >= 12
	11.percent of mature in stem : >= 80
hairpinLen	pre-miRNA length
CG%	GC Content
dG	Free energy
MFEI	MFEI = -dG*100/mirLen/CG%. Reference: Cell. Mol. Life Sci. 63 (2006) 246-254.
raw	Raw data; from #reads(all),is the number of reads for isoform at 5' or 3' end.
norm	Normalized data
Expression Level	High:The number of reads in the following reported miRNAs is higher than the average copy of the data set.Medium:The number of reads in the following reported miRNAs is higher than 10 and less than average copy of the data set.Low:The number of reads in the following reported miRNAs is less than 10
Summary of known and predicted miRNA in this study.
Pre-miRNA Index	miRNA_Index	miR_name	miR_seq	len	genomeID	strand	start	end	pre-miRNA_seq	#mir/MIR	mirIDs,	rep_mirID	rep_mirSeq	rep_miRID	rep_miRSeq	type	Sequence in miRbase	group	SS	hairpinLen	CG%	dG	MFEI	CK1(raw)	CK2(raw)	CK3(raw)	MD1(raw)	MD2(raw)	MD3(raw)	SD1(raw)	SD2(raw)	SD3(raw)	RE1(raw)	RE2(raw)	RE3(raw)	CK1(norm)	CK2(norm)	CK3(norm)	MD1(norm)	MD2(norm)	MD3(norm)	SD1(norm)	SD2(norm)	SD3(norm)	RE1(norm)	RE2(norm)	RE3(norm)	Expression level
1	1	gma-miR156a	TGACAGAAGAGAGTGAGCAC	20	F002714F	-	36623	36709	gaaacTGACAGAAGAGAGTGAGCACacagaggcaatttgtataagtatatactttctcttttgtgtgctcacttctctctctgtcag	7	gma-MIR156h,gma-MIR156k,mes-MIR156e,mes-MIR156f,cme-MIR156j,cpa-MIR156a,rco-MIR156b,	gma-MIR156k	gaaatTGACAGAAGAGAGTGAGCACacagaggcacttggtatagtatatatactattgcttttgcgtgctcacttctctttctgtcaacttc	gma-miR156a	TGACAGAAGAGAGTGAGCAC	5'	Yes	gp1	....((((((((((((((((((((((((((((......(((((....))))).....)))))))))))))))).)))).))))))))	83	40.2	-46	1.3	1319	609.75	1317	575.25	856.25	731.5	266.75	1856	707	608.25	394.75	426.5	1251.55	818.719	1434.72	495.883	707.588	587.833	319.606	1415.31	674.08	623.513	436.962	447.518	high
2	2	mtr-miR156b-5p	TGACAGAAGAGAGTGAGCAC	20	F162573F	-	22259	22365	ggtaagggaggTGACAGAAGAGAGTGAGCACacatggtcttttcttgaatgatcggttcattctcgaagctatgcgTGCTCACCCTCTATCTGTCACCcaccgctct	18	mtr-MIR156b,gma-MIR156w,gma-MIR156y,gma-MIR156x,gma-MIR156v,mdm-MIR156m,mdm-MIR156o,mdm-MIR156g,mdm-MIR156b,mdm-MIR156i,stu-MIR156g,stu-MIR156k,stu-MIR156h,ppe-MIR156d,mes-MIR156c,mes-MIR156g,cpa-MIR156c,ghr-MIR156a,	mtr-MIR156b	ggaggTGACAGAAGAGAGTGAGCACacatggtactttcgtgtatgatgtttcattctcgaagctatgtgTGCTCACTCTCTATCTGTCACCccat	mtr-miR156b-5p	TGACAGAAGAGAGTGAGCAC	5'	Yes	gp1	.....((..(((((((((((((.((((((((.((((((...(((..((((((.....))))))..))))))))).)))))))).)))).)))))))))..)).....	97	50.5	-56.6	1	1319	609.75	1317	575.25	856.25	731.5	266.75	1856	707	608.25	394.75	426.5	1251.55	818.719	1434.72	495.883	707.588	587.833	319.606	1415.31	674.08	623.513	436.962	447.518	high
2	3	mtr-miR156b-3p	TGCTCACTCTCTATCTGTCACC	22	F162573F	-	22259	22365	ggtaagggaggTGACAGAAGAGAGTGAGCACacatggtcttttcttgaatgatcggttcattctcgaagctatgcgTGCTCACCCTCTATCTGTCACCcaccgctct	18	mtr-MIR156b,gma-MIR156w,gma-MIR156y,gma-MIR156x,gma-MIR156v,mdm-MIR156m,mdm-MIR156o,mdm-MIR156g,mdm-MIR156b,mdm-MIR156i,stu-MIR156g,stu-MIR156k,stu-MIR156h,ppe-MIR156d,mes-MIR156c,mes-MIR156g,cpa-MIR156c,ghr-MIR156a,	mtr-MIR156b	ggaggTGACAGAAGAGAGTGAGCACacatggtactttcgtgtatgatgtttcattctcgaagctatgtgTGCTCACTCTCTATCTGTCACCccat	mtr-miR156b-3p	TGCTCACTCTCTATCTGTCACC	3'	Yes	gp1	.....((..(((((((((((((.((((((((.((((((...(((..((((((.....))))))..))))))))).)))))))).)))).)))))))))..)).....	97	50.5	-56.6	1	359.5	265	382.5	274	388	336.5	125.5	446.5	375	263	272.5	435	341.117	355.819	416.689	236.197	320.636	270.411	150.368	340.484	357.539	269.6	301.639	456.437	middle
3	4	ptc-miR156a	TGACAGAAGAGAGTGAGCAC	20	F162573F	-	21737	21837	gtaagggaggTGACAGAAGAGAGTGAGCACacatggtcttcttgcatgatccattcacgctcggagctatgcgTGCTCACTCTCTATCTGTCACCcaccac	4	ptc-MIR156b,nta-MIR156d,nta-MIR156e,rco-MIR156c,	ptc-MIR156b	gtaagggaggTGACAGAAGAGAGTGAGCACacagggtactttcttgcatgacatccatgcttgaaactttgcgtgctcactctctatctgtcaccccacca	ptc-miR156a	TGACAGAAGAGAGTGAGCAC	5'	Yes	gp1	....((..((((((((((((((((((((((.(((((.((((..((.(((.....))).))..))))))))).))))))))))))).)))))))))..))..	95	52.5	-62.2	1.2	1319	609.75	1317	575.25	856.25	731.5	266.75	1856	707	608.25	394.75	426.5	1251.55	818.719	1434.72	495.883	707.588	587.833	319.606	1415.31	674.08	623.513	436.962	447.518	high
3	5	ptc-MIR156b-p3	TGCTCACTCTCTATCTGTCACC	22	F162573F	-	21737	21837	gtaagggaggTGACAGAAGAGAGTGAGCACacatggtcttcttgcatgatccattcacgctcggagctatgcgTGCTCACTCTCTATCTGTCACCcaccac	4	ptc-MIR156b,nta-MIR156d,nta-MIR156e,rco-MIR156c,	ptc-MIR156b	gtaagggaggTGACAGAAGAGAGTGAGCACacagggtactttcttgcatgacatccatgcttgaaactttgcgtgctcactctctatctgtcaccccacca	ptc-MIR156b-p3	tgctcactctctatctgtcacc	3'	New	gp1	....((..((((((((((((((((((((((.(((((.((((..((.(((.....))).))..))))))))).))))))))))))).)))))))))..))..	95	52.5	-62.2	1.2	359.5	265	382.5	274	388	336.5	125.5	446.5	375	263	272.5	435	341.117	355.819	416.689	236.197	320.636	270.411	150.368	340.484	357.539	269.6	301.639	456.437	middle
4	6	stu-miR156e	TGACAGAAGAGAGTGAGCAC	20	F274690F	-	10127	10213	TGACAGAAGAGAGTGAGCACacatggtcttttcttgaatgatcggttcattctcgaagctatgcgtgctcaccctctatctgtcacc	1	stu-MIR156i,	stu-MIR156i	TGACAGAAGAGAGTGAGCACacatgatgttttctcgcatgatgtttatatgcttgaaactatgtgtGCTCACTGCTCTATCTGTCACC	stu-miR156e	TGACAGAAGAGAGTGAGCAC	5'	Yes	gp1	(((((((((((.((((((((.((((((...(((..((((((.....))))))..))))))))).)))))))).)))).)))))))..	85	47.1	-45.4	1.1	1319	609.75	1317	575.25	856.25	731.5	266.75	1856	707	608.25	394.75	426.5	1251.55	818.719	1434.72	495.883	707.588	587.833	319.606	1415.31	674.08	623.513	436.962	447.518	high
5	7	ath-miR160a-5p	TGCCTGGCTCCCTGTATGCCA	21	F060419F	+	54172	54257	ataTGCCTGGCTCCCTGTATGCCAtgtgcagaccccaccgaaaaatcgatggcatccgtatatgGCGTATGAGGAGCCAAGCATAt	5	ath-MIR160a,mdm-MIR160c,stu-MIR160a,mes-MIR160d,cas-MIR160a,	ath-MIR160a	gtaTGCCTGGCTCCCTGTATGCCAtatgctgagcccatcgagtatcgatgacctccgtggatgGCGTATGAGGAGCCATGCATAt	ath-miR160a-5p	TGCCTGGCTCCCTGTATGCCA	5'	Yes	gp1	((((((.(((((((..(((((((((((((.((..(((.(((....))).)))..)).)))))))))))))..))))))).))))))	86	51.2	-49.1	1.1	2651	1505	2302	2312	5803	3910	1021	3297	1225	2555	1838	2366	2515.44	2020.78	2507.76	1993.02	4795.49	3142.07	1223.31	2514.17	1167.96	2619.11	2034.54	2482.6	high
5	8	ath-miR160a-3p_1ss16TA	GCGTATGAGGAGCCAAGCATA	21	F060419F	+	54172	54257	ataTGCCTGGCTCCCTGTATGCCAtgtgcagaccccaccgaaaaatcgatggcatccgtatatgGCGTATGAGGAGCCAAGCATAt	5	ath-MIR160a,mdm-MIR160c,stu-MIR160a,mes-MIR160d,cas-MIR160a,	ath-MIR160a	gtaTGCCTGGCTCCCTGTATGCCAtatgctgagcccatcgagtatcgatgacctccgtggatgGCGTATGAGGAGCCATGCATAt	ath-miR160a-3p	GCGTATGAGGAGCCATGCATA	3'	Diff	gp1	((((((.(((((((..(((((((((((((.((..(((.(((....))).)))..)).)))))))))))))..))))))).))))))	86	51.2	-49.1	1.1	22	14	36	11	39	23	0	8	10	43	24	48	20.8751	18.798	39.2178	9.48234	32.2288	18.4828	0	6.10049	9.53437	44.079	26.5664	50.3655	middle
6	9	rco-miR167a	TGAAGCTGCCAGCATGATCTA	21	F030175F	-	15194	15274	tcagtTGAAGCTGCCAGCATGATCTAaacttgcctcaatcatagaggaacgatcagatcatgctgtcagtttcacccgttg	1	rco-MIR167b,	rco-MIR167b	tcagtTGAAGCTGCCAGCATGATCTAaatcttcctccctcgttgaggagagatcagatcatgtggcagtttcacccgttg	rco-miR167a	TGAAGCTGCCAGCATGATCTA	5'	Yes	gp1	.....((((((((.(((((((((((.......((((.......)))).......))))))))))).)))))))).......	69	45.7	-34.3	0.9	290	223	313	194	1690	836	202	1027	433	356	330	295	275.171	299.425	340.977	167.234	1396.58	671.809	242.026	783.151	412.838	364.933	365.288	309.538	high
7	10	csi-MIR171a-p3	TGATTGAGCCGTGCCAATATC	21	F029477F	-	29777	29864	aacgggatattggtgcggttcaatgagaaacccgtgcttataatgttttgggctctgcttttTTATTGAGCCGTGCCAATATCacgtg	2	csi-MIR171a,rco-MIR171a,	csi-MIR171a	tacaacgggatattggtgcggttcaataagaaaacggtgctcaatactttttgagctccgctttttgaTTGAGCCGTGCCAATATCACgtgccact	csi-MIR171a-p3	tgaTTGAGCCGTGCCAATATC	3'	New	gp1	.(((.((((((((..(((((((((((((((((((.((.......))..))))......)))))))))))))))..)))))))).))).	86	44.3	-42.2	1.1	126	191.667	138.667	439.333	332	323.667	493	471.333	272.833	443.333	518.333	831.667	119.557	257.353	151.061	378.719	274.358	260.098	590.688	359.421	260.129	454.458	573.761	872.652	high
8	11	bra-MIR171a-p3	TGATTGAGCCGTGCCAATATC	21	F007474F	-	107551	107632	gagatattggtctggttcaatcagaaagcgacactctggattcagagctttgtttattTGATTGAGCCGTGCCAATATCacg	1	bra-MIR171a,	bra-MIR171a	cgagatattggtgtggttcaatcagaaaaccacactcttttgttgtagagatcggtttgtttgaTTGAGCCGTGCCAATATCACG	bra-MIR171a-p3	tgaTTGAGCCGTGCCAATATC	3'	New	gp1	..((((((((..(((((((((((((((((((..(((((....)))))..)))))).)))))))))))))..))))))))...	77	42.7	-41.4	1.2	126	191.667	138.667	439.333	332	323.667	493	471.333	272.833	443.333	518.333	831.667	119.557	257.353	151.061	378.719	274.358	260.098	590.688	359.421	260.129	454.458	573.761	872.652	high
9	12	rco-MIR171e-p5	TGTTGGAATGGCTCAATCAAA	21	F152450F	-	2481	2555	gaTGTTGGAATGGCTCAATCAAAtcaaattccccaagggttgggtcctttagttTGATTGAGCCGTGCCAATATC	1	rco-MIR171e,	rco-MIR171e	ggggatgttggaatggctcaatcaaatcaaatctcccaaagttttgggtcctttaatcTGATTGAGCCGTGCCAATATCcccca	rco-MIR171e-p5	tgttggaatggctcaatcaaa	5'	New	gp1	((((((((.((((((((((((((..(((...(((((...)))))...)))..)))))))))))))).))))))))	75	44	-37.7	1.1	31	17	26	13	37	22	14	34	17	100	40	44	29.4149	22.8261	28.3239	11.2064	30.5761	17.6792	16.7741	25.9271	16.2084	102.509	44.2774	46.1684	middle
9	13	rco-miR171c	TGATTGAGCCGTGCCAATATC	21	F152450F	-	2481	2555	gaTGTTGGAATGGCTCAATCAAAtcaaattccccaagggttgggtcctttagttTGATTGAGCCGTGCCAATATC	1	rco-MIR171e,	rco-MIR171e	ggggatgttggaatggctcaatcaaatcaaatctcccaaagttttgggtcctttaatcTGATTGAGCCGTGCCAATATCcccca	rco-miR171c	TGATTGAGCCGTGCCAATATC	3'	Yes	gp1	((((((((.((((((((((((((..(((...(((((...)))))...)))..)))))))))))))).))))))))	75	44	-37.7	1.1	126	191.667	138.667	439.333	332	323.667	493	471.333	272.833	443.333	518.333	831.667	119.557	257.353	151.061	378.719	274.358	260.098	590.688	359.421	260.129	454.458	573.761	872.652	high
10	14	ptc-MIR319a-p5_1ss18AG	TAGCTGCCGACTCATTCGTCCA	22	F084099F	-	27379	27549	taagcgagcttccttcagtccacccatgggtgggggtaggatttaatTAGCTGCCGACTCATTCGTCCAaatactgagtaagaccgggcgtgactcagtaaatgagtgaatgatgcgggagacaaattgaatcttacgcttcctgtacTTGGACTGAAGGGAGCTCCCttt	1	ptc-MIR319a,	ptc-MIR319a	taatagctaagagagctttcttcagtccactcatgggtggtagtaggatttaattagctgccgactcattcatccaaatactgagttaaaggacaaggagattacccagtaaatgagtgaatgatgcgggagacaaattgaatcctaagcttcctgtacTTGGACTGAAGGGAGCTCCCtttcctttt	ptc-MIR319a-p5	tagctgccgactcattcatcca	5'	New	gp1	.(((.(((((((((((((((((...(..((...(.(((((((((((((..((.(((..(((((((..((..((((((((.............))))))))..))..)))))))..))).))...))))))))))))).)..))..)...))))))))))))))))).))).	169	48.5	-81	1	0	0	0	0	0	0	0	0	0	0	0	6	0	0	0	0	0	0	0	0	0	0	0	6.29569	low
10	15	ptc-miR319a_1ss6CG	TTGGAGTGAAGGGAGCTCCC	20	F084099F	-	27379	27549	taagcgagcttccttcagtccacccatgggtgggggtaggatttaatTAGCTGCCGACTCATTCGTCCAaatactgagtaagaccgggcgtgactcagtaaatgagtgaatgatgcgggagacaaattgaatcttacgcttcctgtacTTGGACTGAAGGGAGCTCCCttt	1	ptc-MIR319a,	ptc-MIR319a	taatagctaagagagctttcttcagtccactcatgggtggtagtaggatttaattagctgccgactcattcatccaaatactgagttaaaggacaaggagattacccagtaaatgagtgaatgatgcgggagacaaattgaatcctaagcttcctgtacTTGGACTGAAGGGAGCTCCCtttcctttt	ptc-miR319a	TTGGACTGAAGGGAGCTCCC	3'	Diff	gp1	.(((.(((((((((((((((((...(..((...(.(((((((((((((..((.(((..(((((((..((..((((((((.............))))))))..))..)))))))..))).))...))))))))))))).)..))..)...))))))))))))))))).))).	169	48.5	-81	1	2946	1689	3076	5813	6019	6278	3895	7158	2643	6379	3582	3961	2795.36	2267.84	3350.94	5010.99	4973.98	5045	4666.79	5458.42	2519.93	6539.07	3965.04	4156.2	high
11	16	csi-miR858-3p	CTCGTTGTCTGTTCGACCTTG	21	F082190F	+	12198	12268	gctatgcttgtcaagtgagcagtcctttggcagattaacctttgtTTCGTTGTCTGTTCGACCTTGaacat	1	csi-MIR858,	csi-MIR858	gctatgcttgtcaagtgagcagtcttttgcgagttaacctttgcCTCGTTGTCTGTTCGACCTTGaacatacatatg	csi-miR858-3p	CTCGTTGTCTGTTCGACCTTG	3'	Yes	gp1	........((((((((((((((.......(((((......)))))........)))))))..))))).)).	62	43.7	-14	0.5	90	75	99	37	5	23	18	104	56	141	158	127	85.398	100.703	107.849	31.8951	4.1319	18.4828	21.5667	79.3064	53.3925	144.538	174.896	133.259	middle
12	17	peu-miR2916_R-1_2ss6AG21TG	TGGGGGCTCGAAGACGATCAGA	22	F000412F	-	281014	281103	TGGGGGCTCGAAGACGATCAGAtaccatcctagtcTCAACCATAAACGATGCCGACCagggatcagcggatgttgcttataggactccgc	1	peu-MIR2916,	peu-MIR2916	TGGGGACTCGAAGACGATCATATaccatcctagtctcaaccataaacgatgccgaccagggattggcggatgttgcttctaggagtccgcca	peu-miR2916	TGGGGACTCGAAGACGATCATAT	5'	Diff	gp1	.((((..(((....)))..........(((((....((((.......(((.((.....)).))).......))))....)))))))))..	87	53.3	-19.6	0.4	1896	1123	1659	1244	1009	872	1780	981	1302	1491	1392	1472	1799.05	1507.87	1807.29	1072.37	833.818	700.739	2132.71	748.073	1241.37	1528.41	1540.85	1544.54	high
12	18	peu-MIR2916-p3	TCAACCATAAACGATGCCGACC	22	F000412F	-	281014	281103	TGGGGGCTCGAAGACGATCAGAtaccatcctagtcTCAACCATAAACGATGCCGACCagggatcagcggatgttgcttataggactccgc	1	peu-MIR2916,	peu-MIR2916	TGGGGACTCGAAGACGATCATATaccatcctagtctcaaccataaacgatgccgaccagggattggcggatgttgcttctaggagtccgcca	peu-MIR2916-p3	tcaaccataaacgatgccgacc	3'	New	gp1	.((((..(((....)))..........(((((....((((.......(((.((.....)).))).......))))....)))))))))..	87	53.3	-19.6	0.4	2382	600	1619	836	518	541	1426	726	1069	651	979	969	2260.2	805.627	1763.71	720.658	428.065	434.747	1708.56	553.62	1019.22	667.336	1083.69	1016.75	high
13	19	gma-MIR5368-p5_1ss20TC	CCTGGGATTGGCTTTGGGCC	20	F262270F	+	5397	5565	actgttcCCTGGGATTGGCTTTGGGCTttcctgcgcagcttaggtggagggcgaagaaggcccccttccgggggggcccgagccatcaGTGAGATACCACTCTGGAAGAGCTagaattctaaccttgtgtcaggacctacgggccaagggacagtctcaggtagacagt	1	gma-MIR5368,	gma-MIR5368	actgtttcctgggattggctttgggctttcctgcacagcttaggtggagggcaaagaagacttccttctgagggggccagagccatcagagagataccactctggacgagctagaattctaaccttgtgccaggacctatgggccgagGGACAGTCTCAGGTAGACAgt	gma-MIR5368-p5	cctgggattggctttgggct	5'	New	gp1	((((((.((((((((((.((((((.((.((((((((((.(((((.....(((......((((((((....))))))))....(((..((((......)))).)))....))).....))))).).)))).))))).....)).))))))..))))))))))..))))))	169	58	-73.5	0.8	31	5	12	423	67	177	172	47	96	5	5	0	29.4149	6.71356	13.0726	364.639	55.3675	142.237	206.082	35.8404	91.5299	5.12547	5.53467	0	middle
13	20	gma-MIR5368-p3_2ss2AT19CA	GTGAGATACCACTCTGGAAGAGCT	24	F262270F	+	5397	5565	actgttcCCTGGGATTGGCTTTGGGCTttcctgcgcagcttaggtggagggcgaagaaggcccccttccgggggggcccgagccatcaGTGAGATACCACTCTGGAAGAGCTagaattctaaccttgtgtcaggacctacgggccaagggacagtctcaggtagacagt	1	gma-MIR5368,	gma-MIR5368	actgtttcctgggattggctttgggctttcctgcacagcttaggtggagggcaaagaagacttccttctgagggggccagagccatcagagagataccactctggacgagctagaattctaaccttgtgccaggacctatgggccgagGGACAGTCTCAGGTAGACAgt	gma-MIR5368-p3	gagagataccactctggacgagct	3'	New	gp1	((((((.((((((((((.((((((.((.((((((((((.(((((.....(((......((((((((....))))))))....(((..((((......)))).)))....))).....))))).).)))).))))).....)).))))))..))))))))))..))))))	169	58	-73.5	0.8	110	147	113	573	254	359	520	104	209	190	276	314	104.375	197.379	123.1	493.944	209.901	288.492	623.038	79.3064	199.268	194.768	305.514	329.474	middle
1	1	gma-miR156a_L+1	CTGACAGAAGAGAGTGAGCAC	21	F002714F	-	36684	36772	aaaCTGACAGAAGAGAGTGAGCACacagaggcaatttgtataagtatatactttctcttttgtgTGCTCACTTCTCTCTCTGTCAGGct	37	gma-MIR156u,gma-MIR156a,ptc-MIR156a,ptc-MIR156c,ptc-MIR156f,ptc-MIR156e,ath-MIR156c,bra-MIR156c,ath-MIR156a,ath-MIR156b,aly-MIR156b,aly-MIR156a,aly-MIR156c,ppe-MIR156c,mes-MIR156b,vvi-MIR156d,vvi-MIR156b,nta-MIR156c,csi-MIR156a,lus-MIR156a,lus-MIR156g,cme-MIR156d,cme-MIR156i,bra-MIR156e,bna-MIR156e,bra-MIR156g,bra-MIR156f,bna-MIR156d,cas-MIR156a,cas-MIR156b,cas-MIR156c,rco-MIR156d,han-MIR156b,han…	gma-MIR156a	cacaccagattgagagaggcTGACAGAAGAGAGTGAGCACatgctagtggtatttgtatgagggcatacaattgcgggtgcgtgctcacttctctatctgtcagcttcccattcttttttac	gma-miR156a	TGACAGAAGAGAGTGAGCAC	5'	Diff	gp2a	...((((((((((((((((((((((((((((......(((((....))))).....)))))))))))))))).)))).))))))))...	83	40.4	-47.1	1.3	0	0	12	5	0	0	0	5	0	0	0	0	0	0	13.0726	4.31016	0	0	0	3.81281	0	0	0	0	middle
1	2	ppe-MIR156c-p3_1ss23CG	TGCTCACTTCTCTCTCTGTCAGG	23	F002714F	-	36684	36772	aaaCTGACAGAAGAGAGTGAGCACacagaggcaatttgtataagtatatactttctcttttgtgTGCTCACTTCTCTCTCTGTCAGGct	37	gma-MIR156u,gma-MIR156a,ptc-MIR156a,ptc-MIR156c,ptc-MIR156f,ptc-MIR156e,ath-MIR156c,bra-MIR156c,ath-MIR156a,ath-MIR156b,aly-MIR156b,aly-MIR156a,aly-MIR156c,ppe-MIR156c,mes-MIR156b,vvi-MIR156d,vvi-MIR156b,nta-MIR156c,csi-MIR156a,lus-MIR156a,lus-MIR156g,cme-MIR156d,cme-MIR156i,bra-MIR156e,bna-MIR156e,bra-MIR156g,bra-MIR156f,bna-MIR156d,cas-MIR156a,cas-MIR156b,cas-MIR156c,rco-MIR156d,han-MIR156b,han…	ppe-MIR156c	tctctgtggatgtggaatatagtaaagtaaaataggggaagctcaagcttgaagctacTGACAGAAGAGAGTGAGCACacaaacgcaggcaattgtataaaagcatataccttggtgcggtgcgtgctcacttctctctctgtcagctgctgctgccgcccttgcccttccagtctttgatctcacttaaattcacagaga	ppe-MIR156c-p3	tgctcacttctctctctgtcagc	3'	New	gp2a	...((((((((((((((((((((((((((((......(((((....))))).....)))))))))))))))).)))).))))))))...	83	40.4	-47.1	1.3	7	0	0	0	5	11	0	0	0	0	0	0	6.64206	0	0	0	4.1319	8.8396	0	0	0	0	0	0	low
2	3	vvi-miR156a_L+1	TTGACAGAAGAGAGGGAGCAC	21	F061975F	-	24665	24792	gacgaagaagaaaagagaaatgTTGACAGAAGAGAGGGAGCACaacccgggatcagctaaagggtgtctttgcttttgttgggagtgtgctctctcttcgtctgtcatcatctatcaccttcttcctc	2	vvi-MIR156a,dpr-MIR156a,	vvi-MIR156a	agaaatatgtTGACAGAAGAGAGGGAGCACaacccagcatcagctaaagactctttgcttttcttgggagtgtgctctctcttcttctgtcatcatcacactcc	vvi-miR156a	TGACAGAAGAGAGGGAGCAC	5'	Diff	gp2a	((.(((((((.....(((..((.(((((((.(((((((((((((.((((.....(((.((((.....))))))).....))))..)))))))))))))..))))))).))))).....))))))).))	128	46.9	-52.8	0.9	48	81	41	14	35	24	38	24	31	26	22	27	45.5456	108.76	44.6647	12.0684	28.9233	19.2864	45.5297	18.3015	29.5565	26.6524	24.3525	28.3306	middle
3	4	dpr-MIR156b-p3_1ss4TC	TGCCCACTTGTCTTTCTGTCAC	22	F103983F	-	2831	2973	tatcatcagagagtcagtgacggaagagagtgacagaagagagtgggcacattcgggcaattgtataagacgagtatacctttgcaggtgcgTGCCCACTTGTCTTTCTGTCACgcttccggttctgctctctcccgatgcac	1	dpr-MIR156b,	dpr-MIR156b	agtgTGACAGAAGAGAGTGAGCACacgcaggctaattgtatacgtgtttccttttgtatacgtgtgctcacttgtctttctgtcacaca	dpr-MIR156b-p3	tgctcacttgtctttctgtcac	3'	New	gp2a	...((((((((((.(((...((((((...(((((((((((((((((((((..((..((((..(((((.......)))))..)))).))...)))))))))).)))).))))))).))))))...)))))))))...))))...	137	51	-65.9	0.9	40	31	53	8	16	28	15	17	11	28	20	20	37.9546	41.6241	57.7373	6.89625	13.2221	22.5008	17.9722	12.9636	10.4878	28.7026	22.1387	20.9856	middle
4	5	nta-miR156a_R+1	TGACAGAAGAGAGTGAGCACC	21	F274690F	-	10179	10295	ttaaaggtaagggaggTGACAGAAGAGAGTGAGCACAcatggtcttttcttgaatgatcggttcattctcgaagctatgcgtgctcaccctctatctgtcacccaccgctctttctc	3	nta-MIR156b,cme-MIR156d,cpa-MIR156d,	nta-MIR156b	ttaaaggaggTGACAGAAGAGAGTGAGCACccatggtgttttcttacatgagatatatattcatgcttgaagctatgcgtgctcactctctatctgtcacccactgttttc	nta-miR156a	TGACAGAAGAGAGTGAGCAC	5'	Diff	gp2a	...((((...((..(((((((((((((.((((((((.((((((...(((..((((((.....))))))..))))))))).)))))))).)))).)))))))))..))...))))...	111	47.9	-58.5	1	0	0	6	0	5	0	11	23	13	0	0	0	0	0	6.5363	0	4.1319	0	13.1796	17.5389	12.3947	0	0	0	middle
5	6	ptc-miR160a_R+1	TGCCTGGCTCCCTGTATGCCAC	22	F069763F	+	63	161	ccgggttaTGCCTGGCTCCCTGTATGCCACacgtagagaccaaatcgctttgtttgattgggtgtagcgagtggcgtgcgaggagccaagcataccatc	24	ptc-MIR160a,ptc-MIR160d,ath-MIR160c,ath-MIR160b,mdm-MIR160b,mdm-MIR160d,mdm-MIR160a,stu-MIR160b,aly-MIR160c,aly-MIR160b,ppe-MIR160a,mes-MIR160b,mes-MIR160a,vvi-MIR160c,nta-MIR160c,lus-MIR160h,lus-MIR160i,bna-MIR160b,bna-MIR160c,bna-MIR160d,cas-MIR160b,cpa-MIR160b,cpa-MIR160e,rco-MIR160b,	ptc-MIR160d	aaatgggttaTGCCTGGCTCCCTGTATGCCAcagcaaagaccaatctcttctgtcttagattggctgctgccggtggcgtgcgaggagccaagcatactctct	ptc-miR160a	TGCCTGGCTCCCTGTATGCCA	5'	Diff	gp2a	...((.(((((.(((((((..(((((((((.(((....(((.(((((.......))))).)))...))).)))))))))..))))))).)))))))...	93	55.6	-49	0.9	0	0	6	0	8	0	0	5	0	0	0	7	0	0	6.5363	0	6.61104	0	0	3.81281	0	0	0	7.34497	low
6	7	csi-miR160c-5p_R-1	TGCCTGGCTCCCTGTATGCT	20	F157780F	+	7945	8046	taggaacgtataTGCCTGGCTCCCTGTATGCCatgtgcagaccccaccgaaaaatcgatggcatccgtatatggcgtatgaggagccaagcatattgtcatt	2	csi-MIR160c,lus-MIR160j,	csi-MIR160c	tgatatatagtaTGCCTGGCTCCCTGTATGCTTtttgcaaagcccatcagaagattggtggtcttggcggataGCGTGCGAGGAGCCATGCATGctaaatttag	csi-miR160c-5p	TGCCTGGCTCCCTGTATGCTT	5'	Diff	gp2a	...((....((((((.(((((((..(((((((((((((.((..(((.(((....))).)))..)).)))))))))))))..))))))).))))))..))...	96	49	-51.1	1	118	82	80	60	185	83	164	109	185	118	232	167	111.966	110.102	87.1506	51.7219	152.88	66.6988	196.497	83.1192	176.386	120.961	256.809	175.23	middle
7	8	ath-miR162a-5p	TGGAGGCAGCGGTTCATCGATC	22	F307889F	+	4035	4161	ttttgttggttggtcagtcacTGGAGGCAGCGGTTCATCGATCtcttgctgaatccatttggggtatttcacccatcagaaatcgaTCGATAAACCTCTGCATCCAGcgctcatccttcccacacat	32	mtr-MIR162,gma-MIR162c,gma-MIR162a,gma-MIR162b,ptc-MIR162b,ptc-MIR162a,ath-MIR162b,ath-MIR162a,mdm-MIR162a,mdm-MIR162b,stu-MIR162b,stu-MIR162a,aly-MIR162a,aly-MIR162b,ppe-MIR162,mes-MIR162,vvi-MIR162,nta-MIR162a,nta-MIR162b,csi-MIR162,lus-MIR162a,lus-MIR162b,cme-MIR162,sly-MIR162,bra-MIR162,cas-MIR162a,cpa-MIR162a,ghr-MIR162a,rco-MIR162,vun-MIR162,htu-MIR162a,hpe-MIR162a,	ath-MIR162a	tagttggaagaagagtgagagtcgcTGGAGGCAGCGGTTCATCGATCtcttcctgtgaacacattaaaaatgtaaaagcatgaatagaTCGATAAACCTCTGCATCCAGcgtttgcctcttgtatctttcttattgactt	ath-miR162a-5p	TGGAGGCAGCGGTTCATCGATC	5'	Yes	gp2a	...(((.((..((..(((..(((((.((((.((((.(((((((.....((((.......((((........)))))))).....))))))).)))).)))).))))).)))...))..)).)))...	121	48	-46.7	0.8	63	74	78	132	162	140	116	94	97	100	51	66	59.7786	99.3607	84.9718	113.788	133.874	112.504	138.985	71.6808	92.4834	102.509	56.4536	69.2526	middle
7	9	mtr-miR162	TCGATAAACCTCTGCATCCAG	21	F307889F	+	4035	4161	ttttgttggttggtcagtcacTGGAGGCAGCGGTTCATCGATCtcttgctgaatccatttggggtatttcacccatcagaaatcgaTCGATAAACCTCTGCATCCAGcgctcatccttcccacacat	32	mtr-MIR162,gma-MIR162c,gma-MIR162a,gma-MIR162b,ptc-MIR162b,ptc-MIR162a,ath-MIR162b,ath-MIR162a,mdm-MIR162a,mdm-MIR162b,stu-MIR162b,stu-MIR162a,aly-MIR162a,aly-MIR162b,ppe-MIR162,mes-MIR162,vvi-MIR162,nta-MIR162a,nta-MIR162b,csi-MIR162,lus-MIR162a,lus-MIR162b,cme-MIR162,sly-MIR162,bra-MIR162,cas-MIR162a,cpa-MIR162a,ghr-MIR162a,rco-MIR162,vun-MIR162,htu-MIR162a,hpe-MIR162a,	mtr-MIR162	agatgaggtgaagttcgtcactggatgcagcggttcatcgatctgttcctgaattttgtttgtctcgtaaaacaaacatgaatcggTCGATAAACCTCTGCATCCAGcgctcactttcccctct	mtr-miR162	TCGATAAACCTCTGCATCCAG	3'	Yes	gp2a	...(((.((..((..(((..(((((.((((.((((.(((((((.....((((.......((((........)))))))).....))))))).)))).)))).))))).)))...))..)).)))...	121	48	-46.7	0.8	2664	1736	2385	3500	2900	2974	3651	4416	3680	2179	1664	1597	2527.78	2330.95	2598.18	3017.11	2396.5	2389.91	4374.45	3367.47	3508.65	2233.68	1841.94	1675.7	high
8	10	mtr-miR164a_1ss17GC	TGGAGAAGCAGGGCACCTGCA	21	F107261F	-	7967	8083	atggggagagtaaaccatgcTGGAGAAGCAGGGCACATGCAaggtttatcagcatgaccagtatctaaggaggatcttgCATGTGCTCTAGCCCTCCAGCctggaccctctccctta	68	mtr-MIR164c,mtr-MIR164a,mtr-MIR164b,gma-MIR164i,gma-MIR164g,gma-MIR164d,gma-MIR164a,gma-MIR164e,gma-MIR164j,gma-MIR164b,gma-MIR164f,gma-MIR164k,gma-MIR164h,gma-MIR164c,ptc-MIR164e,ptc-MIR164a,ptc-MIR164b,ptc-MIR164c,ptc-MIR164d,ath-MIR164b,ath-MIR164a,mdm-MIR164f,mdm-MIR164d,mdm-MIR164c,mdm-MIR164b,mdm-MIR164e,stu-MIR164,aly-MIR164b,aly-MIR164a,ppe-MIR164c,ppe-MIR164a,ppe-MIR164b,ppe-MIR164d,mes-…	mtr-MIR164b	caagaTGGAGAAGCAGGGCACGTGCAatactaactcatgaacatacacacatgatggaagtgaatacaaagagaatctacattctcttatgtttcatttttttaattgagttagttcttcatgtgcccctcttccccatcatga	mtr-miR164a	TGGAGAAGCAGGGCACGTGCA	5'	Diff	gp2a	..((((((((....(((.(((((((..(((((((((((((((((((..((.....((......))...))..))))))))))))))))).)).))))))).)))...))))))))..	113	52.1	-60.5	1	0	0	0	0	5	5	0	0	0	0	0	0	0	0	0	0	4.1319	4.018	0	0	0	0	0	0	low
8	11	stu-miR164-3p_1ss14TC	CATGTGCTCTAGCCCTCCAGC	21	F107261F	-	7967	8083	atggggagagtaaaccatgcTGGAGAAGCAGGGCACATGCAaggtttatcagcatgaccagtatctaaggaggatcttgCATGTGCTCTAGCCCTCCAGCctggaccctctccctta	68	mtr-MIR164c,mtr-MIR164a,mtr-MIR164b,gma-MIR164i,gma-MIR164g,gma-MIR164d,gma-MIR164a,gma-MIR164e,gma-MIR164j,gma-MIR164b,gma-MIR164f,gma-MIR164k,gma-MIR164h,gma-MIR164c,ptc-MIR164e,ptc-MIR164a,ptc-MIR164b,ptc-MIR164c,ptc-MIR164d,ath-MIR164b,ath-MIR164a,mdm-MIR164f,mdm-MIR164d,mdm-MIR164c,mdm-MIR164b,mdm-MIR164e,stu-MIR164,aly-MIR164b,aly-MIR164a,ppe-MIR164c,ppe-MIR164a,ppe-MIR164b,ppe-MIR164d,mes-…	stu-MIR164	TGGAGAAGCAGGGCACATGCTgaattacttgaaactttgattattcaagaattttgCATGTGCTCTAGCTCTCCAGC	stu-miR164-3p	CATGTGCTCTAGCTCTCCAGC	3'	Diff	gp2a	..((((((((....(((.(((((((..(((((((((((((((((((..((.....((......))...))..))))))))))))))))).)).))))))).)))...))))))))..	113	52.1	-60.5	1	10	0	0	0	17	0	0	0	5	0	0	0	9.48866	0	0	0	14.0485	0	0	0	4.76718	0	0	0	middle
9	12	mtr-miR164a_1ss5GT	TGGATAAGCAGGGCACGTGCA	21	F120244F	-	26269	26383	agtgggtgtgtagctcttgtTGGAGAAGCAGGGCACGTGCAaactctctgcaacttggcacttgctactaaatttgCACGTGCTCCCCTTCTCCAACacgggttcctcactcttt	77	mtr-MIR164c,mtr-MIR164a,mtr-MIR164b,gma-MIR164i,gma-MIR164g,gma-MIR164d,gma-MIR164a,gma-MIR164e,gma-MIR164j,gma-MIR164b,gma-MIR164f,gma-MIR164k,gma-MIR164h,gma-MIR164c,ptc-MIR164e,ptc-MIR164a,ptc-MIR164b,ptc-MIR164c,ptc-MIR164d,ath-MIR164b,ath-MIR164a,ath-MIR164c,mdm-MIR164f,mdm-MIR164d,mdm-MIR164c,mdm-MIR164b,mdm-MIR164e,aly-MIR164b,aly-MIR164a,aly-MIR164c,ppe-MIR164c,ppe-MIR164a,ppe-MIR164b,mes…	mtr-MIR164b	caagaTGGAGAAGCAGGGCACGTGCAatactaactcatgaacatacacacatgatggaagtgaatacaaagagaatctacattctcttatgtttcatttttttaattgagttagttcttcatgtgcccctcttccccatcatga	mtr-miR164a	TGGAGAAGCAGGGCACGTGCA	5'	Diff	gp2a	...(((((...(((((.(((((((((((..(((((((((((((......((((........)))).......)))))))))))))..))))))))))).)))))...)))))...	109	51.3	-55.2	0.9	32	19	30	102	112	107	7	53	15	58	43	55	30.3637	25.5115	32.6815	87.9272	92.5546	85.9852	8.38705	40.4158	14.3016	59.4554	47.5982	57.7105	middle
9	13	aly-miR164a-3p_1ss6AG	CACGTGCTCCCCTTCTCCAAC	21	F120244F	-	26269	26383	agtgggtgtgtagctcttgtTGGAGAAGCAGGGCACGTGCAaactctctgcaacttggcacttgctactaaatttgCACGTGCTCCCCTTCTCCAACacgggttcctcactcttt	77	mtr-MIR164c,mtr-MIR164a,mtr-MIR164b,gma-MIR164i,gma-MIR164g,gma-MIR164d,gma-MIR164a,gma-MIR164e,gma-MIR164j,gma-MIR164b,gma-MIR164f,gma-MIR164k,gma-MIR164h,gma-MIR164c,ptc-MIR164e,ptc-MIR164a,ptc-MIR164b,ptc-MIR164c,ptc-MIR164d,ath-MIR164b,ath-MIR164a,ath-MIR164c,mdm-MIR164f,mdm-MIR164d,mdm-MIR164c,mdm-MIR164b,mdm-MIR164e,aly-MIR164b,aly-MIR164a,aly-MIR164c,ppe-MIR164c,ppe-MIR164a,ppe-MIR164b,mes…	aly-MIR164a	gtTGGAGAAGCAGGGCACGTGCAaaccaacaaacacgaaatccgtctcatgtgttttgCACGTACTCCCCTTCTCCAAC	aly-miR164a-3p	CACGTACTCCCCTTCTCCAAC	3'	Diff	gp2a	...(((((...(((((.(((((((((((..(((((((((((((......((((........)))).......)))))))))))))..))))))))))).)))))...)))))...	109	51.3	-55.2	0.9	8	0	0	0	17	9	0	0	8	0	13	5	7.59093	0	0	0	14.0485	7.2324	0	0	7.6275	0	14.3901	5.24641	middle
10	14	mtr-miR164a_R+1	TGGAGAAGCAGGGCACGTGCAT	22	F013596F	-	90902	91027	gtgggtgggtagctccttgtTGGAGAAGCAGGGCACGTGCACatgctgacaagatcccttcattttgtggcttctctctactctttgcacgtgctccccttctccaacatgggttcctcaacctca	78	mtr-MIR164c,mtr-MIR164a,mtr-MIR164b,gma-MIR164e,gma-MIR164j,gma-MIR164f,gma-MIR164h,gma-MIR164c,gma-MIR164i,gma-MIR164g,gma-MIR164d,gma-MIR164a,gma-MIR164b,gma-MIR164k,ptc-MIR164b,ptc-MIR164e,ptc-MIR164c,ptc-MIR164a,ptc-MIR164d,ath-MIR164a,ath-MIR164b,ath-MIR164c,mdm-MIR164c,mdm-MIR164b,mdm-MIR164e,mdm-MIR164f,mdm-MIR164d,mdm-MIR164a,aly-MIR164b,aly-MIR164a,aly-MIR164c,ppe-MIR164c,ppe-MIR164a,ppe…	mtr-MIR164b	caagaTGGAGAAGCAGGGCACGTGCAatactaactcatgaacatacacacatgatggaagtgaatacaaagagaatctacattctcttatgtttcatttttttaattgagttagttcttcatgtgcccctcttccccatcatga	mtr-miR164a	TGGAGAAGCAGGGCACGTGCA	5'	Diff	gp2a	..(((((((.(((.((.(((((((((((..(((((((((((...(((.(((((((......))))))))))..............)))))))))))..))))))))))).))))).)))).)))..	122	53.2	-55.7	0.8	64	57	54	162	186	190	11	137	39	102	85	95	60.7274	76.5346	58.8267	139.649	153.707	152.684	13.1796	104.471	37.184	104.56	94.0894	99.6817	middle
11	15	mtr-miR164a	TGGAGAAGCAGGGCACGTGCA	21	F049654F	+	35031	35133	agtgggtgtgcagctcttgtTGGAGAAGCAGGGCACGTGCAaactctctgcaacttagcacttgcgcgtgctccccttctccaacacgtgttcctcactcgtt	76	mtr-MIR164c,mtr-MIR164a,mtr-MIR164b,gma-MIR164i,gma-MIR164g,gma-MIR164d,gma-MIR164a,gma-MIR164e,gma-MIR164j,gma-MIR164f,gma-MIR164b,gma-MIR164k,gma-MIR164h,gma-MIR164c,ptc-MIR164e,ptc-MIR164a,ptc-MIR164b,ptc-MIR164c,ptc-MIR164d,ath-MIR164b,ath-MIR164a,ath-MIR164c,mdm-MIR164f,mdm-MIR164d,mdm-MIR164c,mdm-MIR164b,mdm-MIR164e,aly-MIR164b,aly-MIR164a,aly-MIR164c,ppe-MIR164c,ppe-MIR164a,ppe-MIR164b,mes…	mtr-MIR164b	caagaTGGAGAAGCAGGGCACGTGCAatactaactcatgaacatacacacatgatggaagtgaatacaaagagaatctacattctcttatgtttcatttttttaattgagttagttcttcatgtgcccctcttccccatcatga	mtr-miR164a	TGGAGAAGCAGGGCACGTGCA	5'	Yes	gp2a	...(((((...(((...(((((((((((..((((((((((((......(((......))).))))))))))))..)))))))))))...)))...)))))...	97	55.3	-47.7	0.8	14921	10029	13041	30400	29284	30705	3775	21710	8426	20056	16798	17904	14158	13466.1	14206.6	26205.7	24199.7	24674.5	4523.02	16555.2	8033.66	20559.3	18594.3	18786.3	high
12	16	mtr-miR164d_1ss21TA	TGGAGAAGCAGGGCACATGCA	21	F050602F	-	46779	46897	aatggggagagtaaaccatgcTGGAGAAGCAGGGCACATGCAaggtttatcagcatgaccagtatctaaggaggatcttgcatgtgctctagccctccagcctggaccctctcccttag	77	mtr-MIR164d,mtr-MIR164c,mtr-MIR164a,mtr-MIR164b,gma-MIR164i,gma-MIR164g,gma-MIR164d,gma-MIR164a,gma-MIR164e,gma-MIR164j,gma-MIR164b,gma-MIR164f,gma-MIR164k,gma-MIR164h,gma-MIR164c,ptc-MIR164f,ptc-MIR164e,ptc-MIR164a,ptc-MIR164b,ptc-MIR164c,ptc-MIR164d,ath-MIR164b,ath-MIR164a,mdm-MIR164a,mdm-MIR164f,mdm-MIR164d,mdm-MIR164c,mdm-MIR164b,mdm-MIR164e,lja-MIR164,gra-MIR164a,stu-MIR164,aly-MIR164b,aly-M…	mtr-MIR164d	cacgtTGGAGAAGCAGGGCACATGCTtgattttatcaaagttctgagcatgtgctcttgctctccatcatgg	mtr-miR164d	TGGAGAAGCAGGGCACATGCT	5'	Diff	gp2a	...((((((((....(((.(((((((..(((((((((((((((((((..((.....((......))...))..))))))))))))))))).)).))))))).)))...))))))))...	113	52.1	-60.5	1	113	33	148	68	119	95	47	55	43	49	71	43	107.222	44.3095	161.229	58.6181	98.3393	76.342	56.313	41.9409	40.9978	50.2296	78.5923	45.1191	middle
13	17	mtr-miR166a_1ss9GT	TCGGACCATGCTTCATTCCCC	21	F006175F	+	89268	89443	tgggtgttgaggggaatgttggctggctcgaggctttcagggtgtggttctgaaagaaagaacagaaaggctTCGGACCAGGCTTCATTCCCCtcaaacatatttacatttttctacttggtggcttggtgcacttgtgaaggttaggctgagaGGAATGTTGTCTGGCTCGAGGt	186	mtr-MIR166e,mtr-MIR166g,mtr-MIR166a,mtr-MIR166b,mtr-MIR166c,mtr-MIR166f,gma-MIR166t,gma-MIR166b,gma-MIR166a,gma-MIR166d,gma-MIR166c,gma-MIR166g,gma-MIR166e,gma-MIR166l,gma-MIR166l,gma-MIR166i,gma-MIR166p,gma-MIR166u,gma-MIR166s,gma-MIR166n,gma-MIR166m,gma-MIR166m,gma-MIR166f,gma-MIR166o,gma-MIR166q,gma-MIR166r,gma-MIR166j,gma-MIR166k,gma-MIR166h,ptc-MIR166d,ptc-MIR166a,ptc-MIR166i,ptc-MIR166f,ptc…	mtr-MIR166a	cagacatacgaaggagttcaggggaatggtgtctgattcgagaccattcgtcacaagtaaacagtagccttgagaatgatcTCGGACCAGGCTTCATTCCCCctagctcatagtatcatgc	mtr-miR166a	TCGGACCAGGCTTCATTCCCC	5'	Diff	gp2a	(((((.((((((((((((..((((((..(((((((((.........(((((.......)))))...)))))))))..))).))).))))))))))))........(((..(((((.((..((.((((...((....))..))))...))..)))))))...)))...)))))....	91	48.9	-60.4	0.7	1091	771	1719	2477	1815	1650	357	840	770	2076	2624	2223	1035.21	1035.23	1872.65	2135.25	1499.88	1325.94	427.739	640.552	734.146	2128.09	2904.59	2332.55	high
13	18	mtr-miR166e-5p_1ss10GT	GGAATGTTGTCTGGCTCGAGG	21	F006175F	+	89268	89443	tgggtgttgaggggaatgttggctggctcgaggctttcagggtgtggttctgaaagaaagaacagaaaggctTCGGACCAGGCTTCATTCCCCtcaaacatatttacatttttctacttggtggcttggtgcacttgtgaaggttaggctgagaGGAATGTTGTCTGGCTCGAGGt	186	mtr-MIR166e,mtr-MIR166g,mtr-MIR166a,mtr-MIR166b,mtr-MIR166c,mtr-MIR166f,gma-MIR166t,gma-MIR166b,gma-MIR166a,gma-MIR166d,gma-MIR166c,gma-MIR166g,gma-MIR166e,gma-MIR166l,gma-MIR166l,gma-MIR166i,gma-MIR166p,gma-MIR166u,gma-MIR166s,gma-MIR166n,gma-MIR166m,gma-MIR166m,gma-MIR166f,gma-MIR166o,gma-MIR166q,gma-MIR166r,gma-MIR166j,gma-MIR166k,gma-MIR166h,ptc-MIR166d,ptc-MIR166a,ptc-MIR166i,ptc-MIR166f,ptc…	mtr-MIR166e	tttgaggGGAATGTTGGCTGGCTCGAGGcttttcagtttcacaaaggaagttcagtcttaattgtatgaactataaggctTCGGACCAGGCTTCATTCCCCtcaaa	mtr-miR166e-5p	GGAATGTTGGCTGGCTCGAGG	3'	Diff	gp2a	(((((.((((((((((((..((((((..(((((((((.........(((((.......)))))...)))))))))..))).))).))))))))))))........(((..(((((.((..((.((((...((....))..))))...))..)))))))...)))...)))))....	91	48.9	-60.4	0.7	302	201	346	413	311	218	173	218	256	284	205	298	286.558	269.885	376.926	356.019	257.004	175.185	207.28	166.238	244.08	291.127	226.921	312.686	middle
14	19	gma-MIR166k-p5_1ss3TC	GGCGTTTGGAATGAGGTTTGATC	23	F015042F	-	110390	110493	caagggaaagaGGCGTTTGGAATGAGGTTTGATCcaagatcgatcctttgtttttgtgaatgaTCTCGGACCAGGCTTCATTCCtcacaccaatctttcccgct	177	mtr-MIR166g,mtr-MIR166b,mtr-MIR166a,mtr-MIR166c,mtr-MIR166f,mtr-MIR166e,gma-MIR166t,gma-MIR166b,gma-MIR166d,gma-MIR166u,gma-MIR166s,gma-MIR166n,gma-MIR166j,gma-MIR166f,gma-MIR166k,gma-MIR166h,gma-MIR166o,gma-MIR166q,gma-MIR166c,gma-MIR166g,gma-MIR166i,gma-MIR166p,gma-MIR166m,gma-MIR166a,gma-MIR166r,gma-MIR166e,gma-MIR166l,ptc-MIR166h,ptc-MIR166m,ptc-MIR166q,ptc-MIR166n,ptc-MIR166o,ptc-MIR166g,ptc…	gma-MIR166k	gggggtgtttggaatgaggtttgatccaagatcatcacatcatatatatatcttcttcttcaatttccctttccttcttgatttacttaccttcatacatatattattattttcatcacttcatgcatgggatgagactgaTCTCGGACCAGGCTTCATTCCtcacacctaa	gma-MIR166k-p5	ggtgtttggaatgaggtttgatc	5'	New	gp2a	...((((((((((.((..(((((((((..((.(((.((((((....((..(....)..)))))))).))).))..)))))))))..)).))..))))))))...	98	46.2	-44.8	0.9	6	0	0	0	0	0	0	0	0	0	0	0	5.6932	0	0	0	0	0	0	0	0	0	0	0	low
14	20	mtr-miR166a_L+2R-2	TCTCGGACCAGGCTTCATTCC	21	F015042F	-	110390	110493	caagggaaagaGGCGTTTGGAATGAGGTTTGATCcaagatcgatcctttgtttttgtgaatgaTCTCGGACCAGGCTTCATTCCtcacaccaatctttcccgct	177	mtr-MIR166g,mtr-MIR166b,mtr-MIR166a,mtr-MIR166c,mtr-MIR166f,mtr-MIR166e,gma-MIR166t,gma-MIR166b,gma-MIR166d,gma-MIR166u,gma-MIR166s,gma-MIR166n,gma-MIR166j,gma-MIR166f,gma-MIR166k,gma-MIR166h,gma-MIR166o,gma-MIR166q,gma-MIR166c,gma-MIR166g,gma-MIR166i,gma-MIR166p,gma-MIR166m,gma-MIR166a,gma-MIR166r,gma-MIR166e,gma-MIR166l,ptc-MIR166h,ptc-MIR166m,ptc-MIR166q,ptc-MIR166n,ptc-MIR166o,ptc-MIR166g,ptc…	mtr-MIR166e	tttgaggGGAATGTTGGCTGGCTCGAGGcttttcagtttcacaaaggaagttcagtcttaattgtatgaactataaggctTCGGACCAGGCTTCATTCCCCtcaaa	mtr-miR166a	TCGGACCAGGCTTCATTCCCC	3'	Diff	gp2a	...((((((((((.((..(((((((((..((.(((.((((((....((..(....)..)))))))).))).))..)))))))))..)).))..))))))))...	98	46.2	-44.8	0.9	60906	49141	58593	100560	51180	47921	38180	43967	42823	44707	58514	47286	57791.6	65982.2	63830.2	86685.8	42294.1	38509.3	45745.4	33527.6	40829	45828.9	64771.1	49616.3	high
15	21	csi-miR166g-5p_L+1R-1	GGAATGCTGTCTGGTTCGAGA	21	F032157F	+	43558	43661	cacagttgaggGGAATGCTGTCTGGTTCGAGAccattctcaagctagcaaaaagtaacatatatctgaatgatCTCGGACCAGGCTTCATTCCCCccaactcaa	176	mtr-MIR166g,mtr-MIR166a,mtr-MIR166e,mtr-MIR166b,mtr-MIR166c,mtr-MIR166f,gma-MIR166t,gma-MIR166b,gma-MIR166d,gma-MIR166u,gma-MIR166s,gma-MIR166n,gma-MIR166f,gma-MIR166o,gma-MIR166q,gma-MIR166a,gma-MIR166c,gma-MIR166r,gma-MIR166g,gma-MIR166e,gma-MIR166i,gma-MIR166p,gma-MIR166j,gma-MIR166k,gma-MIR166h,gma-MIR166m,gma-MIR166l,ptc-MIR166i,ptc-MIR166l,ptc-MIR166h,ptc-MIR166m,ptc-MIR166g,ptc-MIR166d,ptc…	csi-MIR166g	atatctttctttctctcatagttgagggGAATGCTGTCTGGTTCGAGACcattcatttgaagaatagaaaatcatctgaatgatcTCGGACCAGGCTTCATTCCCCCcaacaaggtgtgttttaccattcaatt	csi-miR166g-5p	GAATGCTGTCTGGTTCGAGAC	5'	Diff	gp2a	...(((((.((((((((..(((((((((((((.(((((............................))))).)))))))))))))..)))))))).)))))...	98	46.2	-48.8	1	19	7	23	0	5	0	0	0	0	0	0	6	18.0285	9.39899	25.0558	0	4.1319	0	0	0	0	0	0	6.29569	middle
15	22	mtr-miR166a_L+1	CTCGGACCAGGCTTCATTCCCC	22	F032157F	+	43558	43661	cacagttgaggGGAATGCTGTCTGGTTCGAGAccattctcaagctagcaaaaagtaacatatatctgaatgatCTCGGACCAGGCTTCATTCCCCccaactcaa	176	mtr-MIR166g,mtr-MIR166a,mtr-MIR166e,mtr-MIR166b,mtr-MIR166c,mtr-MIR166f,gma-MIR166t,gma-MIR166b,gma-MIR166d,gma-MIR166u,gma-MIR166s,gma-MIR166n,gma-MIR166f,gma-MIR166o,gma-MIR166q,gma-MIR166a,gma-MIR166c,gma-MIR166r,gma-MIR166g,gma-MIR166e,gma-MIR166i,gma-MIR166p,gma-MIR166j,gma-MIR166k,gma-MIR166h,gma-MIR166m,gma-MIR166l,ptc-MIR166i,ptc-MIR166l,ptc-MIR166h,ptc-MIR166m,ptc-MIR166g,ptc-MIR166d,ptc…	mtr-MIR166e	tttgaggGGAATGTTGGCTGGCTCGAGGcttttcagtttcacaaaggaagttcagtcttaattgtatgaactataaggctTCGGACCAGGCTTCATTCCCCtcaaa	mtr-miR166a	TCGGACCAGGCTTCATTCCCC	3'	Diff	gp2a	...(((((.((((((((..(((((((((((((.(((((............................))))).)))))))))))))..)))))))).)))))...	98	46.2	-48.8	1	351	284	320	505	306	275	229	159	280	341	411	374	333.052	381.33	348.602	435.326	252.872	220.99	274.376	121.247	266.962	349.557	454.95	392.431	middle
16	23	mtr-miR166e-5p_L-1R+1_1ss10GT	GAATGTTGTCTGGCTCGAGGC	21	F212742F	+	2824	2949	tgagggGAATGTTGTCTGGCTCGAGGCcattaactagatctgtgaatcagatcaatctgattcacctaagtttcataggtctttgatcatgaataggtgaccTCGGACCAGGCTTCATTCCCCcca	175	mtr-MIR166e,mtr-MIR166g,mtr-MIR166a,mtr-MIR166b,mtr-MIR166c,mtr-MIR166f,mtr-MIR166d,gma-MIR166t,gma-MIR166b,gma-MIR166a,gma-MIR166d,gma-MIR166c,gma-MIR166g,gma-MIR166e,gma-MIR166i,gma-MIR166p,gma-MIR166u,gma-MIR166s,gma-MIR166n,gma-MIR166f,gma-MIR166o,gma-MIR166q,gma-MIR166r,gma-MIR166l,gma-MIR166m,gma-MIR166j,gma-MIR166h,gma-MIR166k,ptc-MIR166d,ptc-MIR166a,ptc-MIR166i,ptc-MIR166f,ptc-MIR166l,ptc…	mtr-MIR166e	tttgaggGGAATGTTGGCTGGCTCGAGGcttttcagtttcacaaaggaagttcagtcttaattgtatgaactataaggctTCGGACCAGGCTTCATTCCCCtcaaa	mtr-miR166e-5p	GGAATGTTGGCTGGCTCGAGG	5'	Diff	gp2a	.(.((((((((..((((((..(((((..........((((((.....))))))........(((((((...(((((.((((...)))))))))))))))))))))..))))))..)))))))).).	124	46	-57.2	1	294	168	258	539	531	471	175	303	291	409	261	301	278.967	225.576	281.061	464.635	438.808	378.495	209.676	231.056	277.45	419.263	288.91	315.834	middle
16	24	mtr-miR166a	TCGGACCAGGCTTCATTCCCC	21	F212742F	+	2824	2949	tgagggGAATGTTGTCTGGCTCGAGGCcattaactagatctgtgaatcagatcaatctgattcacctaagtttcataggtctttgatcatgaataggtgaccTCGGACCAGGCTTCATTCCCCcca	175	mtr-MIR166e,mtr-MIR166g,mtr-MIR166a,mtr-MIR166b,mtr-MIR166c,mtr-MIR166f,mtr-MIR166d,gma-MIR166t,gma-MIR166b,gma-MIR166a,gma-MIR166d,gma-MIR166c,gma-MIR166g,gma-MIR166e,gma-MIR166i,gma-MIR166p,gma-MIR166u,gma-MIR166s,gma-MIR166n,gma-MIR166f,gma-MIR166o,gma-MIR166q,gma-MIR166r,gma-MIR166l,gma-MIR166m,gma-MIR166j,gma-MIR166h,gma-MIR166k,ptc-MIR166d,ptc-MIR166a,ptc-MIR166i,ptc-MIR166f,ptc-MIR166l,ptc…	mtr-MIR166a	cagacatacgaaggagttcaggggaatggtgtctgattcgagaccattcgtcacaagtaaacagtagccttgagaatgatcTCGGACCAGGCTTCATTCCCCctagctcatagtatcatgc	mtr-miR166a	TCGGACCAGGCTTCATTCCCC	3'	Yes	gp2a	.(.((((((((..((((((..(((((..........((((((.....))))))........(((((((...(((((.((((...)))))))))))))))))))))..))))))..)))))))).).	124	46	-57.2	1	43388	37069	43028	61140	41373	38634	37861	25142	31895	51559	66027	52328	41169.4	49773	46874	52704.6	34189.8	31046.3	45363.2	19172.3	30409.9	52852.8	73087.5	54906.8	high
17	25	gma-MIR166k-p5	AATGAGGTTTGATCCAAGATC	21	F273253F	+	8999	9074	ggcgtttggAATGAGGTTTGATCCAAGATCgatcctttgtttttgtgaatgatCTCGGACCAGGCTTCATTCCCac	80	mtr-MIR166g,mtr-MIR166b,mtr-MIR166a,mtr-MIR166c,mtr-MIR166f,gma-MIR166t,gma-MIR166b,gma-MIR166d,gma-MIR166r,gma-MIR166u,gma-MIR166s,gma-MIR166n,gma-MIR166j,gma-MIR166f,gma-MIR166k,gma-MIR166h,gma-MIR166o,gma-MIR166q,gma-MIR166l,ptc-MIR166i,ptc-MIR166l,ptc-MIR166h,ptc-MIR166m,ptc-MIR166q,ptc-MIR166n,ptc-MIR166g,ptc-MIR166o,ptc-MIR166p,ath-MIR166c,ath-MIR166d,ath-MIR166g,mdm-MIR166c,mdm-MIR166j,mdm…	gma-MIR166k	gggggtgtttggaatgaggtttgatccaagatcatcacatcatatatatatcttcttcttcaatttccctttccttcttgatttacttaccttcatacatatattattattttcatcacttcatgcatgggatgagactgaTCTCGGACCAGGCTTCATTCCtcacacctaa	gma-MIR166k-p5	aatgaggtttgatccaagatc	5'	New	gp2a	.......(((((((((..((.(((.((((((....((..(....)..)))))))).))).))..)))))))))...	66	46.1	-27.2	0.8	138	62	113	59	512	232	76	237	93	308	208	311	130.944	83.2482	123.1	50.8598	423.107	186.435	91.0594	180.727	88.6696	315.729	230.242	326.327	middle
17	26	mtr-miR166a_L+1R-1	CTCGGACCAGGCTTCATTCCC	21	F273253F	+	8999	9074	ggcgtttggAATGAGGTTTGATCCAAGATCgatcctttgtttttgtgaatgatCTCGGACCAGGCTTCATTCCCac	80	mtr-MIR166g,mtr-MIR166b,mtr-MIR166a,mtr-MIR166c,mtr-MIR166f,gma-MIR166t,gma-MIR166b,gma-MIR166d,gma-MIR166r,gma-MIR166u,gma-MIR166s,gma-MIR166n,gma-MIR166j,gma-MIR166f,gma-MIR166k,gma-MIR166h,gma-MIR166o,gma-MIR166q,gma-MIR166l,ptc-MIR166i,ptc-MIR166l,ptc-MIR166h,ptc-MIR166m,ptc-MIR166q,ptc-MIR166n,ptc-MIR166g,ptc-MIR166o,ptc-MIR166p,ath-MIR166c,ath-MIR166d,ath-MIR166g,mdm-MIR166c,mdm-MIR166j,mdm…	mtr-MIR166a	cagacatacgaaggagttcaggggaatggtgtctgattcgagaccattcgtcacaagtaaacagtagccttgagaatgatcTCGGACCAGGCTTCATTCCCCctagctcatagtatcatgc	mtr-miR166a	TCGGACCAGGCTTCATTCCCC	3'	Diff	gp2a	.......(((((((((..((.(((.((((((....((..(....)..)))))))).))).))..)))))))))...	66	46.1	-27.2	0.8	439	331	367	661	408	434	199	391	294	491	466	456	416.552	444.438	399.803	569.803	337.163	348.762	238.432	298.162	280.31	503.321	515.831	478.472	middle
18	27	mtr-miR167b-5p_R+1	TGAAGCTGCCAGCATGATCTGA	22	F004995F	+	125482	125601	cgtcgtgcaccactagcagtTGAAGCTGCCAGCATGATCTGAgctttccctcccgtttaatttcaatcctggaaaagactAGATCATGTGGCAGTTTCACCtgttgatggcagcacgttc	48	mtr-MIR167b,gma-MIR167g,gma-MIR167j,gma-MIR167c,gma-MIR167e,gma-MIR167f,gma-MIR167a,ptc-MIR167e,ptc-MIR167g,ptc-MIR167f,ptc-MIR167h,ath-MIR167d,lja-MIR167,lja-MIR167b,gra-MIR167a,gra-MIR167c,gra-MIR167b,aly-MIR167d,ppe-MIR167c,ppe-MIR167d,mes-MIR167d,mes-MIR167f,mes-MIR167e,mes-MIR167a,vvi-MIR167e,vvi-MIR167a,vvi-MIR167b,nta-MIR167a,nta-MIR167c,nta-MIR167b,csi-MIR167a,csi-MIR167c,lus-MIR167g,lus-…	mtr-MIR167b	caatgacagtTGAAGCTGCCAGCATGATCTGtgctttccttcctgtgtatatactttaatttccagctgaatttaaatataaccaaaaaaataaatatgtttggtctaaattttgatcaaacttatatatatttttgcttatgtttaagtctggggtgagtttatttgtggtaagaacaGATCATGTTGGAGCTTCACCtgttaaat	mtr-miR167b-5p	TGAAGCTGCCAGCATGATCTG	5'	Diff	gp2a	...(((((.(((..(((((.(((((((((((.(((((((((..((((.((....................)).))))..)))))))))))))))))))).)))))..)))..)))))...	114	49.2	-53.8	0.9	2540	1140	2893	879	3032	2146	788	1528	841	1972	1604	1303	2410.12	1530.69	3151.58	757.725	2505.59	1724.53	944.142	1165.19	801.84	2021.48	1775.52	1367.21	high
18	28	ptc-miR167f-3p	AGATCATGTGGCAGTTTCACC	21	F004995F	+	125482	125601	cgtcgtgcaccactagcagtTGAAGCTGCCAGCATGATCTGAgctttccctcccgtttaatttcaatcctggaaaagactAGATCATGTGGCAGTTTCACCtgttgatggcagcacgttc	48	mtr-MIR167b,gma-MIR167g,gma-MIR167j,gma-MIR167c,gma-MIR167e,gma-MIR167f,gma-MIR167a,ptc-MIR167e,ptc-MIR167g,ptc-MIR167f,ptc-MIR167h,ath-MIR167d,lja-MIR167,lja-MIR167b,gra-MIR167a,gra-MIR167c,gra-MIR167b,aly-MIR167d,ppe-MIR167c,ppe-MIR167d,mes-MIR167d,mes-MIR167f,mes-MIR167e,mes-MIR167a,vvi-MIR167e,vvi-MIR167a,vvi-MIR167b,nta-MIR167a,nta-MIR167c,nta-MIR167b,csi-MIR167a,csi-MIR167c,lus-MIR167g,lus-…	ptc-MIR167h	cgctattagtTGAAGCTGCCAACATGATCTGagctttccttaattttcctatacaggaaagactAGATCATGTGGCAGTTTCACCtattga	ptc-miR167f-3p	AGATCATGTGGCAGTTTCACC	3'	Yes	gp2a	...(((((.(((..(((((.(((((((((((.(((((((((..((((.((....................)).))))..)))))))))))))))))))).)))))..)))..)))))...	114	49.2	-53.8	0.9	69	60	53	59	216	124	28	110	58	136	150	214	65.4718	80.5627	57.7373	50.8598	178.498	99.6464	33.5482	83.8818	55.2993	139.413	166.04	224.546	middle
19	29	cca-MIR167-p3_1ss11TG	GTGTGTGTGTGTGTGTTTGTGTGT	24	F016063F	+	50470	50643	gtatagatatatgcgtacacacacacacacacacacacacacacacacacacacacagagatatatatatatatatatatatatatatatatatatatatatatatgtgtgtggtgtgtGTGTGTGTGTGTGTGTTTGTGTGTgtgtgtgtgtgtgtgtgtgtatgtatatata	14	cca-MIR167,cca-MIR167,cca-MIR167,cca-MIR167,cca-MIR167,cca-MIR167,cca-MIR167,cca-MIR167,cca-MIR167,cca-MIR167,cca-MIR167,cca-MIR167,cca-MIR167,cca-MIR167,	cca-MIR167	gagatTGAAGCTGCCAGCATGATCTGGtgttgtcaaaaagtcacctctgtgtgtgtgtgtttgtgtttgtgtgtgtatatattggaaggattaagtgaggtcaattaatctttctgcgtgtttttgaggtgtttattagtgtgtgtgtgtgtgtgtgtgtgtttttatgagtagggtaagagagcttaaccaggtcatcttgcagcttcaatcactcg	cca-MIR167-p3	gtgtgtgtgtttgtgtttgtgtgt	3'	New	gp2a	......(((((((((((((((((((((((((((((((((((((.(((((((((((((...((((((((((((((((((((((((((((....)))))))))))))))))))).)))))))).))))))))))))).))))))))))))))))))))))))))))))))))))).	167	32.2	-113.4	2	0	0	0	0	6	7	0	0	0	0	0	0	0	0	0	0	4.95828	5.6252	0	0	0	0	0	0	low
20	30	cca-MIR167-p3_1ss17GC	GTGTGTGTGTGTGTGTCTGTGTGT	24	F039826F	-	25462	25629	atatatatatatacatatatatatatctatatatatatatatatatatatacatatctatatatatatatatatatatgtattaaatatatatatatatatatatatgtgtgtgtgtgtgtGTGTGTGTGTGTGTGTCTGTGTGTgtctgtgtctgtgtctgtgtctg	14	cca-MIR167,cca-MIR167,cca-MIR167,cca-MIR167,cca-MIR167,cca-MIR167,cca-MIR167,cca-MIR167,cca-MIR167,cca-MIR167,cca-MIR167,cca-MIR167,cca-MIR167,cca-MIR167,	cca-MIR167	gagatTGAAGCTGCCAGCATGATCTGGtgttgtcaaaaagtcacctctgtgtgtgtgtgtttgtgtttgtgtgtgtatatattggaaggattaagtgaggtcaattaatctttctgcgtgtttttgaggtgtttattagtgtgtgtgtgtgtgtgtgtgtgtttttatgagtagggtaagagagcttaaccaggtcatcttgcagcttcaatcactcg	cca-MIR167-p3	gtgtgtgtgtgtgtgtgtgtgtgt	3'	New	gp2a	(((((.(((((.(((((.((((((((..(((((((((((((((((((((((((((..(((((((((((((((((((((((.....)))))))))))))))))))))))..)))))))))))))))))))))))))))..)))))))).))))).))))).)))))...	165	21.4	-70.3	2	0	0	0	0	8	5	0	0	0	0	0	0	0	0	0	0	6.61104	4.018	0	0	0	0	0	0	low
21	31	cca-MIR167-p5_2ss17GA21GA	GTGTGTGTGTGTGTGTATGTATGT	24	F072548F	-	17600	17786	tataatataatatatatataatatatatatatatggattgtgtgtgtgtgtatGTGTGTGTGTGTGTGTATGTATGTgtgtgtgtgtgtaaataaatatatatatatatctatatacataaatataatatatatatatatacataaatatatatatatatatatattatatatatatatatatttgc	12	cca-MIR167,cca-MIR167,cca-MIR167,cca-MIR167,cca-MIR167,cca-MIR167,cca-MIR167,cca-MIR167,cca-MIR167,cca-MIR167,cca-MIR167,cca-MIR167,	cca-MIR167	gagatTGAAGCTGCCAGCATGATCTGGtgttgtcaaaaagtcacctctgtgtgtgtgtgtttgtgtttgtgtgtgtatatattggaaggattaagtgaggtcaattaatctttctgcgtgtttttgaggtgtttattagtgtgtgtgtgtgtgtgtgtgtgtttttatgagtagggtaagagagcttaaccaggtcatcttgcagcttcaatcactcg	cca-MIR167-p5	gtgtgtgtgtgtgtgtgtgtgtgt	5'	New	gp2a	...((((((((((((((((((((((((((((((((..((((((((((((((((((((.(((((.((((((((((..(((((((((((((......)))))))))))))..)))))))))).))))))))))))))))))))))))).....)))))))))))))))))))))))))).))))))...	181	15.5	-74.1	2.6	0	0	0	0	6	5	0	5	0	0	0	0	0	0	0	0	4.95828	4.018	0	3.81281	0	0	0	0	low
22	32	vvi-MIR169s-p3	CGGCAAGTTGTTCCTGGCTAC	21	F041527F	+	40193	40334	tggccatgtaaggtcttgcatgaagaggtagagagtgtagtgcagccaaggatgacttgccggcagaatgctcttcccgccCGGCAAGTTGTTCCTGGCTACattgtgttttcttcttctcatgtaaggcctactatggaaa	1	vvi-MIR169s,	vvi-MIR169s	gaaagtggattgCAGCCAAGGATGACTTGCCGGcacttggcattaggcaccatcgatcatcttcccggcaagttgttcctggctacattctgctctctt	vvi-MIR169s-p3	cggcaagttgttcctggctac	3'	New	gp2a	...((((((.(((((((((((((.((((.((((((..(((((.(((((.(((..((((((((((.(((.....)))..).)))))))))..))).))))).)))))..)))))).))))))))))))))))))).))))...	136	49.3	-75.5	1.1	0	0	0	0	0	0	6	0	0	7	0	0	0	0	0	0	0	0	7.1889	0	0	7.17566	0	0	low
23	33	mdm-MIR171m-p5_1ss2GT	GTGATGTTGGAATGGCTCAAT	21	F152450F	-	2394	2524	aattcttgaggtcagtctggggatatgGTGATGTTGGAATGGCTCAATcaaatcaaattccccaagggttgggtcctttagtttgaTTGAGCCGTGCCAATATCATCtcccaagggttggggttggggttg	30	mtr-MIR171d,gma-MIR171j,gma-MIR171g,ptc-MIR171f,ptc-MIR171i,mdm-MIR171m,lja-MIR171a,ppe-MIR171f,ppe-MIR171g,mes-MIR171h,mes-MIR171j,mes-MIR171i,mes-MIR171g,mes-MIR171k,vvi-MIR171i,vvi-MIR171a,nta-MIR171c,csi-MIR171c,csi-MIR171d,csi-MIR171f,lus-MIR171e,lus-MIR171b,lus-MIR171c,cme-MIR171f,sly-MIR171a,rco-MIR171f,rco-MIR171d,rco-MIR171e,aqc-MIR171a,aqc-MIR171d,	mdm-MIR171m	tgggatgttggaatggctcaatcaaataaaatctcccaaaggattgggtcttttaattTGATTGAGCCGTGCCAATATCaca	mdm-MIR171m-p5	gggatgttggaatggctcaat	5'	New	gp2a	...(((..(..(((..((.((((...(((((((((((.((((((((((((((..(((...(((((...)))))...)))..)))))))))))))).)))))))))))))))..))..)))..)..)))...	125	47.3	-58.7	0.9	28	17	25	18	63	48	33	46	17	120	63	79	26.5683	22.8261	27.2346	15.5166	52.062	38.5728	39.5389	35.0778	16.2084	123.011	69.7368	82.8932	middle
23	34	vvi-MIR171i-p3	TTGAGCCGTGCCAATATCATC	21	F152450F	-	2394	2524	aattcttgaggtcagtctggggatatgGTGATGTTGGAATGGCTCAATcaaatcaaattccccaagggttgggtcctttagtttgaTTGAGCCGTGCCAATATCATCtcccaagggttggggttggggttg	30	mtr-MIR171d,gma-MIR171j,gma-MIR171g,ptc-MIR171f,ptc-MIR171i,mdm-MIR171m,lja-MIR171a,ppe-MIR171f,ppe-MIR171g,mes-MIR171h,mes-MIR171j,mes-MIR171i,mes-MIR171g,mes-MIR171k,vvi-MIR171i,vvi-MIR171a,nta-MIR171c,csi-MIR171c,csi-MIR171d,csi-MIR171f,lus-MIR171e,lus-MIR171b,lus-MIR171c,cme-MIR171f,sly-MIR171a,rco-MIR171f,rco-MIR171d,rco-MIR171e,aqc-MIR171a,aqc-MIR171d,	vvi-MIR171i	gaagaaggtggggatgttggaatggctcaatcaaatcaaatctcccaagggttttgggtcctttaatcTGATTGAGCCGTGCCAATATCatcatgttcacttc	vvi-MIR171i-p3	TTGAGCCGTGCCAATATCatc	3'	New	gp2a	...(((..(..(((..((.((((...(((((((((((.((((((((((((((..(((...(((((...)))))...)))..)))))))))))))).)))))))))))))))..))..)))..)..)))...	125	47.3	-58.7	0.9	43	67	30	94	127	65	125	87	84	187	242	267	40.8012	89.9617	32.6815	81.0309	104.95	52.234	149.769	66.3429	80.0887	191.693	267.878	280.158	middle
24	35	nta-miR171a_L-2R+2	TTGGTGCGGTTCAATGAGAAA	21	F172044F	-	6246	6336	ttaacgggataTTGGTGCGGTTCAATGAGAAAcccgtgcttataatgttttgggctctgctttttattgagccgtgccaatatcacgtgtg	2	nta-MIR171a,sly-MIR171c,	nta-MIR171a	atacacgagaTATTGGTGCGGTTCAATGAGAaagcagtactcgacaaattttgactctacttttTGATTGAGCCGTGCCAATATCacgtgtagca	nta-miR171a	TATTGGTGCGGTTCAATGAGA	5'	Diff	gp2a	...(((.((((((((..((((((((((((((.((((.((.......))..))))......))))))))))))))..)))))))).)))...	85	44	-40.8	1	17	25	39	17	123	68	26	0	10	83	43	43	16.1307	33.5678	42.4859	14.6545	101.645	54.6448	31.1519	0	9.53437	85.0828	47.5982	45.1191	middle
25	36	mdm-MIR172g-p5_1ss2GC	CCGGTGTGGCATCATCAAGAT	21	F157112F	-	7538	7672	tacagtcgttgtttgCCGGTGTGGCATCATCAAGATtcacacgcaaatacccatttattggcaattcgatctctgcctaattttcatttggaggtgAGAATCTTGATGATGCTGCATcggcagttgatggctata	86	mtr-MIR172b,mtr-MIR172c,mtr-MIR172d,gma-MIR172b,gma-MIR172h,gma-MIR172g,gma-MIR172f,gma-MIR172j,gma-MIR172a,ptc-MIR172b,ptc-MIR172f,ptc-MIR172a,ptc-MIR172c,ath-MIR172a,ath-MIR172b,ath-MIR172c,ath-MIR172d,mdm-MIR172e,mdm-MIR172b,mdm-MIR172o,mdm-MIR172d,mdm-MIR172f,mdm-MIR172p,mdm-MIR172c,mdm-MIR172n,mdm-MIR172a,mdm-MIR172m,mdm-MIR172g,mdm-MIR172h,lja-MIR172c,lja-MIR172b,lja-MIR172a,gra-MIR172b,stu…	mdm-MIR172g	gtcgttgtttgcgggtgtggcatcatcaagattcacacatgcaattaactgataaagttgtttgaaagtgAGAATCTTGATGATGCTGCAtcggcaataaaccac	mdm-MIR172g-p5	cgggtgtggcatcatcaagat	5'	New	gp2a	...(((((((..(((((((((..(((((((((((((((.(((.(((((...........((((..........))))........)))))...))).)))))))))))))))..)))))))))..)))))))...	129	43	-60.6	1	0	0	0	0	19	11	0	6	0	12	0	6	0	0	0	0	15.7012	8.8396	0	4.57537	0	12.3011	0	6.29569	middle
25	37	mtr-miR172b_1ss9GT	AGAATCTTTATGATGCTGCAT	21	F157112F	-	7538	7672	tacagtcgttgtttgCCGGTGTGGCATCATCAAGATtcacacgcaaatacccatttattggcaattcgatctctgcctaattttcatttggaggtgAGAATCTTGATGATGCTGCATcggcagttgatggctata	86	mtr-MIR172b,mtr-MIR172c,mtr-MIR172d,gma-MIR172b,gma-MIR172h,gma-MIR172g,gma-MIR172f,gma-MIR172j,gma-MIR172a,ptc-MIR172b,ptc-MIR172f,ptc-MIR172a,ptc-MIR172c,ath-MIR172a,ath-MIR172b,ath-MIR172c,ath-MIR172d,mdm-MIR172e,mdm-MIR172b,mdm-MIR172o,mdm-MIR172d,mdm-MIR172f,mdm-MIR172p,mdm-MIR172c,mdm-MIR172n,mdm-MIR172a,mdm-MIR172m,mdm-MIR172g,mdm-MIR172h,lja-MIR172c,lja-MIR172b,lja-MIR172a,gra-MIR172b,stu…	mtr-MIR172c	tatttgcagatGTAGCATCATCAAGATTCACAtatgaaagtgcaaatggttttgttggattttgatctgatcgatgcaaatctaagttctccataggtcttttgaactgAGAATCTTGATGATGCTGCATcagccataa	mtr-miR172b	AGAATCTTGATGATGCTGCAT	3'	Diff	gp2a	...(((((((..(((((((((..(((((((((((((((.(((.(((((...........((((..........))))........)))))...))).)))))))))))))))..)))))))))..)))))))...	129	43	-60.6	1	0	0	7	9	47	27	5	31	10	23	14	27	0	0	7.62568	7.75828	38.8399	21.6972	5.99075	23.6394	9.53437	23.5772	15.4971	28.3306	middle
26	38	mtr-miR172d-5p_L-3	GGAGCATCATCAAGATTCACA	21	F182588F	-	5997	6132	accagtcactgtttgctgatGGAGCATCATCAAGATTCACAaactttctagggtttcgtggggtgttgtcccttcactccaacaaatctttgatgtgAGAATCTTGATGATGCTGCAGcggcaataaatggctttt	38	mtr-MIR172d,gma-MIR172c,gma-MIR172d,gma-MIR172e,ptc-MIR172b,ptc-MIR172g,ath-MIR172c,ath-MIR172d,mdm-MIR172b,mdm-MIR172o,mdm-MIR172c,mdm-MIR172n,mdm-MIR172a,mdm-MIR172m,lja-MIR172a,gra-MIR172b,stu-MIR172d,aly-MIR172d,aly-MIR172c,aly-MIR172f,ppe-MIR172d,mes-MIR172e,mes-MIR172f,vvi-MIR172c,nta-MIR172a,lus-MIR172e,lus-MIR172i,lus-MIR172g,cme-MIR172e,cme-MIR172a,sly-MIR172d,sly-MIR172c,bra-MIR172c,bna…	mtr-MIR172d	agtcagtgtttgctAGTGGAGCATCATCAAGATTCACAagctttatagggcttcaaatcaattagcccttcttcatgttatgAGAATCTTGATGATGCTGCAgcagcaattgatgact	mtr-miR172d-5p	AGTGGAGCATCATCAAGATTCACA	5'	Diff	gp2a	...(((((....((((((.((.((((((((((((((((.((.....((.(((((((..(((((((.........)))))))..))))))).))..)).)))))))))))))))).)).))))))....)))))...	130	43.4	-58.8	1	0	0	0	0	19	0	0	0	0	26	8	23	0	0	0	0	15.7012	0	0	0	0	26.6524	8.85547	24.1335	middle
26	39	mtr-miR172d-3p_R+1	AGAATCTTGATGATGCTGCAG	21	F182588F	-	5997	6132	accagtcactgtttgctgatGGAGCATCATCAAGATTCACAaactttctagggtttcgtggggtgttgtcccttcactccaacaaatctttgatgtgAGAATCTTGATGATGCTGCAGcggcaataaatggctttt	38	mtr-MIR172d,gma-MIR172c,gma-MIR172d,gma-MIR172e,ptc-MIR172b,ptc-MIR172g,ath-MIR172c,ath-MIR172d,mdm-MIR172b,mdm-MIR172o,mdm-MIR172c,mdm-MIR172n,mdm-MIR172a,mdm-MIR172m,lja-MIR172a,gra-MIR172b,stu-MIR172d,aly-MIR172d,aly-MIR172c,aly-MIR172f,ppe-MIR172d,mes-MIR172e,mes-MIR172f,vvi-MIR172c,nta-MIR172a,lus-MIR172e,lus-MIR172i,lus-MIR172g,cme-MIR172e,cme-MIR172a,sly-MIR172d,sly-MIR172c,bra-MIR172c,bna…	mtr-MIR172d	agtcagtgtttgctAGTGGAGCATCATCAAGATTCACAagctttatagggcttcaaatcaattagcccttcttcatgttatgAGAATCTTGATGATGCTGCAgcagcaattgatgact	mtr-miR172d-3p	AGAATCTTGATGATGCTGCA	3'	Diff	gp2a	...(((((....((((((.((.((((((((((((((((.((.....((.(((((((..(((((((.........)))))))..))))))).))..)).)))))))))))))))).)).))))))....)))))...	130	43.4	-58.8	1	0	0	0	0	39	28	6	22	10	101	60	98	0	0	0	0	32.2288	22.5008	7.1889	16.7764	9.53437	103.534	66.416	102.83	middle
27	40	mtr-miR172b	AGAATCTTGATGATGCTGCAT	21	F225631F	-	7643	7819	ttttggcattaatggaggacggttgttgtttgctggtgtagcaccatcaagattcacatgagaatttttgccagctccggtggaaatgaccctagatctaccaatgtcttgaacgtgAGAATCTTGATGATGCTGCATtggcaataaacaactaaacaaagctcaaccgtgccactt	86	mtr-MIR172c,mtr-MIR172b,mtr-MIR172d,gma-MIR172b,gma-MIR172f,gma-MIR172a,gma-MIR172h,gma-MIR172g,gma-MIR172j,ptc-MIR172b,ptc-MIR172f,ptc-MIR172a,ptc-MIR172c,ath-MIR172a,ath-MIR172b,ath-MIR172c,ath-MIR172d,mdm-MIR172e,mdm-MIR172d,mdm-MIR172f,mdm-MIR172p,mdm-MIR172g,mdm-MIR172h,mdm-MIR172b,mdm-MIR172o,mdm-MIR172c,mdm-MIR172n,mdm-MIR172a,mdm-MIR172m,lja-MIR172b,lja-MIR172c,lja-MIR172a,gra-MIR172b,stu…	mtr-MIR172b	tgtttgcagatgtagcatcatcaagattcatatgtgaatgatgcagagtggaactgctaatatttcaattgatcttttgaaataAGAATCTTGATGATGCTGCATcagccatat	mtr-miR172b	AGAATCTTGATGATGCTGCAT	3'	Yes	gp2a	...((((((.....(((...(((((((..((((..((((((((.(((((((((((.((((...(((((..((......))..)))))......((((........))))....)))).))))))))))).))))))))..))))..)))))))........)))....))))))...	171	42.9	-67	0.9	147	107	129	213	1075	608	380	692	436	641	371	709	139.483	143.67	140.53	183.613	888.359	488.589	455.297	527.693	415.699	657.085	410.672	743.94	high
28	41	mtr-miR319a-3p_L+1_1ss16GC	TTTGGACTGAAGGGACCTCCC	21	F251269F	-	13992	14079	tgtagaaatgagagttcctttgcagcccaaagcagagagtaagatgtactctgtttatTTTGGACTGAAGGGACCTCCCaattcttct	5	mtr-MIR319c,vvi-MIR319g,csi-MIR159c,lus-MIR319b,ctr-MIR319,	mtr-MIR319c	cagaaatgGGAGTTCCTTGCAGCCCAAAGcgccaagtgagaattctactggcaaattatgttTTGGACTGAAGGGAGCTCCCagttctt	mtr-miR319a-3p	TTGGACTGAAGGGAGCTCCC	3'	Diff	gp2a	...((((.((.(((.((((((.(((.(((((((((((...........))))))....))))).))))))))).))).)).))))...	82	42	-28.9	0.8	35	34	26	112	309	214	206	85	82	478	473	438	33.2103	45.6522	28.3239	96.5475	255.352	171.97	246.819	64.8178	78.1818	489.995	523.58	459.585	middle
29	42	cpa-MIR319-p5_1ss21CT	CTGCCATCTCATGCATAAGGT	21	F318387F	+	3742	3821	CTGCCATCTCATGCATAAGGTtatatatgcttaataattttcttggttatgttaatcttagcctgtgcatggtgtggaag	1	cpa-MIR319,	cpa-MIR319	agctcctttcagcccaatacggaggactgagatgtgggtagagctgccatctcatgcataaggctatgcttaatatttctcaaacagaaacttccagtcatcaaatttgagctgccatcttcaaggacttaatgttaagctcaaccaaatgcatggagtgggagcaactccttccccatactttgcccgcccATTGGACTGAAGGGAGCTCC	cpa-MIR319-p5	ctgccatctcatgcataaggc	5'	New	gp2a	...((((..((((((((.(((((.....((.((((..........)))).))......)))))))))))))..))))...	74	36.2	-23.2	0.8	21	20	13	0	25	14	0	37	34	12	24	6	19.9262	26.8542	14.162	0	20.6595	11.2504	0	28.2148	32.4169	12.3011	26.5664	6.29569	middle
30	43	mtr-miR390_1ss19GA	AAGCTCAGGAGGGATAGCACC	21	F024767F	-	40934	41072	tatagtatggaagaatcagtgAAGCTCAGGAGGGATAGCACCatggacttcgaattcttaacttgtttatttgttcgtctgtctttgattgtcgctctggCGCTATCCATCCTGAGTCTCAtggcttcttcttgctcga	57	mtr-MIR390,gma-MIR390d,gma-MIR390b,gma-MIR390g,gma-MIR390a,gma-MIR390f,gma-MIR390e,gma-MIR390c,ptc-MIR390a,ptc-MIR390b,ptc-MIR390d,ptc-MIR390c,ath-MIR390b,ath-MIR390a,mdm-MIR390a,mdm-MIR390e,mdm-MIR390f,mdm-MIR390c,mdm-MIR390d,mdm-MIR390b,lja-MIR390a,lja-MIR390b,stu-MIR390,aly-MIR390b,aly-MIR390a,ppe-MIR390,mes-MIR390b,mes-MIR390,vvi-MIR390,nta-MIR390a,nta-MIR390b,nta-MIR390c,csi-MIR390a,csi-MIR3…	mtr-MIR390	ctgttAAGCTCAGGAGGGATAGCGCCatagaatgtcttctttttttggttccattttattgattgatcttctcttgcgctatccatcctgagtttcatgg	mtr-miR390	AAGCTCAGGAGGGATAGCGCC	5'	Diff	gp2a	...((((.(((((((...((((..(((((((.(((((((.(((.((((..(((((...(((.....)))...)))))...))))..(.....)....))).))))))).)))))))..))))...)))))))))))...	133	43.9	-51.9	0.8	159	159	138	153	791	480	375	618	485	465	280	385	150.87	213.491	150.335	131.891	653.667	385.728	449.306	471.263	462.417	476.669	309.941	403.973	middle
30	44	gma-miR390a-3p_R+1_1ss18TC	CGCTATCCATCCTGAGTCTCA	21	F024767F	-	40934	41072	tatagtatggaagaatcagtgAAGCTCAGGAGGGATAGCACCatggacttcgaattcttaacttgtttatttgttcgtctgtctttgattgtcgctctggCGCTATCCATCCTGAGTCTCAtggcttcttcttgctcga	57	mtr-MIR390,gma-MIR390d,gma-MIR390b,gma-MIR390g,gma-MIR390a,gma-MIR390f,gma-MIR390e,gma-MIR390c,ptc-MIR390a,ptc-MIR390b,ptc-MIR390d,ptc-MIR390c,ath-MIR390b,ath-MIR390a,mdm-MIR390a,mdm-MIR390e,mdm-MIR390f,mdm-MIR390c,mdm-MIR390d,mdm-MIR390b,lja-MIR390a,lja-MIR390b,stu-MIR390,aly-MIR390b,aly-MIR390a,ppe-MIR390,mes-MIR390b,mes-MIR390,vvi-MIR390,nta-MIR390a,nta-MIR390b,nta-MIR390c,csi-MIR390a,csi-MIR3…	gma-MIR390c	tgtaAAGCTCAGGAGGGATAGCGCCatggatgatctcttctccactcttgatcttctcttgCGCTATCCATCCTGAGTTTCatggcttct	gma-miR390a-3p	CGCTATCCATCCTGAGTTTC	3'	Diff	gp2a	...((((.(((((((...((((..(((((((.(((((((.(((.((((..(((((...(((.....)))...)))))...))))..(.....)....))).))))))).)))))))..))))...)))))))))))...	133	43.9	-51.9	0.8	13	0	11	0	28	7	5	11	5	34	12	0	12.3353	0	11.9832	0	23.1386	5.6252	5.99075	8.38818	4.76718	34.8532	13.2832	0	middle
31	45	mtr-miR393a_R+1	TCCAAAGGGATCGCATTGATCC	22	F076842F	+	29590	29688	attgcagccggaggaggcaTCCAAAGGGATCGCATTGATCCcaattgtatatcaattttggATCATGCTATCCCTTTGGATTtctcctttggtagcttc	55	mtr-MIR393a,mtr-MIR393b,gma-MIR393c,gma-MIR393e,gma-MIR393a,gma-MIR393d,gma-MIR393f,gma-MIR393g,gma-MIR393i,gma-MIR393j,gma-MIR393h,gma-MIR393k,ptc-MIR393b,ptc-MIR393a,ptc-MIR393c,ath-MIR393b,ath-MIR393a,mdm-MIR393h,mdm-MIR393g,mdm-MIR393a,mdm-MIR393f,mdm-MIR393b,mdm-MIR393c,mdm-MIR393d,mdm-MIR393e,stu-MIR393,aly-MIR393a,aly-MIR393b,ppe-MIR393a,ppe-MIR393b,mes-MIR393b,mes-MIR393a,mes-MIR393c,mes-…	mtr-MIR393b	aggcaTCCAAAGGGATCGCATTGATCccaaatctaattaagtccctagctacttaattaacaacttaatttccttaatatctcataataTTTGGGATCATGCTATCCCTTtggattcat	mtr-miR393a	TCCAAAGGGATCGCATTGATC	5'	Diff	gp2a	...((..((..(((((..((((((((((((.((((.(((((.(((((.....)))))..))))))))).))))))))))))..)))))..))..))...	93	44.4	-53.1	1.2	6	0	0	0	32	27	0	15	0	9	0	6	5.6932	0	0	0	26.4442	21.6972	0	11.4384	0	9.22584	0	6.29569	middle
31	46	ptc-miR393a-3p	ATCATGCTATCCCTTTGGATT	21	F076842F	+	29590	29688	attgcagccggaggaggcaTCCAAAGGGATCGCATTGATCCcaattgtatatcaattttggATCATGCTATCCCTTTGGATTtctcctttggtagcttc	55	mtr-MIR393a,mtr-MIR393b,gma-MIR393c,gma-MIR393e,gma-MIR393a,gma-MIR393d,gma-MIR393f,gma-MIR393g,gma-MIR393i,gma-MIR393j,gma-MIR393h,gma-MIR393k,ptc-MIR393b,ptc-MIR393a,ptc-MIR393c,ath-MIR393b,ath-MIR393a,mdm-MIR393h,mdm-MIR393g,mdm-MIR393a,mdm-MIR393f,mdm-MIR393b,mdm-MIR393c,mdm-MIR393d,mdm-MIR393e,stu-MIR393,aly-MIR393a,aly-MIR393b,ppe-MIR393a,ppe-MIR393b,mes-MIR393b,mes-MIR393a,mes-MIR393c,mes-…	ptc-MIR393a	agaggaggcaTCCAAAGGGATCGCATTGATCccaagtgtctgtcccccataattttggATCATGCTATCCCTTTGGATTcctcct	ptc-miR393a-3p	ATCATGCTATCCCTTTGGATT	3'	Yes	gp2a	...((..((..(((((..((((((((((((.((((.(((((.(((((.....)))))..))))))))).))))))))))))..)))))..))..))...	93	44.4	-53.1	1.2	0	0	0	5	16	5	0	5	0	0	0	0	0	0	0	4.31016	13.2221	4.018	0	3.81281	0	0	0	0	middle
32	47	mtr-miR396b-5p	TTCCACAGCTTTCTTGAACTG	21	F063467F	+	8021	8161	gaagttgtctacaaatggtcctctttgtactcTTCCACAGCTTTCTTGAACTGcatctgtcagatctttatcccatgccaaagttacagttgttgcagTTCAATAAAGCTGTGGGAAGatacagagatggtcaacaacatt	42	mtr-MIR396b,gma-MIR396i,gma-MIR396e,gma-MIR396a,gma-MIR396h,gma-MIR396j,ptc-MIR396b,ptc-MIR396a,ath-MIR396a,mdm-MIR396b,mdm-MIR396a,lja-MIR396,aly-MIR396a,mes-MIR396a,mes-MIR396b,vvi-MIR396d,vvi-MIR396c,nta-MIR396a,csi-MIR396a,csi-MIR396b,lus-MIR396c,lus-MIR396a,lus-MIR396b,lus-MIR396d,cme-MIR396b,cme-MIR396e,cme-MIR396a,sly-MIR396a,cas-MIR396a,cpa-MIR396,ghr-MIR396b,ghr-MIR396a,cca-MIR396b,aqc-M…	mtr-MIR396b	tattcTTCCACAGCTTTCTTGAACTGcatccaaattgagttcctttgcattgccatggccattgttttgcgGTTCAATAAAGCTGTGGGAAGata	mtr-miR396b-5p	TTCCACAGCTTTCTTGAACTG	5'	Yes	gp2a	...(((((.......((..(.((((((((.((((((((((((((.((((((((((.((((.....((((..........))))..))))....)))))))))).)))))))))).)))))))))))).)..)))))))...	135	40.4	-53.9	0.9	1968	1693	1761	3327	9873	6005	7039	5522	7765	6284	4100	6915	1867.37	2273.21	1918.4	2867.98	8158.85	4825.62	8433.78	4210.87	7403.44	6441.69	4538.43	7255.78	high
32	48	mtr-miR396b-3p_L-1	TTCAATAAAGCTGTGGGAAG	20	F063467F	+	8021	8161	gaagttgtctacaaatggtcctctttgtactcTTCCACAGCTTTCTTGAACTGcatctgtcagatctttatcccatgccaaagttacagttgttgcagTTCAATAAAGCTGTGGGAAGatacagagatggtcaacaacatt	42	mtr-MIR396b,gma-MIR396i,gma-MIR396e,gma-MIR396a,gma-MIR396h,gma-MIR396j,ptc-MIR396b,ptc-MIR396a,ath-MIR396a,mdm-MIR396b,mdm-MIR396a,lja-MIR396,aly-MIR396a,mes-MIR396a,mes-MIR396b,vvi-MIR396d,vvi-MIR396c,nta-MIR396a,csi-MIR396a,csi-MIR396b,lus-MIR396c,lus-MIR396a,lus-MIR396b,lus-MIR396d,cme-MIR396b,cme-MIR396e,cme-MIR396a,sly-MIR396a,cas-MIR396a,cpa-MIR396,ghr-MIR396b,ghr-MIR396a,cca-MIR396b,aqc-M…	mtr-MIR396b	tattcTTCCACAGCTTTCTTGAACTGcatccaaattgagttcctttgcattgccatggccattgttttgcgGTTCAATAAAGCTGTGGGAAGata	mtr-miR396b-3p	GTTCAATAAAGCTGTGGGAAG	3'	Diff	gp2a	...(((((.......((..(.((((((((.((((((((((((((.((((((((((.((((.....((((..........))))..))))....)))))))))).)))))))))).)))))))))))).)..)))))))...	135	40.4	-53.9	0.9	334	255	366	301	549	421	298	418	242	752	304	413	316.921	342.392	398.714	259.471	453.683	338.315	357.049	318.751	230.732	770.87	336.508	433.353	high
33	49	mtr-miR396b-5p_R-1	TTCCACAGCTTTCTTGAACT	20	F063467F	-	14361	14493	agtgttcaagtcctgccatgcttTTCCACAGCTTTCTTGAACTtcttcattcgtttaatctctcatgatttaattttcaccgtagaaGCTCAAGAAAGCTGTGGGAAAacatggcgattcaggattttgctgc	78	mtr-MIR396b,mtr-MIR396a,gma-MIR396c,gma-MIR396g,gma-MIR396b,gma-MIR396f,gma-MIR396i,gma-MIR396d,gma-MIR396e,gma-MIR396a,gma-MIR396h,gma-MIR396k,ptc-MIR396d,ptc-MIR396c,ptc-MIR396b,ptc-MIR396e,ptc-MIR396a,ath-MIR396b,ath-MIR396a,mdm-MIR396c,mdm-MIR396b,mdm-MIR396d,mdm-MIR396e,mdm-MIR396a,lja-MIR396,stu-MIR396,aly-MIR396a,aly-MIR396b,ppe-MIR396b,ppe-MIR396a,mes-MIR396d,mes-MIR396f,mes-MIR396e,mes-M…	mtr-MIR396b	tattcTTCCACAGCTTTCTTGAACTGcatccaaattgagttcctttgcattgccatggccattgttttgcgGTTCAATAAAGCTGTGGGAAGata	mtr-miR396b-5p	TTCCACAGCTTTCTTGAACTG	5'	Diff	gp2a	...((..(((((((((((((.(((((((((((((((((((.(((((......(((.((((......)))).))).........))))).))))))))))))))))))).)))))).....))))))).))...	127	40.6	-53.9	1	142	80	136	352	457	272	133	272	284	440	286	385	134.739	107.417	148.156	303.435	377.656	218.579	159.354	207.417	270.776	451.041	316.583	403.973	middle
33	50	mtr-miR396a-3p_1ss20GA	GCTCAAGAAAGCTGTGGGAAA	21	F063467F	-	14361	14493	agtgttcaagtcctgccatgcttTTCCACAGCTTTCTTGAACTtcttcattcgtttaatctctcatgatttaattttcaccgtagaaGCTCAAGAAAGCTGTGGGAAAacatggcgattcaggattttgctgc	78	mtr-MIR396b,mtr-MIR396a,gma-MIR396c,gma-MIR396g,gma-MIR396b,gma-MIR396f,gma-MIR396i,gma-MIR396d,gma-MIR396e,gma-MIR396a,gma-MIR396h,gma-MIR396k,ptc-MIR396d,ptc-MIR396c,ptc-MIR396b,ptc-MIR396e,ptc-MIR396a,ath-MIR396b,ath-MIR396a,mdm-MIR396c,mdm-MIR396b,mdm-MIR396d,mdm-MIR396e,mdm-MIR396a,lja-MIR396,stu-MIR396,aly-MIR396a,aly-MIR396b,ppe-MIR396b,ppe-MIR396a,mes-MIR396d,mes-MIR396f,mes-MIR396e,mes-M…	mtr-MIR396a	tgcttTTCCACAGCTTTCTTGAACTTctttcgtatcttaaatctgttttcaagattaaaagtcctagaaGCTCAAGAAAGCTGTGGGAGAata	mtr-miR396a-3p	GCTCAAGAAAGCTGTGGGAGA	3'	Diff	gp2a	...((..(((((((((((((.(((((((((((((((((((.(((((......(((.((((......)))).))).........))))).))))))))))))))))))).)))))).....))))))).))...	127	40.6	-53.9	1	101	42	86	69	230	203	104	172	65	283	116	115	95.8355	56.3939	93.6869	59.4801	190.067	163.131	124.608	131.161	61.9734	290.101	128.404	120.667	middle
34	51	mtr-miR396a-5p	TTCCACAGCTTTCTTGAACTT	21	F404942F	-	3988	4109	catgtcctgtcatgcttTTCCACAGCTTTCTTGAACTTcttcatctgttcaatctcttaagattaattgtaatccatagaaGCTCAAGAATGCTGTGGGAAAacatggctattcaggatttt	78	mtr-MIR396a,mtr-MIR396b,gma-MIR396c,gma-MIR396g,gma-MIR396b,gma-MIR396f,gma-MIR396d,gma-MIR396k,gma-MIR396i,gma-MIR396e,gma-MIR396a,gma-MIR396h,ptc-MIR396d,ptc-MIR396c,ptc-MIR396e,ptc-MIR396b,ptc-MIR396a,ath-MIR396b,ath-MIR396a,mdm-MIR396e,mdm-MIR396c,mdm-MIR396d,mdm-MIR396b,mdm-MIR396a,lja-MIR396,stu-MIR396,aly-MIR396b,aly-MIR396a,ppe-MIR396b,ppe-MIR396a,mes-MIR396e,mes-MIR396d,mes-MIR396f,mes-M…	mtr-MIR396a	tgcttTTCCACAGCTTTCTTGAACTTctttcgtatcttaaatctgttttcaagattaaaagtcctagaaGCTCAAGAAAGCTGTGGGAGAata	mtr-miR396a-5p	TTCCACAGCTTTCTTGAACTT	5'	Yes	gp2a	...(((((((((((.(((((((((((.(((((((.(((((......(((.(((((....))))))))..........))))).))))))).))))))))))).)))))).....)))))...	116	36.9	-44.7	1	1250	777	1041	1610	2257	1717	470	1667	1011	3152	1578	1698	1186.08	1043.29	1134.05	1387.87	1865.14	1379.78	563.13	1271.19	963.925	3231.1	1746.74	1781.68	high
34	52	mtr-miR396a-3p_2ss10AT20GA	GCTCAAGAATGCTGTGGGAAA	21	F404942F	-	3988	4109	catgtcctgtcatgcttTTCCACAGCTTTCTTGAACTTcttcatctgttcaatctcttaagattaattgtaatccatagaaGCTCAAGAATGCTGTGGGAAAacatggctattcaggatttt	78	mtr-MIR396a,mtr-MIR396b,gma-MIR396c,gma-MIR396g,gma-MIR396b,gma-MIR396f,gma-MIR396d,gma-MIR396k,gma-MIR396i,gma-MIR396e,gma-MIR396a,gma-MIR396h,ptc-MIR396d,ptc-MIR396c,ptc-MIR396e,ptc-MIR396b,ptc-MIR396a,ath-MIR396b,ath-MIR396a,mdm-MIR396e,mdm-MIR396c,mdm-MIR396d,mdm-MIR396b,mdm-MIR396a,lja-MIR396,stu-MIR396,aly-MIR396b,aly-MIR396a,ppe-MIR396b,ppe-MIR396a,mes-MIR396e,mes-MIR396d,mes-MIR396f,mes-M…	mtr-MIR396a	tgcttTTCCACAGCTTTCTTGAACTTctttcgtatcttaaatctgttttcaagattaaaagtcctagaaGCTCAAGAAAGCTGTGGGAGAata	mtr-miR396a-3p	GCTCAAGAAAGCTGTGGGAGA	3'	Diff	gp2a	...(((((((((((.(((((((((((.(((((((.(((((......(((.(((((....))))))))..........))))).))))))).))))))))))).)))))).....)))))...	116	36.9	-44.7	1	0	0	0	0	0	6	0	0	0	0	0	0	0	0	0	0	0	4.8216	0	0	0	0	0	0	low
35	53	ptc-miR396g-5p	TTCCACGGCTTTCTTGAACTT	21	F155212F	+	14222	14316	tgcttTTCCACGGCTTTCTTGAACTTcttctacattttaattccatgttttgattgatttggcataaagaagttcaagaaagtcgtgggagaata	2	ptc-MIR396g,csi-MIR396e,	ptc-MIR396g	ttgcatgcttTTCCACGGCTTTCTTGAACTTggcactcaagagacatgagagtaaagggctaggctttcttttctattcctttcgttctttgaaattttcctgttcaaagaatccatacatatcagtctctttagtacaaagCTCAAGAAAGCCGTGGGAAAAtatga	ptc-miR396g-5p	TTCCACGGCTTTCTTGAACTT	5'	Yes	gp2a	...((((((((((((((((((((((((((...((..((((((.........))))))..)).....))))))))))))))))))))))))))...	89	34.7	-42.3	1.3	65	54	65	41	65	61	19	30	14	18	10	8	61.6763	72.5065	70.8099	35.3433	53.7147	49.0196	22.7648	22.8769	13.3481	18.4517	11.0693	8.39425	middle
36	54	mes-MIR398-p5_2ss8CT20TC	GGAGCGATCTGAGATCACACG	21	F039883F	-	29906	30063	tttggatgaaagatgggcaaaaatacaggaggtggtggtgtttaacaGGAGCGATCTGAGATCACACGagggttcggctccattgtaaaaatgtgtttcaTGTGTTCTCAGGTCGCCCCTGctaaatattttcaccgcacgatccctcttcttcctcg	45	mtr-MIR398c,mtr-MIR398b,mtr-MIR398a,gma-MIR398d,gma-MIR398c,gma-MIR398a,gma-MIR398b,ptc-MIR398b,ptc-MIR398c,ptc-MIR398a,ath-MIR398a,mdm-MIR398b,mdm-MIR398c,mdm-MIR398a,lja-MIR398,gra-MIR398,aly-MIR398a,ppe-MIR398a,ppe-MIR398b,mes-MIR398,vvi-MIR398c,vvi-MIR398b,vvi-MIR398a,nta-MIR398,csi-MIR398b,csi-MIR398a,lus-MIR398a,lus-MIR398b,lus-MIR398e,lus-MIR398c,lus-MIR398d,cme-MIR398a,cme-MIR398b,cas-MIR…	mes-MIR398	tttgaaaatgtggaggattcctacaggagcgacctgagatcacatgtggacaccctaagatcttcccttatcttccaaggattgtgttcttaTGTGTTCTCAGGTCGCCCCTGccgggcttcctccgccacttgatga	mes-MIR398-p5	ggagcgacctgagatcacatg	5'	New	gp2a	...(((.(.((((.(((.....((......(((((..(((((((.((((.(((((((((((.((((((((((......))).))))....(((.....)))))).))))))))))).)))).)))))))..))))).....)))))))))).)))...	152	46.8	-56.2	0.8	0	0	0	78	0	43	0	0	0	34	11	27	0	0	0	67.2384	0	34.5548	0	0	0	34.8532	12.1763	28.3306	middle
36	55	mtr-miR398b	TGTGTTCTCAGGTCGCCCCTG	21	F039883F	-	29906	30063	tttggatgaaagatgggcaaaaatacaggaggtggtggtgtttaacaGGAGCGATCTGAGATCACACGagggttcggctccattgtaaaaatgtgtttcaTGTGTTCTCAGGTCGCCCCTGctaaatattttcaccgcacgatccctcttcttcctcg	45	mtr-MIR398c,mtr-MIR398b,mtr-MIR398a,gma-MIR398d,gma-MIR398c,gma-MIR398a,gma-MIR398b,ptc-MIR398b,ptc-MIR398c,ptc-MIR398a,ath-MIR398a,mdm-MIR398b,mdm-MIR398c,mdm-MIR398a,lja-MIR398,gra-MIR398,aly-MIR398a,ppe-MIR398a,ppe-MIR398b,mes-MIR398,vvi-MIR398c,vvi-MIR398b,vvi-MIR398a,nta-MIR398,csi-MIR398b,csi-MIR398a,lus-MIR398a,lus-MIR398b,lus-MIR398e,lus-MIR398c,lus-MIR398d,cme-MIR398a,cme-MIR398b,cas-MIR…	mtr-MIR398b	ttctacagggtcgacatgagaccacatgaagctatcatatttgtctatgttatccaactcaTGTGTTCTCAGGTCGCCCCTGctgaa	mtr-miR398b	TGTGTTCTCAGGTCGCCCCTG	3'	Yes	gp2a	...(((.(.((((.(((.....((......(((((..(((((((.((((.(((((((((((.((((((((((......))).))))....(((.....)))))).))))))))))).)))).)))))))..))))).....)))))))))).)))...	152	46.8	-56.2	0.8	161	165	202	913	214	454	5	255	100	190	152	188	152.767	221.548	220.055	787.034	176.845	364.834	5.99075	194.453	95.3437	194.768	168.254	197.265	high
37	56	mtr-miR398a-3p	TGTGTTCTCAGGTCACCCCTT	21	F095367F	-	24381	24478	tctgtatattccctgaggagtgaccttagaacacaggcaatttggctgaaaaaaacaagaggctTGTGTTCTCAGGTCACCCCTTtggagtgcactct	30	mtr-MIR398a,gma-MIR398b,gma-MIR398a,ptc-MIR398a,ath-MIR398a,ath-MIR398b,ath-MIR398c,mdm-MIR398a,lja-MIR398,gra-MIR398,stu-MIR398b,aly-MIR398a,aly-MIR398b,vvi-MIR398a,csi-MIR398a,lus-MIR398b,lus-MIR398e,lus-MIR398d,lus-MIR398c,cme-MIR398b,bra-MIR398,cas-MIR398b,cas-MIR398a,ghr-MIR398,rco-MIR398a,aqc-MIR398a,hbr-MIR398,ahy-MIR398,ssl-MIR398,bol-MIR398a,	mtr-MIR398a	tctcagaGGAGTGACACTGAGAACACAAGattgattaatcatataatgtatttggttgttactagttgatttTGTGTTCTCAGGTCACCCCTTtgagt	mtr-miR398a-3p	TGTGTTCTCAGGTCACCCCTT	3'	Yes	gp2a	...((..(((((..((((.(((((((.(((((((((((..((((...........))))..))))))))))).))))))).)))).)))))..))...	92	45.9	-45.3	1	217	257	216	189	24	96	14	14	7	78	91	85	205.904	345.077	235.307	162.924	19.8331	77.1456	16.7741	10.6759	6.67406	79.9573	100.731	89.1889	middle
38	57	gma-MIR399i-p5_1ss14TC	AGTGCAATTCTCCCTTGGCAG	21	F191664F	-	3976	4086	ttagggtagaagaataacAGTGCAATTCTCCCTTGGCAGaaaaaaaaattgcaggtaaatatgaaacgctttcTGCCAAAGGAGAATTGCCCTGccattcaactatccggt	14	gma-MIR399i,ptc-MIR399f,ptc-MIR399g,mdm-MIR399c,mdm-MIR399a,mdm-MIR399b,ppe-MIR399b,mes-MIR399a,vvi-MIR399a,vvi-MIR399h,csi-MIR399c,lus-MIR399d,lus-MIR399b,vun-MIR399b,	gma-MIR399i	gaataacagtgcaattctcctttggcaggtgttgcatgtgttctcgcatgagaatgacctttcTGCCAAAGGAGAATTGCCCTGccatt	gma-MIR399i-p5	agtgcaattctcctttggcag	5'	New	gp2a	...((((((..((((..(((.((((((((((.((((((((((.........((........))......)))))))))).)))))))))).)))..))))..))))))...	105	40.5	-46.1	1	23	11	12	0	72	50	10	18	11	0	0	0	21.8239	14.7698	13.0726	0	59.4994	40.18	11.9815	13.7261	10.4878	0	0	0	middle
38	58	gma-miR399i	TGCCAAAGGAGAATTGCCCTG	21	F191664F	-	3976	4086	ttagggtagaagaataacAGTGCAATTCTCCCTTGGCAGaaaaaaaaattgcaggtaaatatgaaacgctttcTGCCAAAGGAGAATTGCCCTGccattcaactatccggt	14	gma-MIR399i,ptc-MIR399f,ptc-MIR399g,mdm-MIR399c,mdm-MIR399a,mdm-MIR399b,ppe-MIR399b,mes-MIR399a,vvi-MIR399a,vvi-MIR399h,csi-MIR399c,lus-MIR399d,lus-MIR399b,vun-MIR399b,	gma-MIR399i	gaataacagtgcaattctcctttggcaggtgttgcatgtgttctcgcatgagaatgacctttcTGCCAAAGGAGAATTGCCCTGccatt	gma-miR399i	TGCCAAAGGAGAATTGCCCTG	3'	Yes	gp2a	...((((((..((((..(((.((((((((((.((((((((((.........((........))......)))))))))).)))))))))).)))..))))..))))))...	105	40.5	-46.1	1	40	42	26	0	26	12	9	55	13	7	0	0	37.9546	56.3939	28.3239	0	21.4859	9.6432	10.7833	41.9409	12.3947	7.17566	0	0	middle
39	59	mtr-miR399l	TGCCAAAGGAGAGTTGCCCTG	21	F016133F	-	36169	36288	ctaagcgaagcagtaatagggcaatcctttcttggcaggtaatgttgaatattgatgtagcagctatcgaccccaaataactTGCCAAAGGAGAGTTGCCCTGttactgcttctgcttaa	32	mtr-MIR399l,mtr-MIR399p,gma-MIR399b,gma-MIR399c,gma-MIR399a,gma-MIR399h,ptc-MIR399i,ath-MIR399c,ath-MIR399b,mdm-MIR399i,mdm-MIR399j,gra-MIR399,aly-MIR399c,aly-MIR399b,mes-MIR399f,vvi-MIR399c,vvi-MIR399b,vvi-MIR399i,nta-MIR399b,nta-MIR399d,nta-MIR399c,nta-MIR399a,nta-MIR399f,nta-MIR399e,nta-MIR399g,csi-MIR399d,cme-MIR399b,sly-MIR399b,cas-MIR399a,rco-MIR399a,vun-MIR399a,pvu-MIR399a,	mtr-MIR399l	aacaatagggcacctctctcctggcaagtaaaaagggctcagtgccaataactTGCCAAAGGAGAGTTGCCCTGtggct	mtr-miR399l	TGCCAAAGGAGAGTTGCCCTG	3'	Yes	gp2a	.(((((((((((((((((((((((..(((..(((((((((..((((.....(((((((....)).))))).....)))))))))))))..)))..)))))))))))))))))).))))).	118	43.3	-61.2	1.2	56	52	33	0	100	45	0	44	17	20	5	8	53.1365	69.821	35.9496	0	82.638	36.162	0	33.5527	16.2084	20.5019	5.53467	8.39425	middle
40	60	mtr-miR399q_2ss13GT20TA	TGCCAAAGGAGATCTGCTCAT	21	F081648F	-	15026	15156	gccgcaggtgaattagtgagcagatttaactttggcagaccaatgctacagaggctggccataacttaattaattgcagtacttagtattctgtcTGCCAAAGGAGATCTGCTCATcaattctactgcagt	4	mtr-MIR399q,ptc-MIR399c,vvi-MIR399d,rco-MIR399f,	mtr-MIR399q	gtaagcaaatcattcaaagggcatatctcctttggcaggtataatgggtggttgctagtttattttacatctatattaaaattttatgtgtttatttatcaaataaaaaataaaaaaaactatcatggtaaacaactTGCCAAAGGAGAGCTGCTCTTtgagtgtttagcttag	mtr-miR399q	TGCCAAAGGAGAGCTGCTCTT	3'	Diff	gp2a	...((((..(((((..(((((((((((..(((((((((((.(((((((.((..((((...................)))).)))))))))..))))))))))).)))))))))))..)))))..))))...	125	42.7	-56	1	26	23	26	0	105	48	6	39	18	0	6	6	24.6705	30.8824	28.3239	0	86.7699	38.5728	7.1889	29.7399	17.1619	0	6.6416	6.29569	middle
41	61	ptc-MIR408-p5_2ss12CA19AG	AAGACGGGGAAAAGGCAGGGC	21	F119021F	-	18188	18280	agacaAAGACGGGGAAAAGGCAGGGCatgaatggagctatagacaggcctgttgttgctctacccaTGCACTGCCTCTTTCCTGGCTgtggct	28	mtr-MIR408,gma-MIR408b,gma-MIR408c,gma-MIR408d,gma-MIR408a,ptc-MIR408,ath-MIR408,mdm-MIR408a,mdm-MIR408b,mdm-MIR408d,stu-MIR408b,aly-MIR408,mes-MIR408,vvi-MIR408,nta-MIR408,csi-MIR408,lus-MIR408a,cme-MIR408,sly-MIR408,cas-MIR408,cpa-MIR408,rco-MIR408,cca-MIR408,hbr-MIR408a,hbr-MIR408b,ahy-MIR408,vun-MIR408,dpr-MIR408,	ptc-MIR408	agagacagatgaagaCGGGGAACAGGCAGAGCATGGatggagctactaacagaagtacttgttttggctctacccATGCACTGCCTCTTCCCTGGCttgtggctc	ptc-MIR408-p5	aagaCGGGGAACAGGCAGAGC	5'	New	gp2a	...((.((.(((((((.((((((.(((((..((((((....((((....))))...))))))..))))).)))))).))))))).)).))...	87	53.8	-42.8	0.9	0	0	0	12	10	17	0	0	0	0	0	0	0	0	0	10.3444	8.2638	13.6612	0	0	0	0	0	0	middle
41	62	mtr-miR408-3p_L-1R+1_1ss15CT	TGCACTGCCTCTTTCCTGGCT	21	F119021F	-	18188	18280	agacaAAGACGGGGAAAAGGCAGGGCatgaatggagctatagacaggcctgttgttgctctacccaTGCACTGCCTCTTTCCTGGCTgtggct	28	mtr-MIR408,gma-MIR408b,gma-MIR408c,gma-MIR408d,gma-MIR408a,ptc-MIR408,ath-MIR408,mdm-MIR408a,mdm-MIR408b,mdm-MIR408d,stu-MIR408b,aly-MIR408,mes-MIR408,vvi-MIR408,nta-MIR408,csi-MIR408,lus-MIR408a,cme-MIR408,sly-MIR408,cas-MIR408,cpa-MIR408,rco-MIR408,cca-MIR408,hbr-MIR408a,hbr-MIR408b,ahy-MIR408,vun-MIR408,dpr-MIR408,	mtr-MIR408	tagttaatgacaggacaaagACAGGGAACATGCAGAGCATGgatgaaactatcgacagtgaaggaaactgttgtggctccactcATGCACTGCCTCTTCCCTGGCttataatctgtttttattat	mtr-miR408-3p	ATGCACTGCCTCTTCCCTGGC	3'	Diff	gp2a	...((.((.(((((((.((((((.(((((..((((((....((((....))))...))))))..))))).)))))).))))))).)).))...	87	53.8	-42.8	0.9	287	268	285	6430	1463	3194	20	527	353	397	363	395	272.325	359.847	310.474	5542.86	1208.99	2566.7	23.963	401.87	336.563	406.962	401.817	414.466	high
42	63	csi-MIR477a-p5_1ss2CT	TTCCTCGAAGGCTTCCAATAT	21	F006546F	-	131491	131633	attggtacccagttgagaagttttcaactTTCCTCGAAGGCTTCCAATATtccagtatatggagctcatatattggttttgaaatatgacatgttgggagcccgcgagggaatttgaaggcttactccttgtcggaggccaaa	1	csi-MIR477a,	csi-MIR477a	aaaatggagaagcttccaACCTCCCTCGAAGGCTTCCAAtataccatgcttcctcaaattggccttgtaagcatgggaatgttGGAAACCCTAGGGGGAGGTCGaaagcttatgactccatttaatcagttctgtacgtg	csi-MIR477a-p5	TCCCTCGAAGGCTTCCAAtat	5'	New	gp2a	.(((((..((..(.((((((..(((((.((((((((..((((((((((((.((((((((((.....))))))))))..............))))))))))))..)))))))).)))))..))).)))...)..))..))))).	141	43.4	-59.2	1	704	996	766	3380	1588	2320	563	2048	1140	2976	2394	2584	668.002	1337.34	834.467	2913.67	1312.29	1864.35	674.558	1561.73	1086.92	3050.68	2650	2711.34	high
43	64	vvi-MIR477a-p5_1	TCCCTCAAAGGCTTCCAATTT	21	F106108F	+	22949	23058	tgggaaggttaccagccTCCCTCAAAGGCTTCCAATTTttctgactgatacccacctctcaagtagtctggaaagttgggagtctttttgggaggttgaagactctctta	1	vvi-MIR477a,	vvi-MIR477a	gaagttgtcaATCTCCCTCAAAGGCTTCCAAttttcctggctgattatcaaggttggaaagttggaagacagtgggggaccttggaagcttacc	vvi-MIR477a-p5	TCCCTCAAAGGCTTCCAAttt	5'	New	gp2a	..(((..(((..(((((((((..((((((((((((((((((.(((((................))))).))))))))))))))))))..)))))))))..)))..)))..	106	46.4	-52.3	1	8	6	0	12	11	13	6	8	5	10	0	5	7.59093	8.05627	0	10.3444	9.09018	10.4468	7.1889	6.10049	4.76718	10.2509	0	5.24641	middle
44	65	vvi-MIR477a-p5_2	TCCCTCAAAGGCTTCCAATTTT	22	F274688F	-	6724	6815	taccagccTCCCTCAAAGGCTTCCAATTTTtctgactgatacccacctctcaagtagtctggaaagttgggagtctttttgggaggttgaag	1	vvi-MIR477a,	vvi-MIR477a	gaagttgtcaATCTCCCTCAAAGGCTTCCAAttttcctggctgattatcaaggttggaaagttggaagacagtgggggaccttggaagcttacc	vvi-MIR477a-p5	TCCCTCAAAGGCTTCCAAtttt	5'	New	gp2a	...(((((((((..((((((((((((((((((.(((((................))))).))))))))))))))))))..)))))))))...	86	46.7	-46.2	1.1	8	6	0	12	11	13	6	8	5	10	0	5	7.59093	8.05627	0	10.3444	9.09018	10.4468	7.1889	6.10049	4.76718	10.2509	0	5.24641	middle
45	66	gra-MIR482d-p5_1ss24AC	ACACACACACACACACACATACAC	24	F139994F	-	16678	16814	aggatattacACACACACACACACACACATACACagataaatatatatatatatatatatctatatatatatatatatatatatatatatatatatatatatgtgtgtgtgtgtgtgtgtgtgtatgtatgtatgta	1	gra-MIR482d,	gra-MIR482d	actggaaatttttggaagtggggtgcgaggaaagatcatttctcttctctcttatatatatacacacacacacacacacacacatacaaagagatcaaaccagatcTTTCCTATGCCCCCCATTCCACtgatttctag	gra-MIR482d-p5	acacacacacacacacacatacaa	5'	New	gp2a	...((((((((.(((((((((((((((((((((((.(((.((((((((((((((((((((.(((((....))))).)))))))))))))))))))).))).))))))))))))))))))))))).)))).))))...	131	21.9	-70.3	2.3	0	0	0	0	8	6	0	7	0	0	0	0	0	0	0	0	6.61104	4.8216	0	5.33793	0	0	0	0	low
46	67	mes-miR535c_L-1R+1_1ss7AG	TGACGGCGAGAGAGAGCACAC	21	F209080F	+	6436	6572	tttgttctgatcattgtgacaccattgctTGACGGAGAGAGAGAGCACACttgttggcattcatgcaaaggacaggattgTTTACAGGTGTGCTCTCCCTCttcgtcaaggtggatttagttcttggttcgagcctt	2	mdm-MIR535c,mes-MIR535c,	mes-MIR535c	attgccttagctttgacataattggTTGACGACGAGAGAGAGCACActtgttagcattcatgctgtggtcatgggcgtctataagtgtgctctctgccgtcgtcatacaatatggtcaaagaaggtttatctt	mes-miR535c	TTGACGACGAGAGAGAGCACA	5'	Diff	gp2a	...((((..((((...(((..((((..((((((((((((.((((((((((((((..(((.((.((.......)).)).)))..)))))))))))))).))))))))))))))))..))).....))))..))))...	131	46	-60.7	1	0	0	0	0	0	0	0	0	23	140	0	14	0	0	0	0	0	0	0	0	21.9291	143.513	0	14.6899	middle
46	68	mdm-MIR535c-p3_2ss18TC21TC	TTTACAGGTGTGCTCTCCCTC	21	F209080F	+	6436	6572	tttgttctgatcattgtgacaccattgctTGACGGAGAGAGAGAGCACACttgttggcattcatgcaaaggacaggattgTTTACAGGTGTGCTCTCCCTCttcgtcaaggtggatttagttcttggttcgagcctt	2	mdm-MIR535c,mes-MIR535c,	mdm-MIR535c	tgTGACAAGGAGAGAGAGCACGCttgtcatcacccatgaacggatcatggttgtttacaggtgtgctctctcttcttgtcata	mdm-MIR535c-p3	tttacaggtgtgctctctctt	3'	New	gp2a	...((((..((((...(((..((((..((((((((((((.((((((((((((((..(((.((.((.......)).)).)))..)))))))))))))).))))))))))))))))..))).....))))..))))...	131	46	-60.7	1	34	57	31	59	64	66	16	66	50	85	94	87	32.2615	76.5346	33.7709	50.8598	52.8883	53.0376	19.1704	50.3291	47.6718	87.133	104.052	91.2875	middle
47	69	stu-miR827-5p_2ss8AT19TA	TTTGTTGTTGGTCATCTAATC	21	F008447F	+	11528	11644	gcagacatggatatgtTTTGTTGTTGGTCATCTAATCgttgtttttccttcaaaagttgcactcttcatgcatggcagtatggTTAGATGACCATCAACGAACAcatttgtgttgtt	11	ptc-MIR827,ath-MIR827,mdm-MIR827,gra-MIR827b,stu-MIR827,nta-MIR827,csi-MIR827,sly-MIR827,ghr-MIR827c,ghr-MIR827a,ghr-MIR827b,	stu-MIR827	TTTGTTGATGGTCATCTATTCatcatatcatttggcatagtttttgcaaccattaatatgccatgaTTAGATGAACATCAACAAACA	stu-miR827-5p	TTTGTTGATGGTCATCTATTC	5'	Diff	gp2a	...((((..(((.((.(((((((.((((((((((((((((((.....(((...))).((((.......))))..)))..))))))))))))))).))))))))).)))..))))...	111	38.5	-38.8	0.9	254	353	296	33	499	272	18	382	151	119	123	96	241.012	473.977	322.457	28.447	412.364	218.579	21.5667	291.299	143.969	121.986	136.153	100.731	middle
47	70	ptc-miR827_1ss20AC	TTAGATGACCATCAACGAACA	21	F008447F	+	11528	11644	gcagacatggatatgtTTTGTTGTTGGTCATCTAATCgttgtttttccttcaaaagttgcactcttcatgcatggcagtatggTTAGATGACCATCAACGAACAcatttgtgttgtt	11	ptc-MIR827,ath-MIR827,mdm-MIR827,gra-MIR827b,stu-MIR827,nta-MIR827,csi-MIR827,sly-MIR827,ghr-MIR827c,ghr-MIR827a,ghr-MIR827b,	ptc-MIR827	catgaatatatttgttgatagtcatctagtgaacattgaaagtcataTTAGATGACCATCAACGAAAAcattcatg	ptc-miR827	TTAGATGACCATCAACGAAAA	3'	Diff	gp2a	...((((..(((.((.(((((((.((((((((((((((((((.....(((...))).((((.......))))..)))..))))))))))))))).))))))))).)))..))))...	111	38.5	-38.8	0.9	5836	3859	5515	654	9695	4642	1753	7273	3572	2877	1550	1672	5537.58	5181.53	6007.94	563.768	8011.76	3730.31	2100.36	5546.11	3405.68	2949.19	1715.75	1754.4	high
48	71	gma-miR828a	TCTTGCTCAAATGAGTATTCCA	22	F060326F	-	18205	18340	agcacctccatataatgttTCTTGCTCAAATGAGTATTCCAtgaccgttgcattcaccgcttttagtttgtttgttggtgctgctgctgttcctgagatgctcatttgggcaagacgcattgaaactggaggtttt	12	gma-MIR828b,gma-MIR828a,ptc-MIR828b,ptc-MIR828a,mdm-MIR828b,mdm-MIR828a,ppe-MIR828,mes-MIR828a,mes-MIR828b,vvi-MIR828a,cme-MIR828,ssl-MIR828,	gma-MIR828a	ttgtaatgttTCTTGCTCAAATGAGTATTCCAaccacagtcacatttggcatgaatattgtgtgccactgtcctcaaaggatgagatgctcatttgaccaagcaatgttaaaa	gma-miR828a	TCTTGCTCAAATGAGTATTCCA	5'	Yes	gp2a	...(((((((..(((((..((((((((((((((((((..((.(((.(..(((..((((((.............).))))).)))..).)))..))..))))))))))))))))))..)))))....)))))))...	130	43.4	-56.1	0.9	6	5	0	6	34	28	0	61	7	21	6	20	5.6932	6.71356	0	5.17219	28.0969	22.5008	0	46.5163	6.67406	21.527	6.6416	20.9856	middle
49	72	mtr-MIR2592bj-p3_2ss12TC19AT_1	ATTCCCACTGTCCCTGTCT	19	F018835F	+	49308	49420	agcgcgggtaaacggcgggagtaactatgactctcttaaggtagccaaatgcctcgtcatctaattagtgacgcgcatgaatggattaacgagATTCCCACTGTCCCTGTCTa	2	mtr-MIR2592bj,mtr-MIR2592bi,	mtr-MIR2592bj	ccaatatttgaccggaattcccactgttcctgtcaaaagattaaattcttgttaggctgatttaaatgaaggtattgaagtgtcaaggaatggacctcattcttttcacatttgaataccatcatttaatcccaacctaacaagaatttaatcttttgaaTGGAACATTGGGAATGCCGGTcgaatattgg	mtr-MIR2592bj-p3	attcccactgttcctgtca	3'	New	gp2a	...(((((...((((.(((((..........((((((((..((.....((((..((((((.......)))))).))))...))..)))).))))))))).)))).)))))...	107	48.7	-31	0.6	80	21	71	93	8	26	95	11	55	20	53	68	75.9093	28.197	77.3462	80.1689	6.61104	20.8936	113.824	8.38818	52.439	20.5019	58.6675	71.3511	middle
50	73	mtr-MIR2592bj-p3_1ss12TC	ATTCCCACTGTCCCTGTC	18	F234193F	+	16440	16552	agcgcgggtaaacggcgggagtaactatgactctcttaaggtagccaaatgcctcgtcatctaattagtgacgcgcatgaatggattaacgagATTCCCACTGTCCCTGTCta	2	mtr-MIR2592bj,mtr-MIR2592bi,	mtr-MIR2592bj	ccaatatttgaccggaattcccactgttcctgtcaaaagattaaattcttgttaggctgatttaaatgaaggtattgaagtgtcaaggaatggacctcattcttttcacatttgaataccatcatttaatcccaacctaacaagaatttaatcttttgaaTGGAACATTGGGAATGCCGGTcgaatattgg	mtr-MIR2592bj-p3	attcccactgttcctgtc	3'	New	gp2a	...(((((...((((.(((((..........((((((((..((.....((((..((((((.......)))))).))))...))..)))).))))))))).)))).)))))...	107	48.7	-31	0.6	72	18	55	86	18	20	66	11	44	21	41	25	68.3184	24.1688	59.916	74.1347	14.8748	16.072	79.0779	8.38818	41.9512	21.527	45.3843	26.232	middle
51	74	mtr-MIR2592bj-p3_2ss10TC17AT	TCCCACTGTCCCTGTCTA	18	F239614F	-	9957	10069	agcgcgggtaaacggcgggagtaactatgactctcttaaggtagccaaatgcctcgtcatctaattagtgacgcgcatgaatggattaacgagatTCCCACTGTCCCTGTCTA	2	mtr-MIR2592bj,mtr-MIR2592bi,	mtr-MIR2592bj	ccaatatttgaccggaattcccactgttcctgtcaaaagattaaattcttgttaggctgatttaaatgaaggtattgaagtgtcaaggaatggacctcattcttttcacatttgaataccatcatttaatcccaacctaacaagaatttaatcttttgaaTGGAACATTGGGAATGCCGGTcgaatattgg	mtr-MIR2592bj-p3	tcccactgttcctgtcaa	3'	New	gp2a	...(((((...((((.(((((..........((((((((..((.....((((..((((((.......)))))).))))...))..)))).))))))))).)))).)))))...	107	48.7	-31	0.6	10	0	17	10	0	0	5	0	6	0	5	7	9.48866	0	18.5195	8.62031	0	0	5.99075	0	5.72062	0	5.53467	7.34497	middle
52	75	mtr-MIR2592bj-p3_2ss12TC19AT_2	ATTCCCACTGTCCCTGTCTA	20	F260279F	+	2320	2432	agcgcgggtaaacggcgggagtaactatgactctcttaaggtagccaaatgcctcgtcatctaattagtgacgcgcatgaatggattaacgagATTCCCACTGTCCCTGTCTA	2	mtr-MIR2592bj,mtr-MIR2592bi,	mtr-MIR2592bj	ccaatatttgaccggaattcccactgttcctgtcaaaagattaaattcttgttaggctgatttaaatgaaggtattgaagtgtcaaggaatggacctcattcttttcacatttgaataccatcatttaatcccaacctaacaagaatttaatcttttgaaTGGAACATTGGGAATGCCGGTcgaatattgg	mtr-MIR2592bj-p3	attcccactgttcctgtcaa	3'	New	gp2a	...(((((...((((.(((((..........((((((((..((.....((((..((((((.......)))))).))))...))..)))).))))))))).)))).)))))...	107	48.7	-31	0.6	80	21	71	93	8	26	95	11	55	20	53	68	75.9093	28.197	77.3462	80.1689	6.61104	20.8936	113.824	8.38818	52.439	20.5019	58.6675	71.3511	middle
53	76	mtr-MIR5211-p3_2ss14CT19TA	TGCCATCCTCCTGTGACAAG	20	F017530F	-	72249	72449	atggagaggctggccatgaaagcactgagcaagaaagaaggaggagttgggggtattttgtcgcaggaggaatggcacttgttgtgtctgtgtgtgtgggtcgcaaacctagtgctgcaatTGCCATCCTCCTGTGACAAGttaccctagcaacttctttgtgaatatgattcagtatcttaatttcatactctgcatttt	2	mtr-MIR5211,mdm-MIR3627d,	mtr-MIR5211	tcagggaatcctgTCGCAGGAGTGATGGGACCGGCctatggtacatatatgaatatttatgatatgaatattatcatatagtggtgccatcctcctgcgacatgattcccttcaa	mtr-MIR5211-p3	tgccatcctcctgcgacatg	3'	New	gp2a	(((.((((..(((......(((.((((((((.....(((((((..(((((((....(((((((((((((((.(((((.(((..(..(..((.((((.....)))).))...)..)..))).))))))))))))))))))))...)))))))..))))))).......)).))))))..)))....)))..)))).)))...	198	45.3	-78.4	0.9	12	6	12	7	16	7	7	20	6	24	10	20	11.3864	8.05627	13.0726	6.03422	13.2221	5.6252	8.38705	15.2512	5.72062	24.6022	11.0693	20.9856	middle
1	1	gma-MIR156z-p3_1ss20AG_2	TGGAGTGAAGGGAGCTCCTGA	21	F008966F	+	65592	65625	ttcccctacatatTGGAGTGAAGGGAGCTCCTGG	6	mtr-MIR159b,gma-MIR156z,gma-MIR156aa,gma-MIR159f,gma-MIR159b,gma-MIR159c,	gma-MIR156z	taaacccaagttggagctctcagcactccagtgttgaaggaagtgatggtaaaccctagctgctaattcatggttacctttggtttcacataaggaagcatgtgaagtcatgggtctgcatgaacttggagatggggttgccttgatcttttagtATTGGAGTGAAGGGAGCTcctaattaggcctt	gma-MIR156z-p3	TGGAGTGAAGGGAGCTcctaa	3'	New	gp2b	...((((.(((......))).)))).........	22	52.9	-7.7	0.4	2678	1505	2597	1479	14705	7917	335	3336	729	5534	1280	2299	2541.06	2020.78	2829.13	1274.94	12151.9	6362.1	401.38	2543.91	695.056	5672.87	1416.88	2412.3	high
2	2	mtr-miR156e	TTGACAGAAGATAGAGAGCAC	21	F013029F	+	120239	120380	TTGACAGAAGAGAGAGAGCACaactggaatcagagactccagtgaaacattctcctacagaaactctgggactggaaaatccagtcccacctgaggaaccttgctgaaagtgagcagatgaaggatgtccagaattgctctg	72	mtr-MIR156f,mtr-MIR156e,mtr-MIR156h,gma-MIR156d,gma-MIR156m,gma-MIR156c,gma-MIR156j,gma-MIR156i,gma-MIR156l,gma-MIR156g,ptc-MIR156i,ptc-MIR156h,ptc-MIR156j,ptc-MIR156g,ath-MIR157c,ath-MIR157b,ath-MIR157a,mdm-MIR156ab,mdm-MIR156ac,gra-MIR157a,gra-MIR157b,stu-MIR156c,stu-MIR156b,stu-MIR156d,stu-MIR156a,aly-MIR157a,aly-MIR157b,aly-MIR157c,ppe-MIR156h,ppe-MIR156i,ppe-MIR156g,mes-MIR156h,mes-MIR156i,m…	mtr-MIR156h	tgctgTTGACAGAAGATAGAGAGCACagatgatgaaatgcatggaaggcaatggcatctcattcctttgtGCTCTTTATTCTTCTGTCATCacc	mtr-miR156e	TTGACAGAAGATAGAGAGCAC	5'	Yes	gp2b	..............((((((..((((((.((...)).))))))...((((((((((.(((......(((((((((.....))))))))).))))))....(((((.......)))))....))))))).......)))))).	127	47.2	-46.5	0.7	4806	2192	4307	2724	4081	3502	2547	3418	2334	2104	1208	1361	4560.25	2943.23	4691.97	2348.17	3372.46	2814.21	3051.69	2606.44	2225.32	2156.8	1337.18	1428.07	high
3	3	mtr-miR156e_R-1	TTGACAGAAGATAGAGAGCA	20	F019524F	+	4896	4954	TTGACAGAAGAGAGAGAGCAcaactggaatcagagactccagtgaaacattctcctaca	71	mtr-MIR156f,mtr-MIR156e,mtr-MIR156h,gma-MIR156d,gma-MIR156m,gma-MIR156c,gma-MIR156j,gma-MIR156i,gma-MIR156l,gma-MIR156g,ptc-MIR156i,ptc-MIR156h,ptc-MIR156j,ptc-MIR156g,ath-MIR157c,ath-MIR157b,ath-MIR157a,mdm-MIR156ab,mdm-MIR156ac,gra-MIR157a,gra-MIR157b,stu-MIR156c,stu-MIR156b,stu-MIR156d,stu-MIR156a,aly-MIR157a,aly-MIR157b,aly-MIR157c,ppe-MIR156h,ppe-MIR156i,ppe-MIR156g,mes-MIR156h,mes-MIR156i,m…	mtr-MIR156h	tgctgTTGACAGAAGATAGAGAGCACagatgatgaaatgcatggaaggcaatggcatctcattcctttgtGCTCTTTATTCTTCTGTCATCacc	mtr-miR156e	TTGACAGAAGATAGAGAGCAC	5'	Diff	gp2b	........((.(((((......((((((.((...)).))))))......)))))))...	48	44.1	-13.7	0.5	12	10	8	9	13	10	0	12	8	0	0	5	11.3864	13.4271	8.71506	7.75828	10.7429	8.036	0	9.15074	7.6275	0	0	5.24641	middle
4	4	mtr-miR156e_L-2R-1	GACAGAAGATAGAGAGCA	18	F024537F	+	45797	45935	taatctgcaatatgatatcccatgttttattttattgtttgcttcttaatgaagtttgcttcaaacttcattatttgatttagcttatttaaggaaggagaGACAGAAGATAGAGAGCAaaatgggtcgaagtagaatg	87	mtr-MIR156f,mtr-MIR156e,mtr-MIR156h,gma-MIR156d,gma-MIR156m,gma-MIR156c,gma-MIR156j,gma-MIR156i,gma-MIR156e,gma-MIR156l,gma-MIR156g,gma-MIR156r,ptc-MIR156i,ptc-MIR156h,ptc-MIR156j,ptc-MIR156g,ath-MIR157d,ath-MIR157c,ath-MIR157b,ath-MIR157a,mdm-MIR156aa,mdm-MIR156q,mdm-MIR156s,mdm-MIR156y,mdm-MIR156p,mdm-MIR156r,mdm-MIR156x,mdm-MIR156z,mdm-MIR156ab,mdm-MIR156ac,gra-MIR157a,gra-MIR157b,stu-MIR156c,…	mtr-MIR156h	tgctgTTGACAGAAGATAGAGAGCACagatgatgaaatgcatggaaggcaatggcatctcattcctttgtGCTCTTTATTCTTCTGTCATCacc	mtr-miR156e	TTGACAGAAGATAGAGAGCAC	3'	Diff	gp2b	...(((((....(((...(((((((((((((((.((((((.(((((((((((((((((...))))))))))))..........(((....)))..)))))))))))))))))))..)))...)))))))..)))))...	133	30.9	-32.8	0.8	5	0	0	0	5	0	0	0	0	0	0	0	4.74433	0	0	0	4.1319	0	0	0	0	0	0	0	low
5	5	dpr-MIR156b-p3_2ss3TC22AG	GCCCACTTGTCTTTCTGTCACG	22	F046792F	+	42005	42136	atcagagagtcagtgacggaagagagtgacagaagagagtgggcacattcgggcaattgtataagacgagtatacctttgcaggtgcgtGCCCACTTGTCTTTCTGTCACGcttccggttctgctctctccc	1	dpr-MIR156b,	dpr-MIR156b	agtgTGACAGAAGAGAGTGAGCACacgcaggctaattgtatacgtgtttccttttgtatacgtgtgctcacttgtctttctgtcacaca	dpr-MIR156b-p3	gctcacttgtctttctgtcaca	3'	New	gp2b	...((((((.(((...((((((...(((((((((((((((((((((..((..((((..(((((.......)))))..)))).))...)))))))))).)))).))))))).))))))...)))))))))...	126	51.5	-63.6	0.9	17	11	12	9	11	9	0	19	9	5	0	0	16.1307	14.7698	13.0726	7.75828	9.09018	7.2324	0	14.4887	8.58093	5.12547	0	0	middle
6	6	gma-MIR156z-p5_2ss17CT18CT	TGGAGTGAAGGGAGCTTTT	19	F069231F	-	5707	5739	TGGAGTGAAGGGAGATTTTggtgcagagttgaa	10	gma-MIR156z,ath-MIR159b,aly-MIR159b,mes-MIR159d,mes-MIR159c,vvi-MIR159a,vvi-MIR159b,lus-MIR159c,cas-MIR159b,cas-MIR159c,	gma-MIR156z	taaacccaagttggagctctcagcactccagtgttgaaggaagtgatggtaaaccctagctgctaattcatggttacctttggtttcacataaggaagcatgtgaagtcatgggtctgcatgaacttggagatggggttgccttgatcttttagtATTGGAGTGAAGGGAGCTcctaattaggcctt	gma-MIR156z-p5	TGGAGTGAAGGGAGCTcct	5'	New	gp2b	.............(((((((...)))))))...	17	45.5	-1.8	0.1	0	0	0	0	0	0	0	0	0	0	13	0	0	0	0	0	0	0	0	0	0	0	14.3901	0	middle
7	7	mtr-miR156e_L-1	TGACAGAAGATAGAGAGCAC	20	F186077F	+	2563	2691	gacgccggctaTGACAGAAGATAGAGGGCACagttggcccagcttctacaagaagatagagggaacagttggcccagcttctcaggaagatagagggcacagttggcccagcttcccgtatgtggtaga	86	mtr-MIR156f,mtr-MIR156e,mtr-MIR156h,gma-MIR156d,gma-MIR156m,gma-MIR156c,gma-MIR156j,gma-MIR156i,gma-MIR156e,gma-MIR156l,gma-MIR156g,ptc-MIR156i,ptc-MIR156h,ptc-MIR156j,ptc-MIR156g,ath-MIR157d,ath-MIR157c,ath-MIR157b,ath-MIR157a,mdm-MIR156aa,mdm-MIR156q,mdm-MIR156s,mdm-MIR156y,mdm-MIR156p,mdm-MIR156r,mdm-MIR156x,mdm-MIR156z,mdm-MIR156ab,mdm-MIR156ac,gra-MIR157a,gra-MIR157b,stu-MIR156c,stu-MIR156b,…	mtr-MIR156h	tgctgTTGACAGAAGATAGAGAGCACagatgatgaaatgcatggaaggcaatggcatctcattcctttgtGCTCTTTATTCTTCTGTCATCacc	mtr-miR156e	TTGACAGAAGATAGAGAGCAC	5'	Diff	gp2b	...((((..((((...((((.....((((.((..((((((..(((((...(((((.....(((.........)))..)))))..))))).....)))).))..))))))..)))).))))..))))...	123	54.3	-40.2	0.6	342	159	327	246	210	191	196	221	122	110	63	85	324.512	213.491	356.228	212.06	173.54	153.488	234.837	168.526	116.319	112.76	69.7368	89.1889	middle
8	8	mtr-miR156e_L-1_1ss10GT	TGACAGAATATAGAGAGCAC	20	F198952F	+	8295	8344	ctggtgctatctatgatgaacacttagTGACAGAACATAGAGAGCACatg	86	mtr-MIR156f,mtr-MIR156e,mtr-MIR156h,gma-MIR156d,gma-MIR156m,gma-MIR156c,gma-MIR156j,gma-MIR156i,gma-MIR156e,gma-MIR156l,gma-MIR156g,ptc-MIR156i,ptc-MIR156h,ptc-MIR156j,ptc-MIR156g,ath-MIR157d,ath-MIR157c,ath-MIR157b,ath-MIR157a,mdm-MIR156aa,mdm-MIR156q,mdm-MIR156s,mdm-MIR156y,mdm-MIR156p,mdm-MIR156r,mdm-MIR156x,mdm-MIR156z,mdm-MIR156ab,mdm-MIR156ac,gra-MIR157a,gra-MIR157b,stu-MIR156c,stu-MIR156b,…	mtr-MIR156h	tgctgTTGACAGAAGATAGAGAGCACagatgatgaaatgcatggaaggcaatggcatctcattcctttgtGCTCTTTATTCTTCTGTCATCacc	mtr-miR156e	TTGACAGAAGATAGAGAGCAC	3'	Diff	gp2b	...(((((.((((((.....(((...)))......)))))).)))))...	44	42	-14.3	0.7	11	8	14	17	12	14	0	10	0	8	6	5	10.4375	10.7417	15.2514	14.6545	9.91656	11.2504	0	7.62562	0	8.20075	6.6416	5.24641	middle
9	9	gma-miR156aa_L+1R+3	CATTGGAGTGAAGGGAGCTCCC	22	F210228F	-	11973	12004	ttcccctacaCATTGGAGTGAAGGGAGCTCCT	4	gma-MIR156z,ptc-MIR319b,ppe-MIR319a,vvi-MIR319g,	gma-MIR156z	taaacccaagttggagctctcagcactccagtgttgaaggaagtgatggtaaaccctagctgctaattcatggttacctttggtttcacataaggaagcatgtgaagtcatgggtctgcatgaacttggagatggggttgccttgatcttttagtATTGGAGTGAAGGGAGCTcctaattaggcctt	gma-miR156aa	ATTGGAGTGAAGGGAGCT	3'	Diff	gp2b	...((((.(((......))).)))).......	22	53.1	-9.5	0.6	0	10	0	5	10	14	0	7	0	0	0	0	0	13.4271	0	4.31016	8.2638	11.2504	0	5.33793	0	0	0	0	middle
10	10	nta-MIR156f-p3_1ss22TC	CACTCTCTATCTGTCACCCACC	22	F274690F	-	9296	9342	taagggaggtgacagaagagctCACTCTCTATCTGTCACCCACCatt	12	gma-MIR156q,gma-MIR156s,mes-MIR156d,nta-MIR156f,nta-MIR156b,lus-MIR156g,cme-MIR156a,bra-MIR156e,bna-MIR156e,cas-MIR156a,cca-MIR156a,har-MIR156a,	nta-MIR156f	ttaaaggaggTGACAGAAGAGAATGAGCACacatggtgttttcttacatgagatatatatattcatgcttgaaactatgcgtgctcactctctatctgtcacccactttcttt	nta-MIR156f-p3	cactctctatctgtcacccact	3'	New	gp2b	...((..(((((((((((((......)))).)))))))))..))...	41	48.9	-23.3	1	16	12	17	8	15	17	0	15	11	11	17	20	15.1819	16.1125	18.5195	6.89625	12.3957	13.6612	0	11.4384	10.4878	11.276	18.8179	20.9856	middle
11	11	mes-miR159a-5p_2ss10GA11CT	AGCTGCTGAATTATGGATCCC	21	F122424F	-	30553	30721	AGCTGCTGAATTATGGATCCCagagccctacccttgatgaaatcatatgggtaggcttgtggcttgcataactcaggagctgcattactcgagttagatccttgTTTGGATTGAAGGGAGCTCTAcatcactctcttctttctttgtatacatgtcagatttcacttta	46	mtr-MIR159a,mtr-MIR159b,gma-MIR159e,gma-MIR159a,gma-MIR159f,gma-MIR159b,ptc-MIR159a,ptc-MIR159b,ptc-MIR159d,ath-MIR159a,ath-MIR159b,ath-MIR159c,mdm-MIR159d,mdm-MIR159f,mdm-MIR159e,mdm-MIR159a,mdm-MIR159c,mdm-MIR159b,aly-MIR159a,aly-MIR159b,aly-MIR159c,ppe-MIR159,mes-MIR159b,mes-MIR159a,vvi-MIR159c,nta-MIR159,csi-MIR159a,lus-MIR159c,lus-MIR159b,cme-MIR159a,cme-MIR159b,sly-MIR159,sly-MIR159b,bra-MI…	mes-MIR159a	tggagctccttgaagtccaatagaggatcttgctgggtagattgAGCTGCTGAGCTATGGATCCCacagccctatctcataataaagactttagtcttcttggataggcttgtggcttgcatatctcaggagcttcattacctcttatgttagatccttgTTTGGATTGAAGGGAGCTCTA	mes-miR159a-5p	AGCTGCTGAGCTATGGATCCC	5'	Diff	gp2b	((((.((((.(((((....((((((((.(((((...(((....)))..)))))))))).)))....))))).)))).)))).........((((.(((((..(((..(((..((((((((..........))))))))..)))......))).....))))).))))..	81	42.6	-54.2	0.8	2113	1256	2010	1455	2490	1788	801	3865	2229	2778	2707	2656	2004.95	1686.45	2189.66	1254.26	2057.69	1436.84	959.718	2947.3	2125.21	2847.71	2996.47	2786.89	high
11	12	mtr-miR159a	TTTGGATTGAAGGGAGCTCTA	21	F122424F	-	30553	30721	AGCTGCTGAATTATGGATCCCagagccctacccttgatgaaatcatatgggtaggcttgtggcttgcataactcaggagctgcattactcgagttagatccttgTTTGGATTGAAGGGAGCTCTAcatcactctcttctttctttgtatacatgtcagatttcacttta	46	mtr-MIR159a,mtr-MIR159b,gma-MIR159e,gma-MIR159a,gma-MIR159f,gma-MIR159b,ptc-MIR159a,ptc-MIR159b,ptc-MIR159d,ath-MIR159a,ath-MIR159b,ath-MIR159c,mdm-MIR159d,mdm-MIR159f,mdm-MIR159e,mdm-MIR159a,mdm-MIR159c,mdm-MIR159b,aly-MIR159a,aly-MIR159b,aly-MIR159c,ppe-MIR159,mes-MIR159b,mes-MIR159a,vvi-MIR159c,nta-MIR159,csi-MIR159a,lus-MIR159c,lus-MIR159b,cme-MIR159a,cme-MIR159b,sly-MIR159,sly-MIR159b,bra-MI…	mtr-MIR159a	ggggtggagcttcctttagtccaaatatggatcttgctatgttgatagagctgcttagctatgggtccctcaactctacccatcttgttctttgtggtagttttgtggcttccatatctagggagccttatcacctttagtttaatctttcTTTGGATTGAAGGGAGCTCTAcatcttgctct	mtr-miR159a	TTTGGATTGAAGGGAGCTCTA	3'	Yes	gp2b	((((.((((.(((((....((((((((.(((((...(((....)))..)))))))))).)))....))))).)))).)))).........((((.(((((..(((..(((..((((((((..........))))))))..)))......))).....))))).))))..	81	42.6	-54.2	0.8	68660	91035	79015	104333	77004	85707	111485	204110	103286	80728	80189	59932	65149.2	122234	86077.6	89938.3	63634.6	68874.1	133576	155647	98476.7	82753.8	88763.9	62885.5	high
12	13	csi-miR159b-5p	AGCTGCCGACTCATTCATTCA	21	F266391F	+	13332	13468	TGCTGCCGACTCATTCATTCAaacgcagtagtcaaatgaggagtgtttactactgcgaatgtgtgaatgatgcggcagagacaaatttcatccttttctcctctccctctgcgCTTGGACTGAAGGGAGCTCCTttt	43	mtr-MIR319d,gma-MIR319q,gma-MIR319l,gma-MIR319g,gma-MIR319c,ptc-MIR319f,ptc-MIR319g,ptc-MIR319d,ptc-MIR319c,ath-MIR319b,ath-MIR319c,ath-MIR159c,mdm-MIR319h,mdm-MIR319c,mdm-MIR319e,mdm-MIR319g,mdm-MIR319f,aly-MIR319b,aly-MIR319c,aly-MIR319d,aly-MIR159c,mes-MIR319g,mes-MIR319f,mes-MIR319h,vvi-MIR319c,vvi-MIR319f,nta-MIR319a,nta-MIR319b,csi-MIR159c,csi-MIR159b,cme-MIR319d,cme-MIR319c,cme-MIR319a,sly…	csi-MIR159b	agtccactcatggatgaggcaagggtttggattAGCTGCCGACTCATTCATTCAaacacagtagaaagaggagcattttggttatcctattgtgaatgtgtgaatgaagcgggagataatattcatcctttcttttctgtgcttggactg	csi-miR159b-5p	AGCTGCCGACTCATTCATTCA	5'	Yes	gp2b	..((((((..(((((((..((..(((((((((.((((.......)))))))))))))..))..)))))))..))))))...................((((..((..(((......)))..))..))))........	76	46.7	-46.5	0.7	36	16	35	13	51	27	11	183	108	19	24	16	34.1592	21.4834	38.1284	11.2064	42.1454	21.6972	13.1796	139.549	102.971	19.4768	26.5664	16.7885	middle
12	14	mtr-miR319a-3p_L+1_1ss21CT	CTTGGACTGAAGGGAGCTCCT	21	F266391F	+	13332	13468	TGCTGCCGACTCATTCATTCAaacgcagtagtcaaatgaggagtgtttactactgcgaatgtgtgaatgatgcggcagagacaaatttcatccttttctcctctccctctgcgCTTGGACTGAAGGGAGCTCCTttt	43	mtr-MIR319d,gma-MIR319q,gma-MIR319l,gma-MIR319g,gma-MIR319c,ptc-MIR319f,ptc-MIR319g,ptc-MIR319d,ptc-MIR319c,ath-MIR319b,ath-MIR319c,ath-MIR159c,mdm-MIR319h,mdm-MIR319c,mdm-MIR319e,mdm-MIR319g,mdm-MIR319f,aly-MIR319b,aly-MIR319c,aly-MIR319d,aly-MIR159c,mes-MIR319g,mes-MIR319f,mes-MIR319h,vvi-MIR319c,vvi-MIR319f,nta-MIR319a,nta-MIR319b,csi-MIR159c,csi-MIR159b,cme-MIR319d,cme-MIR319c,cme-MIR319a,sly…	mtr-MIR319d	agaaaaatagttcaagAGAGCTCTCTTCAGTCCACTCatggataggaaaaggttttgaattagctgctgactcattcattcaaacacaataagaagaagcatgatgaatatgctatattgtgaatgtgtgaatgatgcgggagctaaatttcatctttctcttgtctttgcTTGGACTGAAGGGAGCTCCCttttgctgtttatata	mtr-miR319a-3p	TTGGACTGAAGGGAGCTCCC	3'	Diff	gp2b	..((((((..(((((((..((..(((((((((.((((.......)))))))))))))..))..)))))))..))))))...................((((..((..(((......)))..))..))))........	76	46.7	-46.5	0.7	40	12	36	21	76	52	54	486	202	41	37	49	37.9546	16.1125	39.2178	18.1027	62.8049	41.7872	64.7001	370.605	192.594	42.0288	40.9566	51.4148	middle
13	15	ath-miR159b-3p_1ss19CT	TTTGGATTGAAGGGAGCTTTT	21	F002281F	-	190649	190677	TTTGGATTGAAGAGAGCTTTTccatcatc	5	ath-MIR159b,aly-MIR159b,lus-MIR159c,cas-MIR159c,cas-MIR159b,	ath-MIR159b	ggaaGAGCTCCTTGAAGTTCAATGGagggtttagcagggtgaagtaaagctgctaagctatggatcccataagccttatcaaattcaatataattgatgataaggttttttttatggatgccatatctcaggagctttcacttacccctttaatggcttcactcttcTTTGGATTGAAGGGAGCTCTTcatctctc	ath-miR159b-3p	TTTGGATTGAAGGGAGCTCTT	5'	Diff	gp2b	....(((.(((((....))))).)))...	22	37.9	-4.9	0.4	0	0	0	0	6	0	13	6	6	0	0	17	0	0	0	0	4.95828	0	15.5759	4.57537	5.72062	0	0	17.8378	middle
14	16	mtr-miR159a_R-1_1ss20TA	TTTGGATTGAAGGGAGCTCA	20	F002903F	+	139190	139286	tcatcattcacaagtatctctattgttgatacaatcatttacgctgatatttgtattgtcagttgaatcaaaaggtaTTTGGCTTGAAGGGAGCTCA	35	mtr-MIR159a,gma-MIR159e,gma-MIR159a,ptc-MIR159a,ptc-MIR159b,ath-MIR159a,ath-MIR159c,ath-MIR159b,mdm-MIR159d,mdm-MIR159f,mdm-MIR159e,aly-MIR159b,aly-MIR159c,aly-MIR159a,ppe-MIR159,mes-MIR159b,mes-MIR159a,vvi-MIR159c,nta-MIR159,csi-MIR159a,lus-MIR159c,lus-MIR159b,cme-MIR159a,sly-MIR159,bra-MIR159a,bna-MIR159,cas-MIR159a,cas-MIR159c,cas-MIR159b,cpa-MIR159a,rco-MIR159,hbr-MIR159a,ahy-MIR159,htu-MIR15…	mtr-MIR159a	ggggtggagcttcctttagtccaaatatggatcttgctatgttgatagagctgcttagctatgggtccctcaactctacccatcttgttctttgtggtagttttgtggcttccatatctagggagccttatcacctttagtttaatctttcTTTGGATTGAAGGGAGCTCTAcatcttgctct	mtr-miR159a	TTTGGATTGAAGGGAGCTCTA	3'	Diff	gp2b	((.(((....(((((((((..(((((....))))).(((((.(((((((.......))))))))))))....)))))))))...))).)).......	90	34	-19.6	0.6	0	0	0	8	0	5	7	11	7	0	9	10	0	0	0	6.89625	0	4.018	8.38705	8.38818	6.67406	0	9.96241	10.4928	middle
15	17	ptc-MIR159a-p3_2ss9TA20TC	CTTGCATAACTCAGGAGCTC	20	F005384F	-	59768	59824	agagaggaacaggaagctcatgggtaaacaaattggaCTTCCATAACTCAGGAGCTC	12	ptc-MIR159a,ptc-MIR159b,mdm-MIR159d,mdm-MIR159f,mdm-MIR159e,aly-MIR159a,ppe-MIR159,mes-MIR159a,vvi-MIR159c,cme-MIR159a,rco-MIR159,hbr-MIR159a,	ptc-MIR159a	gattagggagtggagctccttgaagtccaatagaggttcttgctgggtagattaagctgctaagctatggatccacagtcctatctatcaaccgaaggataggtttgcggcttgcatatctcaggagctttattgcctaatgttagatcccttTTTGGATTGAAGGGAGCTCTAaacccataa	ptc-MIR159a-p3	cttgcatatctcaggagctt	3'	New	gp2b	..............(((((.(((((........(((....)))..))))).))))).	42	45.6	-12.7	0.5	0	0	0	0	0	0	0	5	12	0	0	5	0	0	0	0	0	0	0	3.81281	11.4412	0	0	5.24641	middle
16	18	mtr-miR159a_1ss9GT	TTTGGATTTAAGGGAGCTCTA	21	F011358F	+	102604	102727	TTTGGATTTAAGGGAGCTCAAaaagatgcctagaagaatctatttctaggtgtgttggcaattataagcctactccatgtccactccaaaagggataaattattataccttttgagatcccaat	35	mtr-MIR159a,gma-MIR159e,gma-MIR159a,ptc-MIR159a,ptc-MIR159b,ath-MIR159a,ath-MIR159c,ath-MIR159b,mdm-MIR159d,mdm-MIR159f,mdm-MIR159e,aly-MIR159a,aly-MIR159b,aly-MIR159c,ppe-MIR159,mes-MIR159b,mes-MIR159a,vvi-MIR159c,nta-MIR159,csi-MIR159a,lus-MIR159c,lus-MIR159b,cme-MIR159a,sly-MIR159,bra-MIR159a,bna-MIR159,cas-MIR159a,cas-MIR159c,cas-MIR159b,cpa-MIR159a,rco-MIR159,hbr-MIR159a,ahy-MIR159,htu-MIR15…	mtr-MIR159a	ggggtggagcttcctttagtccaaatatggatcttgctatgttgatagagctgcttagctatgggtccctcaactctacccatcttgttctttgtggtagttttgtggcttccatatctagggagccttatcacctttagtttaatctttcTTTGGATTGAAGGGAGCTCTAcatcttgctct	mtr-miR159a	TTTGGATTGAAGGGAGCTCTA	5'	Diff	gp2b	..(((((.....((((......((.(..((((((((......))))))))..).))(((........)))..))))..))))).(((((((((.((((....)))).))))))).)).......	81	36.3	-35.7	0.8	1153	1679	2792	3281	2509	3451	599	5542	1977	2724	2584	2110	1094.04	2254.41	3041.56	2828.32	2073.39	2773.22	717.692	4226.12	1884.94	2792.36	2860.32	2213.98	high
17	19	lus-miR159b_1ss9GT	TTTGGATTTAAGGGAGCTCTC	21	F013009F	-	36034	36157	ccacccctgccagtttcttgctattcaacatttttggttaccatTTTGGATTTAAGGGAACTCTCttctgtgcatctggaagatgtggtgggatttgtcaataggcaagaaacccctggggaat	1	lus-MIR159b,	lus-MIR159b	aagagagctcctttgggtccaaacagagggtgtggatagggtgagatggaagctgctgagctatggattccacaaccccacccttttgattattgatccggtgggttgtggctcgttttgcatatctcaggagcctccgttccctgttttcttctcttccctccTTTGGATTGAAGGGAGCTCTCtt	lus-miR159b	TTTGGATTGAAGGGAGCTCTC	5'	Diff	gp2b	...((((.....((((((((((.....(((..((..(..((..(((..(((....(((........)))....)))..)))...))..)..))..))).....))))))))))....))))...	118	44.4	-35.2	0.6	5	5	10	16	8	11	0	6	11	6	9	7	4.74433	6.71356	10.8938	13.7925	6.61104	8.8396	0	4.57537	10.4878	6.15056	9.96241	7.34497	middle
18	20	ptc-MIR159b-p5_2ss9TA20TA	CTTGCATAACTCAGGAGCTA	20	F034502F	-	37060	37105	CTTGCATAACACAGGAGCTAatgaacccgtacccctccttgtgaaa	12	ptc-MIR159b,ptc-MIR159a,mdm-MIR159d,mdm-MIR159f,mdm-MIR159e,aly-MIR159a,ppe-MIR159,mes-MIR159a,vvi-MIR159c,cme-MIR159a,rco-MIR159,hbr-MIR159a,	ptc-MIR159b	gattatggagtggagctccttgaagtccaatagaagctcctgctgggtagatcgagctgctgagctatgaatcccacagccctatcaccatcagtcattttgatgggcctgcggcttgcatatctcaggagctttattacctaatgttagatcttttTTTGGATTGAAGGGAGCTCTAaacctttga	ptc-MIR159b-p5	cttgcatatctcaggagctt	5'	New	gp2b	.........((((((((...(((....)))....))))).)))...	34	47.8	-8.9	0.4	0	0	0	0	0	0	0	5	5	0	0	0	0	0	0	0	0	0	0	3.81281	4.76718	0	0	0	low
19	21	ath-miR159b-3p_1ss9GT	TTTGGATTTAAGGGAGCTCTT	21	F040459F	+	3277	3358	aggtaagtccttttggtgtgttaagaagcctttggatccttcttggttttggaggaagctTTTGGATTTAAGGGAGGTCTTt	9	ath-MIR159b,ath-MIR159c,aly-MIR159b,aly-MIR159c,lus-MIR159c,lus-MIR159b,cas-MIR159b,cas-MIR159c,cas-MIR159a,	ath-MIR159b	ggaaGAGCTCCTTGAAGTTCAATGGagggtttagcagggtgaagtaaagctgctaagctatggatcccataagccttatcaaattcaatataattgatgataaggttttttttatggatgccatatctcaggagctttcacttacccctttaatggcttcactcttcTTTGGATTGAAGGGAGCTCTTcatctctc	ath-miR159b-3p	TTTGGATTGAAGGGAGCTCTT	3'	Diff	gp2b	(((.....)))...........((((..(((((..((((.....((((((....))))))...))))..)))))...)))).	59	41.5	-20.3	0.6	0	0	5	10	11	15	0	10	6	0	9	5	0	0	5.44691	8.62031	9.09018	12.054	0	7.62562	5.72062	0	9.96241	5.24641	middle
20	22	mtr-miR159a_1ss14GT	TTTGGATTGAAGGTAGCTCTA	21	F052756F	-	28392	28529	attttaatgcttatttagggtcgtacctcaaccattttcaccctgaattttttttttttttagattttcttgatgtgaacaatttatatatcattttatTTTGGTTTGAAGGTAGCTCTAtttttttagtgttaatgg	26	mtr-MIR159a,gma-MIR159a,gma-MIR159e,ptc-MIR159b,ptc-MIR159a,ath-MIR159a,mdm-MIR159d,mdm-MIR159f,mdm-MIR159e,aly-MIR159a,ppe-MIR159,mes-MIR159a,mes-MIR159b,vvi-MIR159c,nta-MIR159,csi-MIR159a,cme-MIR159a,sly-MIR159,bra-MIR159a,bna-MIR159,cpa-MIR159a,rco-MIR159,hbr-MIR159a,ahy-MIR159,htu-MIR159a,pvu-MIR159a,	mtr-MIR159a	ggggtggagcttcctttagtccaaatatggatcttgctatgttgatagagctgcttagctatgggtccctcaactctacccatcttgttctttgtggtagttttgtggcttccatatctagggagccttatcacctttagtttaatctttcTTTGGATTGAAGGGAGCTCTAcatcttgctct	mtr-miR159a	TTTGGATTGAAGGGAGCTCTA	3'	Diff	gp2b	...((((..((....((((((..(((((((((((........(((((...........))))).......(((((((.........)))))))........))))).)).)))))))))).......))..))))...	132	26.1	-24.6	0.7	10	11	7	0	7	6	16	16	23	5	0	0	9.48866	14.7698	7.62568	0	5.78466	4.8216	19.1704	12.201	21.9291	5.12547	0	0	middle
21	23	mtr-miR159b_1ss21AC	ATTGGAGTGAAGGGAGCTCCC	21	F077626F	-	24240	24284	tATTGGAGTGAAGGGAGCTCCCtcgggttcttctttcaaacttta	20	mtr-MIR159b,gma-MIR156aa,gma-MIR159b,gma-MIR156z,gma-MIR159f,gma-MIR159c,ptc-MIR319b,ptc-MIR159c,ptc-MIR159e,ath-MIR319a,aly-MIR319a,ppe-MIR319a,mes-MIR319a,mes-MIR159d,mes-MIR159c,vvi-MIR319g,vvi-MIR159a,vvi-MIR159b,lus-MIR159a,cas-MIR319a,	mtr-MIR159b	aacctaatttggggctctccgcactccaagtctaaaaggaggtgatagtttacccttgctgcttgttcatggttacctttgactttgcacattggaaacttaccaaagtcatgggtttgcatgaatttggagatagggttgccttgatctttttgtATTGGAGTGAAGGGAGCTCCAaaattggac	mtr-miR159b	ATTGGAGTGAAGGGAGCTCCA	5'	Diff	gp2b	....((..(((((((((..((....))..)))))))))..))...	38	44.4	-14.5	0.7	4079	2551	3539	3549	6228	4153	1164	12106	3128	4727	2062	2856	3870.43	3425.26	3855.32	3059.35	5146.7	3337.35	1394.65	9231.57	2982.35	4845.62	2282.5	2996.75	high
22	24	mtr-miR159a_R+1_1ss21AT	TTTGGATTGAAGGGAGCTCTTT	22	F094949F	+	33239	33270	TTTGGATTGAAGGGGGCTCTTTtccttcacac	35	mtr-MIR159a,gma-MIR159e,gma-MIR159a,ptc-MIR159a,ptc-MIR159b,ath-MIR159b,ath-MIR159a,ath-MIR159c,mdm-MIR159d,mdm-MIR159f,mdm-MIR159e,aly-MIR159b,aly-MIR159c,aly-MIR159a,ppe-MIR159,mes-MIR159b,mes-MIR159a,vvi-MIR159c,nta-MIR159,csi-MIR159a,lus-MIR159c,lus-MIR159b,cme-MIR159a,sly-MIR159,bra-MIR159a,bna-MIR159,cas-MIR159c,cas-MIR159b,cas-MIR159a,cpa-MIR159a,rco-MIR159,hbr-MIR159a,ahy-MIR159,htu-MIR15…	mtr-MIR159a	ggggtggagcttcctttagtccaaatatggatcttgctatgttgatagagctgcttagctatgggtccctcaactctacccatcttgttctttgtggtagttttgtggcttccatatctagggagccttatcacctttagtttaatctttcTTTGGATTGAAGGGAGCTCTAcatcttgctct	mtr-miR159a	TTTGGATTGAAGGGAGCTCTA	5'	Diff	gp2b	.......((((((..(....)..))))))...	22	46.9	-11.3	0.8	43	54	59	328	114	189	425	224	277	135	176	144	40.8012	72.5065	64.2736	282.746	94.2074	151.88	509.214	170.814	264.102	138.388	194.82	151.097	middle
23	25	mtr-miR159a_R-1_1ss9GT	TTTGGATTTAAGGGAGCTCT	20	F097995F	+	1094	1217	TTTGGATTTAAGGGAGCTCAaaaagatgcctagaagaatctatttctaggtgtgttggcaattataagcctactccatgtccactccaaaagggataaattattataccttttgagatcccaat	35	mtr-MIR159a,gma-MIR159e,gma-MIR159a,ptc-MIR159a,ptc-MIR159b,ath-MIR159a,ath-MIR159c,ath-MIR159b,mdm-MIR159d,mdm-MIR159f,mdm-MIR159e,aly-MIR159b,aly-MIR159c,aly-MIR159a,ppe-MIR159,mes-MIR159b,mes-MIR159a,vvi-MIR159c,nta-MIR159,csi-MIR159a,lus-MIR159c,lus-MIR159b,cme-MIR159a,sly-MIR159,bra-MIR159a,bna-MIR159,cas-MIR159a,cas-MIR159c,cas-MIR159b,cpa-MIR159a,rco-MIR159,hbr-MIR159a,ahy-MIR159,htu-MIR15…	mtr-MIR159a	ggggtggagcttcctttagtccaaatatggatcttgctatgttgatagagctgcttagctatgggtccctcaactctacccatcttgttctttgtggtagttttgtggcttccatatctagggagccttatcacctttagtttaatctttcTTTGGATTGAAGGGAGCTCTAcatcttgctct	mtr-miR159a	TTTGGATTGAAGGGAGCTCTA	5'	Diff	gp2b	..(((((.....((((......((.(..((((((((......))))))))..).))(((........)))..))))..))))).(((((((((.((((....)))).))))))).)).......	81	36.3	-35.7	0.8	0	0	5	10	5	12	0	43	17	17	6	0	0	0	5.44691	8.62031	4.1319	9.6432	0	32.7902	16.2084	17.4266	6.6416	0	middle
24	26	mtr-miR159b_R-1	ATTGGAGTGAAGGGAGCTCC	20	F131572F	+	12493	12550	gtgggagcaactccttccgcatctttaccctacatATTGGAGTGAAGGGAGCTCCtgg	27	mtr-MIR159b,gma-MIR156aa,gma-MIR159f,gma-MIR159b,gma-MIR159c,gma-MIR156z,gma-MIR319p,gma-MIR319q,gma-MIR319l,gma-MIR319g,gma-MIR319c,ptc-MIR319e,ptc-MIR319h,ptc-MIR159d,ptc-MIR319f,ptc-MIR319g,ath-MIR319c,aly-MIR319c,aly-MIR319d,ppe-MIR319a,mes-MIR319g,cme-MIR319d,cme-MIR319c,cas-MIR319c,rco-MIR319d,vun-MIR319b,pvu-MIR319c,	mtr-MIR159b	aacctaatttggggctctccgcactccaagtctaaaaggaggtgatagtttacccttgctgcttgttcatggttacctttgactttgcacattggaaacttaccaaagtcatgggtttgcatgaatttggagatagggttgccttgatctttttgtATTGGAGTGAAGGGAGCTCCAaaattggac	mtr-miR159b	ATTGGAGTGAAGGGAGCTCCA	3'	Diff	gp2b	..((((((...(((((.(((.(((..............)))))).)))))))))))..	54	53.4	-17.8	0.6	408	282	229	430	610	346	124	900	387	588	219	323	387.137	378.645	249.469	370.673	504.092	278.046	148.571	686.306	368.98	602.755	242.419	338.918	middle
25	27	vvi-MIR159c-p5_2ss10CA19CT	AGCTGCTGAATTATGGATT	19	F145921F	-	18828	18934	caaccagccatgactgcccgaggAGCTGGTGAATTATGGATTttgggagatgattttggtggattattagcagagttgaggccaaatgttggggtggaggttggaga	1	vvi-MIR159c,	vvi-MIR159c	ttttggagtggagctccttgaagtccaatagagggtcttactgggtagattgagctgctgacttatggatcccacagccctatcccgtcaatggggggcattggataggcttgtggcttgcatatctcaggagctgcattatccaagtttagatccttgTTTGGATTGAAGGGAGCTCTAcacctctctc	vvi-MIR159c-p5	agctgctgacttatggatc	5'	New	gp2b	...((((((....(..(((.((....((((........(((((((...(((((((......)))))))..)))))))...))))....)).)))..).))))))...	101	48.6	-26.5	0.5	0	0	0	5	0	0	0	0	0	0	5	0	0	0	0	4.31016	0	0	0	0	0	0	5.53467	0	low
26	28	mtr-miR159b_L-1R-1	TTGGAGTGAAGGGAGCTCC	19	F172884F	-	12341	12452	gaaggtagaatgaatggatcaatgaaattaagcttagcaactccttccacaggttttgcctacataTTGGAGTGAAGGGAGCTCCtcgtcaatcaaatcatcattctctaat	9	mtr-MIR159b,gma-MIR159c,gma-MIR159f,gma-MIR156z,gma-MIR159b,gma-MIR156aa,ptc-MIR159c,mes-MIR159c,mes-MIR159d,	mtr-MIR159b	aacctaatttggggctctccgcactccaagtctaaaaggaggtgatagtttacccttgctgcttgttcatggttacctttgactttgcacattggaaacttaccaaagtcatgggtttgcatgaatttggagatagggttgccttgatctttttgtATTGGAGTGAAGGGAGCTCCAaaattggac	mtr-miR159b	ATTGGAGTGAAGGGAGCTCCA	3'	Diff	gp2b	...((.(((((((...(((..((((.....(((((....(((((......(((.....))).......))))).....)))))..))))..)))......)))))))))...	106	39.3	-25.9	0.6	35	24	29	51	53	61	0	94	25	57	19	22	33.2103	32.2251	31.5921	43.9636	43.7982	49.0196	0	71.6808	23.8359	58.4303	21.0317	23.0842	middle
27	29	mtr-miR159b_L+1_1ss22AC	AATTGGAGTGAAGGGAGCTCCC	22	F178340F	-	12538	12593	aaatctggctccagaAATTGGAGTGAAGGGAGCTCCAatttctcggcaccgggctt	6	mtr-MIR159b,gma-MIR159f,gma-MIR159b,gma-MIR159c,gma-MIR156z,gma-MIR156aa,	mtr-MIR159b	aacctaatttggggctctccgcactccaagtctaaaaggaggtgatagtttacccttgctgcttgttcatggttacctttgactttgcacattggaaacttaccaaagtcatgggtttgcatgaatttggagatagggttgccttgatctttttgtATTGGAGTGAAGGGAGCTCCAaaattggac	mtr-miR159b	ATTGGAGTGAAGGGAGCTCCA	5'	Diff	gp2b	...(((((..((((((((((((((.......)))))))))))).))..)))))...	50	51.8	-24.6	0.8	12	5	11	0	11	7	0	41	0	7	0	5	11.3864	6.71356	11.9832	0	9.09018	5.6252	0	31.265	0	7.17566	0	5.24641	middle
28	30	mtr-miR159a_L-1_1ss21AC	TTGGATTGAAGGGAGCTCTC	20	F188997F	-	3204	3315	caTTGGATTGAGGGGAGCTCTCaaagatgagagcttaactccccagttttttccttacaacagctcccaccggagtcaaacgcacctaaaaataccccccctccattcacct	29	mtr-MIR159a,gma-MIR159e,gma-MIR159a,ptc-MIR159b,ptc-MIR159a,ath-MIR159a,mdm-MIR159d,mdm-MIR159f,mdm-MIR159e,aly-MIR159a,ppe-MIR159,mes-MIR159b,mes-MIR159a,vvi-MIR159b,vvi-MIR159a,vvi-MIR159c,nta-MIR159,csi-MIR159a,lus-MIR159b,cme-MIR159a,sly-MIR159,bra-MIR159a,bna-MIR159,cpa-MIR159a,rco-MIR159,hbr-MIR159a,ahy-MIR159,htu-MIR159a,pvu-MIR159a,	mtr-MIR159a	ggggtggagcttcctttagtccaaatatggatcttgctatgttgatagagctgcttagctatgggtccctcaactctacccatcttgttctttgtggtagttttgtggcttccatatctagggagccttatcacctttagtttaatctttcTTTGGATTGAAGGGAGCTCTAcatcttgctct	mtr-miR159a	TTTGGATTGAAGGGAGCTCTA	5'	Diff	gp2b	...(((((.((((((.(((((((....)))))))...........((((((...........(((((....)))))...........))))))....)))))).)))))...	106	49.1	-33.8	0.6	43	43	48	149	60	63	84	80	60	44	63	48	40.8012	57.7366	52.2904	128.443	49.5828	50.6268	100.645	61.0049	57.2062	45.1041	69.7368	50.3655	middle
29	31	mtr-miR159b_R-3	ATTGGAGTGAAGGGAGCT	18	F217098F	-	5764	5796	tttttcctgcatATTGGAGTGAAGGGAGCTcgt	17	mtr-MIR159b,gma-MIR156aa,gma-MIR159b,gma-MIR159c,gma-MIR156z,gma-MIR159f,ptc-MIR159c,ath-MIR159b,aly-MIR159b,mes-MIR159d,mes-MIR159c,vvi-MIR159b,vvi-MIR159a,lus-MIR159a,lus-MIR159c,cas-MIR159b,cas-MIR159c,	mtr-MIR159b	aacctaatttggggctctccgcactccaagtctaaaaggaggtgatagtttacccttgctgcttgttcatggttacctttgactttgcacattggaaacttaccaaagtcatgggtttgcatgaatttggagatagggttgccttgatctttttgtATTGGAGTGAAGGGAGCTCCAaaattggac	mtr-miR159b	ATTGGAGTGAAGGGAGCTCCA	3'	Diff	gp2b	..((((((.(((......))).)))))).....	26	45.5	-6.5	0.4	0	0	0	12	0	0	0	0	5	5	0	5	0	0	0	10.3444	0	0	0	0	4.76718	5.12547	0	5.24641	middle
30	32	mes-MIR159d-p3_1ss19GT	TGGAGTGAAGGGAGCTCTTT	20	F269558F	-	8764	8797	ttcccctacacatTGGAGTGAAGGGAGCTCCTTg	6	ath-MIR159c,aly-MIR159c,mes-MIR159d,mes-MIR159c,sly-MIR319c,cas-MIR159a,	mes-MIR159d	taatggagatctcttcactcctatgtaaaggaggcaatggtaggccatggctgctagttcatgaatacccctgggtgcgcactgtgcaggataagcagatatcgattgatcatgattattatgggattggcttgggtgcgcaggctaagggtttgcatgacctgggagacgtggttgccttggcattttttatATTGGAGTGAAGGGAGCTCTGttg	mes-MIR159d-p3	TGGAGTGAAGGGAGCTCTGt	3'	New	gp2b	...((((.(((......))).)))).........	22	52.9	-9.5	0.5	0	0	5	11	8	0	0	0	0	7	0	0	0	0	5.44691	9.48234	6.61104	0	0	0	0	7.17566	0	0	low
31	33	mes-miR159c_L-2R-1_1ss19CT	TGGAGTGAAGGGAGCTTT	18	F288734F	-	2996	3096	tctctctctctctctctctctcaactttgtccaggttcaaccttgtctcaaaattatctcgggagagttttgtaacaaatgagTGGAGTGAAGAGAGCTTT	4	mes-MIR159d,mes-MIR159c,vvi-MIR159a,vvi-MIR159b,	mes-MIR159c	gggtttttggtgaggtttaatggagctctcttccctcctactgtaaaggaggcgaaggtaggtaggccatggctgccagttcatgaatacccctgggtgtgcaggataagcagagagagtgcgcaggctaagggtttgcatgacctgggagacgtggttatcttggccatttttatATTGGAGTGAAGGGAGCTCTGttgtctttctaacaatct	mes-miR159c	ATTGGAGTGAAGGGAGCTCTG	3'	Diff	gp2b	...((((((.((.((((..((((.........(((.....)))(((..(((((((.((....)).)))))))..)))..)))).)))).))))))))....	94	41.6	-27.3	0.6	5	0	0	12	0	6	0	0	0	14	21	14	4.74433	0	0	10.3444	0	4.8216	0	0	0	14.3513	23.2456	14.6899	middle
32	34	mtr-miR159a_1ss1TG	GTTGGATTGAAGGGAGCTCTA	21	F323512F	-	7677	7743	catggtgggagcaactccttccgcgtgcttcacctgcacGTTGGATTGAAGGGAGCTCTTcatcaat	34	mtr-MIR159a,gma-MIR159a,gma-MIR159e,ptc-MIR159b,ptc-MIR159a,ptc-MIR159d,ath-MIR159b,ath-MIR159a,mdm-MIR159d,mdm-MIR159f,mdm-MIR159e,aly-MIR159b,aly-MIR159a,ppe-MIR159,mes-MIR159a,mes-MIR159b,vvi-MIR159c,nta-MIR159,csi-MIR159a,lus-MIR159c,lus-MIR159b,cme-MIR159a,cme-MIR159b,sly-MIR159,bra-MIR159a,bna-MIR159,cas-MIR159b,cas-MIR159c,cpa-MIR159a,rco-MIR159,hbr-MIR159a,ahy-MIR159,htu-MIR159a,pvu-MIR15…	mtr-MIR159a	ggggtggagcttcctttagtccaaatatggatcttgctatgttgatagagctgcttagctatgggtccctcaactctacccatcttgttctttgtggtagttttgtggcttccatatctagggagccttatcacctttagtttaatctttcTTTGGATTGAAGGGAGCTCTAcatcttgctct	mtr-miR159a	TTTGGATTGAAGGGAGCTCTA	3'	Diff	gp2b	..((((((((((...(((((((((((((.......))))).)))).....)))))))).))))))..	63	53.7	-26.2	0.7	62	57	87	136	120	199	168	197	176	77	100	71	58.8297	76.5346	94.7763	117.236	99.1656	159.916	201.289	150.225	167.805	78.9322	110.693	74.499	middle
33	35	mtr-miR159a_L-1_1ss2TG	GTGGATTGAAGGGAGCTCTA	20	F336768F	-	5516	5640	tagttgggtctgtgggttttgaaattggaacatgggtggattcaggtggtattgaatttggatggtggttggtgttgcctgacagttgggttggttgcaggaataGTGGATTGAAGGGGGCTCTA	26	mtr-MIR159a,gma-MIR159a,gma-MIR159e,ptc-MIR159b,ptc-MIR159a,ath-MIR159a,mdm-MIR159d,mdm-MIR159f,mdm-MIR159e,aly-MIR159a,ppe-MIR159,mes-MIR159a,mes-MIR159b,vvi-MIR159c,nta-MIR159,csi-MIR159a,cme-MIR159a,sly-MIR159,bra-MIR159a,bna-MIR159,cpa-MIR159a,rco-MIR159,hbr-MIR159a,ahy-MIR159,htu-MIR159a,pvu-MIR159a,	mtr-MIR159a	ggggtggagcttcctttagtccaaatatggatcttgctatgttgatagagctgcttagctatgggtccctcaactctacccatcttgttctttgtggtagttttgtggcttccatatctagggagccttatcacctttagtttaatctttcTTTGGATTGAAGGGAGCTCTAcatcttgctct	mtr-miR159a	TTTGGATTGAAGGGAGCTCTA	3'	Diff	gp2b	...((..(((..(...(..((.(((..(..((....((...((((((..(((..(.............)..)))..))))))))..))..)..))).))..)...)..)))..))..........	112	47.2	-24.6	0.4	8	7	8	15	13	30	5	18	0	12	0	8	7.59093	9.39899	8.71506	12.9305	10.7429	24.108	5.99075	13.7261	0	12.3011	0	8.39425	middle
34	36	mtr-miR159a_L-1_1ss5GT	TTGTATTGAAGGGAGCTCTA	20	F346686F	+	2617	2717	TTGTATTGAAGGGAGCTCTGatgaactagtggctaaattcactcaaaaagcataaactttcccatttcatttggttgagctacatcatcatttgttctaag	26	mtr-MIR159a,gma-MIR159a,gma-MIR159e,ptc-MIR159b,ptc-MIR159a,ath-MIR159a,mdm-MIR159d,mdm-MIR159f,mdm-MIR159e,aly-MIR159a,ppe-MIR159,mes-MIR159a,mes-MIR159b,vvi-MIR159c,nta-MIR159,csi-MIR159a,cme-MIR159a,sly-MIR159,bra-MIR159a,bna-MIR159,cpa-MIR159a,rco-MIR159,hbr-MIR159a,ahy-MIR159,htu-MIR159a,pvu-MIR159a,	mtr-MIR159a	ggggtggagcttcctttagtccaaatatggatcttgctatgttgatagagctgcttagctatgggtccctcaactctacccatcttgttctttgtggtagttttgtggcttccatatctagggagccttatcacctttagtttaatctttcTTTGGATTGAAGGGAGCTCTAcatcttgctct	mtr-miR159a	TTTGGATTGAAGGGAGCTCTA	5'	Diff	gp2b	...........(((((..((((((....((((((............((((......)))).(((.......)))...)))))).))))))...)))))...	87	35.6	-19.8	0.6	0	0	0	5	0	0	0	5	0	0	5	0	0	0	0	4.31016	0	0	0	3.81281	0	0	5.53467	0	low
35	37	mtr-miR160a_L+2	AATGCCTGGCTCCCTGTATGCCA	23	F060419F	+	54169	54260	cgtaTATGCCTGGCTCCCTGTATGCCAtgtgcagaccccaccgaaaaatcgatggcatccgtatatggcgTATGAGGAGCCAAGCATATTGt	9	mtr-MIR160b,mtr-MIR160e,gma-MIR160a,mes-MIR160c,csi-MIR160b,cme-MIR160c,sly-MIR160a,bra-MIR160a,bna-MIR160a,	mtr-MIR160b	gtatgTGCCTGGCTCCCTGTATGCCAtatatgaagctcattgaaaaatcaatgacctttgtggatggcgtatgaggagccaagcatattcc	mtr-miR160a	TGCCTGGCTCCCTGTATGCCA	5'	Diff	gp2b	...((((((.(((((((..(((((((((((((.((..(((.(((....))).)))..)).)))))))))))))..))))))).))))))...	86	51.1	-49.6	1.1	0	5	0	0	6	12	0	0	0	5	0	9	0	6.71356	0	0	4.95828	9.6432	0	0	0	5.12547	0	9.44353	low
35	38	mtr-MIR160b-p3_1ss21CG	TATGAGGAGCCAAGCATATTG	21	F060419F	+	54169	54260	cgtaTATGCCTGGCTCCCTGTATGCCAtgtgcagaccccaccgaaaaatcgatggcatccgtatatggcgTATGAGGAGCCAAGCATATTGt	9	mtr-MIR160b,mtr-MIR160e,gma-MIR160a,mes-MIR160c,csi-MIR160b,cme-MIR160c,sly-MIR160a,bra-MIR160a,bna-MIR160a,	mtr-MIR160b	gtatgTGCCTGGCTCCCTGTATGCCAtatatgaagctcattgaaaaatcaatgacctttgtggatggcgtatgaggagccaagcatattcc	mtr-MIR160b-p3	tatgaggagccaagcatattc	3'	New	gp2b	...((((((.(((((((..(((((((((((((.((..(((.(((....))).)))..)).)))))))))))))..))))))).))))))...	86	51.1	-49.6	1.1	32	36	49	68	40	37	18	28	11	37	39	38	30.3637	48.3376	53.3797	58.6181	33.0552	29.7332	21.5667	21.3517	10.4878	37.9285	43.1704	39.8727	middle
36	39	ptc-miR160h	TGCCTGGCTCCCTGCATGCCA	21	F001531F	+	182691	182787	actgtcagtctgcatgtgatggggagtagtatcttcatttgtgagattagctaaacccgatacataatacagatcaTGCCTGGCTCCCTGCATGCCA	3	mtr-MIR160f,ptc-MIR160h,nta-MIR160d,	ptc-MIR160h	gatccctgtgTGCCTGGCTCCCTGCATGCCAtttgcatagctcatcagaacgtcggtggccttggtggatggcgtgcaacgagtcatgcatgctgtga	ptc-miR160h	TGCCTGGCTCCCTGCATGCCA	3'	Yes	gp2b	.......(((((..((((((.(((..((((((((.((....))))))..))))..))).)).))))...)))))(((((..((...)).)))))...	20	45.4	-24.5	0.6	133	97	146	98	73	87	41	100	40	40	56	45	126.199	130.243	159.05	84.479	60.3258	69.9132	49.1241	76.2562	38.1375	41.0037	61.9883	47.2177	middle
37	40	lus-MIR160b-p5_2ss12CT17CG	AGCCATGCATGTCTAAGTA	19	F021323F	+	18127	18194	tatgcttgtctcaaagattaAGCCATGCATGTCTAAGTAtgaactaattttaactgtgaaactgcgaa	2	lus-MIR160b,cme-MIR160c,	lus-MIR160b	ggtggtgagttagtgtgtaatgtgtgtgcgTGCCTGGCTCCCTGTATGCCAtttgcaagagctcatcaacacagttttgatggggcttggtggatggcgtactgagtagccatgcatgcctaactatcattgctccaaatctaacttctccatt	lus-MIR160b-p5	agccatgcatgcctaacta	5'	New	gp2b	..(((...((.(((((((((...(((((........)))))...)))))))...)).))....)))..	64	33.8	-10.1	0.4	0	0	0	0	0	0	11	0	0	0	7	9	0	0	0	0	0	0	13.1796	0	0	0	7.74854	9.44353	middle
38	41	csi-MIR160c-p3_2ss18GT19CA	TGCCTGGCTCCCTGTATTAT	20	F025930F	+	62739	62782	ttcggacttgctcagctccTGCCTGGCTCCCTGTATTGTcccaa	1	csi-MIR160c,	csi-MIR160c	tgatatatagtaTGCCTGGCTCCCTGTATGCTTtttgcaaagcccatcagaagattggtggtcttggcggataGCGTGCGAGGAGCCATGCATGctaaatttag	csi-MIR160c-p3	TGCCTGGCTCCCTGTATGCT	3'	New	gp2b	...((((.(((..((((.......))))....)))..))))...	38	56.8	-9.2	0.4	6	0	0	0	13	7	10	0	0	5	10	7	5.6932	0	0	0	10.7429	5.6252	11.9815	0	0	5.12547	11.0693	7.34497	middle
39	42	htu-MIR160a-p3_2ss18GT19CT	TGCCTGGCTCCCTGTATTTCT	21	F027946F	+	51416	51472	gctgggataccgctgccctggtaagtctcacagtgtTGCCTGTCTCCCTGTATTTCT	1	htu-MIR160a,	htu-MIR160a	gcaTGCCTGGCTCCCTGTATGCCtcctgcaggaaaacaactgctgggggtatgagggttgactgaaaaggacggtggaagggcaaaaccgtct	htu-MIR160a-p3	TGCCTGGCTCCCTGTATGCCt	3'	New	gp2b	((.((((.((.((..(.(((..........))).)..))..)).)))).))......	51	54.4	-13.6	0.4	0	0	0	0	8	0	0	23	5	0	0	7	0	0	0	0	6.61104	0	0	17.5389	4.76718	0	0	7.34497	middle
40	43	csi-miR160c-5p_R-1_1ss18GT	TGCCTGGCTCCCTGTATTCT	20	F031158F	+	23401	23478	cttgggctgtttggattccccacagaaggcaccttcagtctcctgtatgaatggggaaGGCCTGGCTCCCTGTATTCT	1	csi-MIR160c,	csi-MIR160c	tgatatatagtaTGCCTGGCTCCCTGTATGCTTtttgcaaagcccatcagaagattggtggtcttggcggataGCGTGCGAGGAGCCATGCATGctaaatttag	csi-miR160c-5p	TGCCTGGCTCCCTGTATGCTT	3'	Diff	gp2b	...(((..((..((.((((((((((.((((.......)))).))))......))))))..))..)).)))........	67	53.8	-26	0.6	0	0	0	7	6	0	0	0	0	0	5	7	0	0	0	6.03422	4.95828	0	0	0	0	0	5.53467	7.34497	low
41	44	csi-MIR160c-p3_2ss18GT19CT	TGCCTGGCTCCCTGTATTTT	20	F038691F	+	75721	75780	ccagcggtatacccaggtagacggaaatttcctagtttTGCCTGGGTCCCTGTATTTTtt	1	csi-MIR160c,	csi-MIR160c	tgatatatagtaTGCCTGGCTCCCTGTATGCTTtttgcaaagcccatcagaagattggtggtcttggcggataGCGTGCGAGGAGCCATGCATGctaaatttag	csi-MIR160c-p3	TGCCTGGCTCCCTGTATGCT	3'	New	gp2b	.(((.((...(((((((((((.(((....)))....))))))))))))))))........	51	46.7	-22.4	0.8	86	60	60	78	191	101	124	195	198	100	157	191	81.6025	80.5627	65.363	67.2384	157.839	81.1636	148.571	148.7	188.781	102.509	173.789	200.413	middle
42	45	csi-miR160c-5p	TGCCTGGCTCCCTGTATGCTT	21	F058300F	-	26342	26479	TGCCTGGCTCCCTGTATGCCTgcaggagtgttgtcggatagataacacacggggctgctggacccaagggggttgttgcctgaatatgacggcatcggaaatggaccgtcagggggaaagtctgagtgttgcaggagc	2	csi-MIR160c,htu-MIR160a,	csi-MIR160c	tgatatatagtaTGCCTGGCTCCCTGTATGCTTtttgcaaagcccatcagaagattggtggtcttggcggataGCGTGCGAGGAGCCATGCATGctaaatttag	csi-miR160c-5p	TGCCTGGCTCCCTGTATGCTT	5'	Yes	gp2b	......(((.((((((.((((.((((.((((((((.....))))))))...((((..(..(((((....))))))..)))).....((((((..(((....))).)))))).........)))))).)))))))))))	132	57.2	-46.8	0.6	33	25	28	0	37	12	18	39	38	28	33	22	31.3126	33.5678	30.5027	0	30.5761	9.6432	21.5667	29.7399	36.2306	28.7026	36.5288	23.0842	middle
43	46	ptc-miR160h_1ss21AT	TGCCTGGCTCCCTGCATGCCT	21	F060819F	+	6796	6924	attttggcaccaccatgttactaaaataactgccagtccacatgtgatggggagtagtatcttcatttgtgagattagctaaacccgatacataatacagatcaTGCCTGGCTCCCTGCATGCCAacaa	4	mtr-MIR160f,ptc-MIR160h,nta-MIR160d,htu-MIR160a,	ptc-MIR160h	gatccctgtgTGCCTGGCTCCCTGCATGCCAtttgcatagctcatcagaacgtcggtggccttggtggatggcgtgcaacgagtcatgcatgctgtga	ptc-miR160h	TGCCTGGCTCCCTGCATGCCA	3'	Diff	gp2b	...((((((.......((((......)))).(((((......((((((.(((..((((((((.((....))))))..))))..))).)).))))...((.....)).)))))........))))))...	81	42.6	-29.2	0.5	0	0	0	8	0	0	9	0	0	0	0	0	0	0	0	6.89625	0	0	10.7833	0	0	0	0	0	middle
44	47	lus-MIR160e-p5_2ss10TG21CT	TTCATCTCAGCATCCCTTTCT	21	F065352F	+	20475	20500	TTCATCTCAGCATCCCTTTCTgcctt	1	lus-MIR160e,	lus-MIR160e	ggatggatgatgaactgtgcatgTGCCTGGCTCCCTGTATGCCAttcgcagagctccaacggattcatccatggcctccgtggatggcgtatgaggagccatgcatatatctacctaccttttcatctcatcatccctttcc	lus-MIR160e-p5	ttcatctcatcatccctttcc	5'	New	gp2b	.........(((........)))...	14	46.2	-1.2	0.1	16	11	17	0	0	0	6	0	6	0	6	0	15.1819	14.7698	18.5195	0	0	0	7.1889	0	5.72062	0	6.6416	0	middle
45	48	csi-miR160c-5p_1ss20TA	TGCCTGGCTCCCTGTATGCAT	21	F136239F	-	27159	27187	TGCCTGGCTCCCTGTATGCCTacaggagt	2	csi-MIR160c,htu-MIR160a,	csi-MIR160c	tgatatatagtaTGCCTGGCTCCCTGTATGCTTtttgcaaagcccatcagaagattggtggtcttggcggataGCGTGCGAGGAGCCATGCATGctaaatttag	csi-miR160c-5p	TGCCTGGCTCCCTGTATGCTT	5'	Diff	gp2b	......(((.((((((....)))))))))	23	58.6	-8.8	0.5	0	0	10	0	0	0	6	0	0	0	0	5	0	0	10.8938	0	0	0	7.1889	0	0	0	0	5.24641	middle
46	49	lus-MIR160b-p3_2ss12CT17CG	AGCCATGCATGTCTAAGTAT	20	F176648F	+	15753	15830	cctgccagttcatatctgtctcaaagattaAGCCATGCATGTCTAAGTATgaactaattttaactgtgaaactgcgaa	1	lus-MIR160b,	lus-MIR160b	ggtggtgagttagtgtgtaatgtgtgtgcgTGCCTGGCTCCCTGTATGCCAtttgcaagagctcatcaacacagttttgatggggcttggtggatggcgtactgagtagccatgcatgcctaactatcattgctccaaatctaacttctccatt	lus-MIR160b-p3	agccatgcatgcctaactat	3'	New	gp2b	..((.(((((((((...((....(((((((...(((((........)))))...))))))).)))))))).)))))..	74	37.2	-11.7	0.4	0	0	0	5	0	0	6	0	0	0	0	0	0	0	0	4.31016	0	0	7.1889	0	0	0	0	0	low
47	50	mtr-miR164a_1ss21AG	TGGAGAAGCAGGGCACGTGCG	21	F030025F	+	35011	35152	caagtggattcttgaagccatcaaccatcagttgttgttggtctttttgaacattcactgtgtTGGAGAAGCAGGGCACGTACGcagattcgagttcaagaggcttacaactcttgttgaatgatggtgaagagtccatcaa	75	mtr-MIR164c,mtr-MIR164a,mtr-MIR164b,gma-MIR164i,gma-MIR164g,gma-MIR164d,gma-MIR164a,gma-MIR164e,gma-MIR164j,gma-MIR164b,gma-MIR164f,gma-MIR164k,gma-MIR164h,gma-MIR164c,ptc-MIR164e,ptc-MIR164a,ptc-MIR164b,ptc-MIR164c,ptc-MIR164d,ath-MIR164c,ath-MIR164b,ath-MIR164a,mdm-MIR164f,mdm-MIR164d,mdm-MIR164c,mdm-MIR164b,mdm-MIR164e,aly-MIR164c,aly-MIR164b,aly-MIR164a,ppe-MIR164c,ppe-MIR164a,ppe-MIR164b,mes…	mtr-MIR164b	caagaTGGAGAAGCAGGGCACGTGCAatactaactcatgaacatacacacatgatggaagtgaatacaaagagaatctacattctcttatgtttcatttttttaattgagttagttcttcatgtgcccctcttccccatcatga	mtr-miR164a	TGGAGAAGCAGGGCACGTGCA	3'	Diff	gp2b	...((((((((((...(((((((..((.(((..(((((..(.((((((((((.....((((((((.............)).))))))......)))))))))))..)))))..))).))..))))))).))))))))))...	136	43.7	-48.8	0.8	11	11	11	9	21	15	7	7	0	18	7	13	10.4375	14.7698	11.9832	7.75828	17.354	12.054	8.38705	5.33793	0	18.4517	7.74854	13.6407	middle
48	51	rgl-MIR164-p3_2ss1GC18AG	CGGAAGAAGAGCACATGG	18	F107846F	+	14689	14809	taatgctctgagcacatttacgcagttatgaattagttacctaagccatacttaaataagtttgttattatttactttaatgatatcttgatttatagcagtaAGGAAGAAGAGCACATGG	1	rgl-MIR164,	rgl-MIR164	gtggtcatgaTGGGGAAGAAGAGCACATGAAtaactaactcatatctcaagtgcagataaaaaaaatgaaaatttgagaatggtgtacatgagttagtaatgcacgtgccctgcttctccatcaagctcaacactcatcttctcaatccaca	rgl-MIR164-p3	GGGAAGAAGAGCACATGA	3'	New	gp2b	...((((((.......(((((...((((((((((((..........((.((((....)))).)).(((((((......)))))))..)))))))))))).))))).....)))))).....	113	30.6	-23.9	0.6	0	0	0	14	0	0	0	0	0	0	0	0	0	0	0	12.0684	0	0	0	0	0	0	0	0	middle
49	52	csi-miR164a-3p_L+1R-1_1ss16CT	TCATGTGCCCTTCTTTCCCAT	21	F311087F	-	8478	8508	cccaagggtcTCATGTGCCCTTCTTTCCCTT	2	csi-MIR164a,ctr-MIR164,	csi-MIR164a	gtgtagagcaagaTGGAGAAGCAGGGCACGTGCAttactaactcaaccgcacatacatctactaacaaaaattaattaatccacacattttgaagaaaccaaatcaagaagcagcatgctctttctgttgttatagctcagtcatgagttgagttatttcttCATGTGCCCTTCTTCCCCATCatgaccgcggcaccttgtgtgtgtgtgtgtatcatcagggatcagctcaagatctg	csi-miR164a-3p	CATGTGCCCTTCTTCCCCATC	3'	Diff	gp2b	...((((((.......)))))).........	19	54.8	-6.3	0.4	59	32	58	36	69	35	6	32	10	47	31	46	55.9831	42.9668	63.1842	31.0331	57.0202	28.126	7.1889	24.402	9.53437	48.1794	34.315	48.2669	middle
50	53	bna-MIR166b-p3_2ss2GT21AT	TTATGATGATGATGATAATGT	21	F001329F	-	38926	38953	gtaatgaTTATGATGATGATGATAATGT	4	bna-MIR166b,bna-MIR166b,bna-MIR166c,bna-MIR166c,	bna-MIR166b	aagttcaggtggatgatgcttggctcgagaccattcaatatgatcattgtgatgatgatgatgatgatgataatgataatgataatgatgTCGGACCAGGCTTCATTCCCCtcaactt	bna-MIR166b-p3	tgatgatgatgatgataatga	3'	New	gp2b	......(((((.((....)).)))))..	20	25	-1.7	0.2	0	0	0	8	0	8	0	0	0	0	0	0	0	0	0	6.89625	0	6.4288	0	0	0	0	0	0	low
51	54	gma-miR166p_R+1	TCGGACCAGGCTTCATTCCCT	21	F023028F	+	79064	79103	ggagaagaaaggagaaaaaTCGGACCTGGCTTCATTCCCT	4	gma-MIR166r,csi-MIR166f,cas-MIR166e,crt-MIR166b,	gma-MIR166r	cacgtcttgaggggaatgcagtgtggtccaaggagatgatatatcacttcaccatactcatatcttcacaaactcatcagattcagatgtaataataatttgtaatatatgcatattatgtctccTCGGACCAGGCTTCATTCCCttcaattaca	gma-miR166p	TCGGACCAGGCTTCATTCCC	3'	Diff	gp2b	(((((((..(((............)))..))))..)))..	38	47.5	-8.7	0.5	14	30	12	0	33	29	11	40	18	53	22	29	13.2841	40.2814	13.0726	0	27.2706	23.3044	13.1796	30.5025	17.1619	54.33	24.3525	30.4292	middle
52	55	mtr-miR166a_2ss9GT17TA	TCGGACCATGCTTCATACCCC	21	F044377F	-	4024	4162	attgtcatgtacacctttaaagaaacattcctaactcaaattggcatccaaaattaattcccctgctcttcctggaagagaaatcataatgcaagaccataaagtttcttttgtggagTCGGACCATGCTTCATACCCT	170	mtr-MIR166e,mtr-MIR166g,mtr-MIR166a,mtr-MIR166c,mtr-MIR166f,gma-MIR166r,gma-MIR166t,gma-MIR166b,gma-MIR166a,gma-MIR166d,gma-MIR166c,gma-MIR166g,gma-MIR166e,gma-MIR166i,gma-MIR166p,gma-MIR166u,gma-MIR166s,gma-MIR166n,gma-MIR166j,gma-MIR166f,gma-MIR166h,gma-MIR166o,gma-MIR166q,gma-MIR166k,ptc-MIR166d,ptc-MIR166a,ptc-MIR166i,ptc-MIR166f,ptc-MIR166l,ptc-MIR166b,ptc-MIR166h,ptc-MIR166m,ptc-MIR166j,ptc…	mtr-MIR166a	cagacatacgaaggagttcaggggaatggtgtctgattcgagaccattcgtcacaagtaaacagtagccttgagaatgatcTCGGACCAGGCTTCATTCCCCctagctcatagtatcatgc	mtr-miR166a	TCGGACCAGGCTTCATTCCCC	3'	Diff	gp2b	...(((.((.((.((...((((((((..............((((...))))..............((((((...)))))).......................))))))))...)).)))))))...............	121	38.1	-21.3	0.4	0	0	0	5	0	6	0	0	0	6	5	0	0	0	0	4.31016	0	4.8216	0	0	0	6.15056	5.53467	0	low
53	56	csi-miR166i-3p	TCTTGGACCAGGCTTCATTCC	21	F045689F	+	62298	62331	TCTTGGACCAAGCTTCATTCCacatgaaagtcat	2	csi-MIR166k,csi-MIR166i,	csi-MIR166i	aagttgagaggaatgttgtctgactcaagatcatggaggaagaataaatatatgagccctaaattatTCTTGGACCAGGCTTCATTCCactaaaccaact	csi-miR166i-3p	TCTTGGACCAGGCTTCATTCC	5'	Yes	gp2b	.....(((.....(((((.....))))).)))..	27	41.2	-2.6	0.2	7	10	0	9	11	0	11	13	14	7	13	7	6.64206	13.4271	0	7.75828	9.09018	0	13.1796	9.9133	13.3481	7.17566	14.3901	7.34497	middle
54	57	cme-miR166i_R-1_1ss18CT	TCGGACCAGGCTTCATTTT	19	F056196F	+	2066	2162	agaaaataaatgattaaaatttcagtcaccccaatatgattgaacaaacaaaacaaacctgaatatgatgaTCTGACCAGGCTTCATTTTatttaaa	1	cme-MIR166i,	cme-MIR166i	tgaggagaatggaaactggttcgagaacgtttgtatggatgaacataaaaagagagtctttcatccgaacgatcTCGGACCAGGCTTCATTCTCgccagct	cme-miR166i	TCGGACCAGGCTTCATTCTC	3'	Diff	gp2b	...((((((((((.......((((((((........)))))))).............((((................))))..)))))).))))...	91	27.8	-13.7	0.5	0	0	0	0	0	0	0	5	0	10	5	0	0	0	0	0	0	0	0	3.81281	0	10.2509	5.53467	0	middle
55	58	gma-MIR166k-p3_1ss3TG	AAGGAGGTTTGATCCAAGATC	21	F057267F	+	45531	45568	gaattagggtAGGGAGGTTTGATCCAAGATCttagaag	2	gma-MIR166k,vvi-MIR166a,	gma-MIR166k	gggggtgtttggaatgaggtttgatccaagatcatcacatcatatatatatcttcttcttcaatttccctttccttcttgatttacttaccttcatacatatattattattttcatcacttcatgcatgggatgagactgaTCTCGGACCAGGCTTCATTCCtcacacctaa	gma-MIR166k-p3	aatgaggtttgatccaagatc	3'	New	gp2b	...(((((((..(((.......)))...)))))))...	32	42.1	-7.9	0.5	0	0	0	0	0	0	0	0	31	0	0	0	0	0	0	0	0	0	0	0	29.5565	0	0	0	middle
56	59	mtr-MIR166b-p3_1ss16CA	TCTCGGACCAGGCTTAATTCC	21	F089155F	-	11504	11656	gaaggaaaataggcgtttggcatgaggtttgatccaagattcttttgttttcgtcaccatccttgtattctttgtttttgtgaatggtaattggtagcttcaccatggaacgaTCTCGGACCAGGCTTTATTCCtcacaccaatctttcccgc	59	mtr-MIR166b,mtr-MIR166a,mtr-MIR166c,mtr-MIR166f,mtr-MIR166g,gma-MIR166t,gma-MIR166b,gma-MIR166n,gma-MIR166j,gma-MIR166d,gma-MIR166f,gma-MIR166h,gma-MIR166o,gma-MIR166u,gma-MIR166q,gma-MIR166s,gma-MIR166k,ptc-MIR166m,ptc-MIR166h,ptc-MIR166q,ptc-MIR166n,ptc-MIR166g,ptc-MIR166o,ath-MIR166c,ath-MIR166d,ath-MIR166g,mdm-MIR166b,mdm-MIR166c,gra-MIR166c,aly-MIR166c,aly-MIR166g,aly-MIR166d,aly-MIR166b,ppe…	mtr-MIR166b	gttgatgggaatgttgtttggctcgaggtaataactaactcaatttctttgtctttgaaagcttttctttgtttcactctttttgattcttagaaagttgaaactaagtgagctttaaaggtttgattttgatgtgtgattatcTCGGACCAGGCTTCATTCCTAccaac	mtr-MIR166b-p3	tcTCGGACCAGGCTTCATTCC	3'	New	gp2b	...(((((((.((.((..((.((((((..((.(((.((((..(((..(....(..((((......(((((...........))))).....))))..)......)..)))..)))).))).))..)))))).))..)).)).)).)))))...	147	42.5	-37.7	0.6	18	9	14	15	9	9	0	7	10	7	11	5	17.0796	12.0844	15.2514	12.9305	7.43742	7.2324	0	5.33793	9.53437	7.17566	12.1763	5.24641	middle
57	60	mtr-MIR166b-p3_1ss16CT	TCTCGGACCAGGCTTTATTCC	21	F096125F	-	1543	1696	gaaggaaaataggcgtttggcatgaggtttgatccaagattcttttgttttcgtcaccatccttgttattctttgtttttgtgaatggtaattggtagcttcaccatggaacgaTCTCGGACCAGGCTTTATTCCtcacaccaatctttcccgc	59	mtr-MIR166b,mtr-MIR166a,mtr-MIR166c,mtr-MIR166f,mtr-MIR166g,gma-MIR166t,gma-MIR166b,gma-MIR166n,gma-MIR166j,gma-MIR166d,gma-MIR166f,gma-MIR166h,gma-MIR166o,gma-MIR166u,gma-MIR166q,gma-MIR166s,gma-MIR166k,ptc-MIR166m,ptc-MIR166h,ptc-MIR166q,ptc-MIR166n,ptc-MIR166g,ptc-MIR166o,ath-MIR166c,ath-MIR166d,ath-MIR166g,mdm-MIR166b,mdm-MIR166c,gra-MIR166c,aly-MIR166c,aly-MIR166g,aly-MIR166d,aly-MIR166b,ppe…	mtr-MIR166b	gttgatgggaatgttgtttggctcgaggtaataactaactcaatttctttgtctttgaaagcttttctttgtttcactctttttgattcttagaaagttgaaactaagtgagctttaaaggtttgattttgatgtgtgattatcTCGGACCAGGCTTCATTCCTAccaac	mtr-MIR166b-p3	tcTCGGACCAGGCTTCATTCC	3'	New	gp2b	...(((((((.((.((..((.((((((..((.(((.((((..(((..(....(..((((...(((..((((...........))))..))).))))..)......)..)))..)))).))).))..)))))).))..)).)).)).)))))...	148	42.2	-39.5	0.6	5	0	0	0	0	8	0	7	7	6	7	9	4.74433	0	0	0	0	6.4288	0	5.33793	6.67406	6.15056	7.74854	9.44353	low
58	61	mtr-miR166a_1ss10GT	TCGGACCAGTCTTCATTCCCC	21	F277800F	-	2023	2062	cTCGCACCAGTCTTCATTCCCCtcacctgggctgtgctgt	136	mtr-MIR166e,mtr-MIR166g,mtr-MIR166a,gma-MIR166t,gma-MIR166b,gma-MIR166a,gma-MIR166d,gma-MIR166c,gma-MIR166g,gma-MIR166e,gma-MIR166i,gma-MIR166p,gma-MIR166u,gma-MIR166s,gma-MIR166n,gma-MIR166f,gma-MIR166o,gma-MIR166q,ptc-MIR166d,ptc-MIR166a,ptc-MIR166i,ptc-MIR166f,ptc-MIR166l,ptc-MIR166b,ptc-MIR166h,ptc-MIR166m,ptc-MIR166j,ptc-MIR166k,ptc-MIR166g,ptc-MIR166e,ptc-MIR166c,ath-MIR166a,ath-MIR166c,ath…	mtr-MIR166a	cagacatacgaaggagttcaggggaatggtgtctgattcgagaccattcgtcacaagtaaacagtagccttgagaatgatcTCGGACCAGGCTTCATTCCCCctagctcatagtatcatgc	mtr-miR166a	TCGGACCAGGCTTCATTCCCC	5'	Diff	gp2b	...(((.((((((...............)))))))))...	34	60	-9.5	0.4	6	11	15	12	8	11	0	5	8	14	22	11	5.6932	14.7698	16.3407	10.3444	6.61104	8.8396	0	3.81281	7.6275	14.3513	24.3525	11.5421	middle
59	62	cca-MIR167-p3_1ss11GA	GTGTGTGTGTATGTGTGTGTGTGT	24	F001745F	+	16986	17114	ccaaaactcaatatcattcttacgcaattgatatatatatatatatatatatatatatatatattattatatatatatgtgtgtgtgtgtgtgtgtgtGTGTGTGTGTATGTGTGTGTGTGTgtttata	11	cca-MIR167,cca-MIR167,cca-MIR167,cca-MIR167,cca-MIR167,cca-MIR167,cca-MIR167,cca-MIR167,cca-MIR167,cca-MIR167,cca-MIR167,	cca-MIR167	gagatTGAAGCTGCCAGCATGATCTGGtgttgtcaaaaagtcacctctgtgtgtgtgtgtttgtgtttgtgtgtgtatatattggaaggattaagtgaggtcaattaatctttctgcgtgtttttgaggtgtttattagtgtgtgtgtgtgtgtgtgtgtgtttttatgagtagggtaagagagcttaaccaggtcatcttgcagcttcaatcactcg	cca-MIR167-p3	gtgtgtgtgtgtgtgtgtgtgtgt	3'	New	gp2b	...((((.((....(((...((((((....(((((((((((((((((((((((((((((((((....)))))))))))))))))))))))))))))))))...))))))...)))....)).))))...	123	24.8	-47.6	1.5	0	0	0	0	14	20	0	5	0	0	0	10	0	0	0	0	11.5693	16.072	0	3.81281	0	0	0	10.4928	middle
60	63	cca-MIR167-p5_1ss19TG	GTGTGTGTGTGTTTGTGTGTGTGT	24	F005227F	+	72882	73103	ataatatgtgtatatatatatatatatatatatatatgtatatatatatatatgtatattatatatatatatatgtgtgtgtGTGTGTGTGTGTTTGTGTGTGTGTgtgggtatatatatatatatatatatatatatatatatatatatatatatatataatatatatctatattctataatatatatatatatatatctatatctatatatatatataat	7	cca-MIR167,cca-MIR167,cca-MIR167,cca-MIR167,cca-MIR167,cca-MIR167,cca-MIR167,	cca-MIR167	gagatTGAAGCTGCCAGCATGATCTGGtgttgtcaaaaagtcacctctgtgtgtgtgtgtttgtgtttgtgtgtgtatatattggaaggattaagtgaggtcaattaatctttctgcgtgtttttgaggtgtttattagtgtgtgtgtgtgtgtgtgtgtgtttttatgagtagggtaagagagcttaaccaggtcatcttgcagcttcaatcactcg	cca-MIR167-p5	gtgtgtgtgtgtttgtgtttgtgt	5'	New	gp2b	...(((((((((((((.(((((.(((((((((((((((((((((.(((((.(((((((((((((((((((((((((((((((((((((((((((.(((((((((((((....))))))))))))).))))))))))))))))))))))))))))))))))))))))))).)))))..)))).))))))))))))))))).))))).)))))))))))))...	216	12.2	-93.9	3.5	0	0	0	0	5	0	0	5	0	0	0	0	0	0	0	0	4.1319	0	0	3.81281	0	0	0	0	low
61	64	cca-MIR167-p5_1ss20TC	GTGTGTGTGTGTGTGTGTGCGTGT	24	F012591F	-	99501	99689	GTGTGTGTGTGTGTGTGTGCGTGTgtgtgcatatgtgtgtatgtgtgtgtgtttgtgtgtgtgtgcgtgcgtgtgtgtgtgtgtgtgtgtgtgcgtgtgtgcatgtgtagagtccacacaggatacccacatacgtattcatattatacattaactagcatatgagtaggtatgcatatatgtataagt	27	cca-MIR167,cca-MIR167,cca-MIR167,cca-MIR167,cca-MIR167,cca-MIR167,cca-MIR167,cca-MIR167,cca-MIR167,cca-MIR167,cca-MIR167,cca-MIR167,cca-MIR167,cca-MIR167,cca-MIR167,cca-MIR167,cca-MIR167,cca-MIR167,cca-MIR167,cca-MIR167,cca-MIR167,cca-MIR167,cca-MIR167,cca-MIR167,cca-MIR167,cca-MIR167,cca-MIR167,	cca-MIR167	gagatTGAAGCTGCCAGCATGATCTGGtgttgtcaaaaagtcacctctgtgtgtgtgtgtttgtgtttgtgtgtgtatatattggaaggattaagtgaggtcaattaatctttctgcgtgtttttgaggtgtttattagtgtgtgtgtgtgtgtgtgtgtgtttttatgagtagggtaagagagcttaaccaggtcatcttgcagcttcaatcactcg	cca-MIR167-p5	gtgtgtgtgtgtgtgtgtgtgtgt	5'	New	gp2b	...((((..((((((..(((.((...((((((....))))))((((((..(((..((((((((((..((((((((((.((((.((((((((..((((....))))..)).....))))))..)))).))))))))))..))))).)))))..)))..))))))...)).)))..))))))..))))...	183	43.4	-67.5	0.8	0	0	0	0	7	13	0	0	0	0	8	0	0	0	0	0	5.78466	10.4468	0	0	0	0	8.85547	0	middle
62	65	cca-MIR167-p3_1ss7GT	GTGTGTTTGTGTGTGTGTGTGTGT	24	F014735F	-	46798	46958	cataaaccaaagcatattcatgcatacaaatatacccattagcataattagaaaatactaataaattaaaagcctcataatatatatatatatatatatatatatatgtgtggttgtgtgtGTGTGTTTGTGTGTGTGTGTGTGTgtgtgtgtgtgtgtgt	13	cca-MIR167,cca-MIR167,cca-MIR167,cca-MIR167,cca-MIR167,cca-MIR167,cca-MIR167,cca-MIR167,cca-MIR167,cca-MIR167,cca-MIR167,cca-MIR167,cca-MIR167,	cca-MIR167	gagatTGAAGCTGCCAGCATGATCTGGtgttgtcaaaaagtcacctctgtgtgtgtgtgtttgtgtttgtgtgtgtatatattggaaggattaagtgaggtcaattaatctttctgcgtgtttttgaggtgtttattagtgtgtgtgtgtgtgtgtgtgtgtttttatgagtagggtaagagagcttaaccaggtcatcttgcagcttcaatcactcg	cca-MIR167-p3	gtgtgtgtgtgtgtgtgtgtgtgt	3'	New	gp2b	((((.((((..(((((..((..(((((((((((((.(((.......(((((......)))))........((((.((((.(((((((((((....))))))))))))))).))))..))).)))))))))))))..))..)))))...)).)).))))...	158	28.6	-51.4	1.1	0	0	0	0	7	5	7	6	0	0	0	0	0	0	0	0	5.78466	4.018	8.38705	4.57537	0	0	0	0	low
63	66	cca-MIR167-p3_1ss13GA	GTGTGTGTGTGTATGTGTGTGTGT	24	F019730F	+	43532	43573	attcacatgtatatgcatGTGTGTGTGTGTATGTGTGTGTGT	1	cca-MIR167,	cca-MIR167	gagatTGAAGCTGCCAGCATGATCTGGtgttgtcaaaaagtcacctctgtgtgtgtgtgtttgtgtttgtgtgtgtatatattggaaggattaagtgaggtcaattaatctttctgcgtgtttttgaggtgtttattagtgtgtgtgtgtgtgtgtgtgtgtttttatgagtagggtaagagagcttaaccaggtcatcttgcagcttcaatcactcg	cca-MIR167-p3	gtgtgtgtgtgtgtgtgtgtgtgt	3'	New	gp2b	...((((..((((((((..(....)..))))))))..)))).	38	38.1	-16.5	1	0	0	0	0	8	9	0	0	0	6	0	0	0	0	0	0	6.61104	7.2324	0	0	0	6.15056	0	0	low
64	67	vvi-miR167c	TGAAGCTGCCAGCATGATCTC	21	F020259F	+	7114	7173	aatgtttgaggtttctgccccaccatcctcccagtaaccTGAAGCTGCCAGCAGGATCTC	2	vvi-MIR167c,lus-MIR167a,	vvi-MIR167c	cagtagcagtTGAAGCTGCCAGCATGATCTCaacttccctatacaagtcaaggaaagatcagatcatgtggtagcctcacctgttgatggg	vvi-miR167c	TGAAGCTGCCAGCATGATCTC	3'	Yes	gp2b	...((((.(((((.(((..............))).))))).))))..((....)).....	42	53.3	-11.5	0.4	0	0	0	0	8	0	5	0	0	0	0	0	0	0	0	0	6.61104	0	5.99075	0	0	0	0	0	low
65	68	cca-MIR167-p5_1ss14TA	GTGTGTGTGTGTGAGTGTGTGTGT	24	F027576F	-	15062	15175	tgtgtgtgtgtgtgtgtGTGTGTGTGTGTGAGTGTGTGTGTgtgtgtatatatattatatatgtatctatatatatatatatttatatatatatattatatatatatatgcata	11	cca-MIR167,cca-MIR167,cca-MIR167,cca-MIR167,cca-MIR167,cca-MIR167,cca-MIR167,cca-MIR167,cca-MIR167,cca-MIR167,cca-MIR167,	cca-MIR167	gagatTGAAGCTGCCAGCATGATCTGGtgttgtcaaaaagtcacctctgtgtgtgtgtgtttgtgtttgtgtgtgtatatattggaaggattaagtgaggtcaattaatctttctgcgtgtttttgaggtgtttattagtgtgtgtgtgtgtgtgtgtgtgtttttatgagtagggtaagagagcttaaccaggtcatcttgcagcttcaatcactcg	cca-MIR167-p5	gtgtgtgtgtgtgtgtgtgtgtgt	5'	New	gp2b	((((..(((((((((((((((((((((((((((((((((((((((..((((((((...))))))))..)))))))))))))))))))))))))))).)))))))))))..))))	114	23.7	-49	1.8	0	0	0	0	7	5	0	0	0	0	0	0	0	0	0	0	5.78466	4.018	0	0	0	0	0	0	low
66	69	cca-MIR167-p3_1ss9GA	GTGTGTGTATGTGTGTGTGTGTGT	24	F054696F	+	59452	59561	ataatatatatatatatatatatatataaatatatatatttatatatatatatatatctatatatatataagtgtgtgtGTGTGTGTATGTGTGTGTGTGTGTgtgtcga	7	cca-MIR167,cca-MIR167,cca-MIR167,cca-MIR167,cca-MIR167,cca-MIR167,cca-MIR167,	cca-MIR167	gagatTGAAGCTGCCAGCATGATCTGGtgttgtcaaaaagtcacctctgtgtgtgtgtgtttgtgtttgtgtgtgtatatattggaaggattaagtgaggtcaattaatctttctgcgtgtttttgaggtgtttattagtgtgtgtgtgtgtgtgtgtgtgtttttatgagtagggtaagagagcttaaccaggtcatcttgcagcttcaatcactcg	cca-MIR167-p3	gtgtgtgtgtgtgtgtgtgtgtgt	3'	New	gp2b	...(((((((((((((((((((((((((.(((((((((((((((((((((((......))))))))))))))))))))))).)))))))))))))))))))))))))...	104	18.2	-48	2.4	0	0	0	11	23	25	11	10	0	9	6	6	0	0	0	9.48234	19.0067	20.09	13.1796	7.62562	0	9.22584	6.6416	6.29569	middle
67	70	cca-MIR167-p3_1ss19GA	GTGTGTGTGTGTGTGTGTATGTGT	24	F129106F	-	7692	7750	gtgtgtgtctctgtgtgtgtGTGTGTGTGTGTGTGTGTATGTGTgtgagagagacagag	9	cca-MIR167,cca-MIR167,cca-MIR167,cca-MIR167,cca-MIR167,cca-MIR167,cca-MIR167,cca-MIR167,cca-MIR167,	cca-MIR167	gagatTGAAGCTGCCAGCATGATCTGGtgttgtcaaaaagtcacctctgtgtgtgtgtgtttgtgtttgtgtgtgtatatattggaaggattaagtgaggtcaattaatctttctgcgtgtttttgaggtgtttattagtgtgtgtgtgtgtgtgtgtgtgtttttatgagtagggtaagagagcttaaccaggtcatcttgcagcttcaatcactcg	cca-MIR167-p3	gtgtgtgtgtgtgtgtgtgtgtgt	3'	New	gp2b	...(((.((((((..(..(((..(..(....)..)..)))..)..).))))).)))...	53	49.2	-13.2	0.5	0	0	0	0	7	11	0	0	0	0	0	0	0	0	0	0	5.78466	8.8396	0	0	0	0	0	0	low
68	71	cca-MIR167-p5_1ss15GA	GTGTGTGTGTGTGTATGTGTGTGT	24	F135599F	+	24659	24922	tatatatctatatatatatatctataaatatatatattataagtgtatatataaatatatatatatatatatatatatatatatagatgtgtgttgtgtgtgtgtgtatatatatgtgtGTGTGTGTGTGTGTATGTGTGTGTgtgtgtatatatatatatgtgtgtgtgtgtgtgtgttgtgtgtgtgtgtgtgtgtgggtgtgtgtgtggtgttgtgtctctctgtgtatgtgtttgtgtgtgtgtgtgtatatatatatat	26	cca-MIR167,cca-MIR167,cca-MIR167,cca-MIR167,cca-MIR167,cca-MIR167,cca-MIR167,cca-MIR167,cca-MIR167,cca-MIR167,cca-MIR167,cca-MIR167,cca-MIR167,cca-MIR167,cca-MIR167,cca-MIR167,cca-MIR167,cca-MIR167,cca-MIR167,cca-MIR167,cca-MIR167,cca-MIR167,cca-MIR167,cca-MIR167,cca-MIR167,cca-MIR167,	cca-MIR167	gagatTGAAGCTGCCAGCATGATCTGGtgttgtcaaaaagtcacctctgtgtgtgtgtgtttgtgtttgtgtgtgtatatattggaaggattaagtgaggtcaattaatctttctgcgtgtttttgaggtgtttattagtgtgtgtgtgtgtgtgtgtgtgtttttatgagtagggtaagagagcttaaccaggtcatcttgcagcttcaatcactcg	cca-MIR167-p5	gtgtgtgtgtgtgtgtgtgtgtgt	5'	New	gp2b	(((((((.((((((((((((..(((((((((((((((((((((..(((((((..(((((((((((((((((((((((((((((((.((..((((.(((((((((..(((((((((..(((..(......)..)))..)))))))))..)))))))))))))..)).)))))))))))).)))))))))))))))))))..)))))))..)....))))).......)))))))))))))))..)))))))))))).))))))).	263	28	-93.5	1.3	0	0	0	0	13	18	6	6	0	0	0	0	0	0	0	0	10.7429	14.4648	7.1889	4.57537	0	0	0	0	middle
69	72	cca-MIR167-p3_1ss17TG	GTGTGTGTGTTTGTGTGTGTGTGT	24	F141065F	+	23657	23823	gtgtatgtatatatactatatatactatatatatatatatatatatatatatatatataatatatatcttatatatatatctatatgtgtgtgtgtggtGTGTGTGTGTTTGTGTGTGTGTGTgtgtgtgtgtgtgtgtgattatgtgtgtgtgtgtgtatatgatc	15	cca-MIR167,cca-MIR167,cca-MIR167,cca-MIR167,cca-MIR167,cca-MIR167,cca-MIR167,cca-MIR167,cca-MIR167,cca-MIR167,cca-MIR167,cca-MIR167,cca-MIR167,cca-MIR167,cca-MIR167,	cca-MIR167	gagatTGAAGCTGCCAGCATGATCTGGtgttgtcaaaaagtcacctctgtgtgtgtgtgtttgtgtttgtgtgtgtatatattggaaggattaagtgaggtcaattaatctttctgcgtgtttttgaggtgtttattagtgtgtgtgtgtgtgtgtgtgtgtttttatgagtagggtaagagagcttaaccaggtcatcttgcagcttcaatcactcg	cca-MIR167-p3	gtgtgtgtgtttgtgtttgtgtgt	3'	New	gp2b	...(((((((((((((((((((((.((((((((((((((((((((((((((((((.((((((((((((..((((((((((....))))))))))..))))))))).))).))))))))))))))))))))))))))))))..)))))))).)))))))))))))...	161	25.7	-64.6	1.5	0	0	0	0	0	10	0	0	0	0	0	0	0	0	0	0	0	8.036	0	0	0	0	0	0	low
70	73	cca-MIR167-p3_2ss20TC24TC	GTGTGTGTGTGTGTGTGTGCGTGC	24	F211656F	+	14710	14818	acttatatatatatatattatatatatatatatatatatatatatatatgtatatatatatgtgtgtgtgtgtgtgtgtgtgtgtGTGTGTGTGTGTGTGTGTGCGTGC	12	cca-MIR167,cca-MIR167,cca-MIR167,cca-MIR167,cca-MIR167,cca-MIR167,cca-MIR167,cca-MIR167,cca-MIR167,cca-MIR167,cca-MIR167,cca-MIR167,	cca-MIR167	gagatTGAAGCTGCCAGCATGATCTGGtgttgtcaaaaagtcacctctgtgtgtgtgtgtttgtgtttgtgtgtgtatatattggaaggattaagtgaggtcaattaatctttctgcgtgtttttgaggtgtttattagtgtgtgtgtgtgtgtgtgtgtgtttttatgagtagggtaagagagcttaaccaggtcatcttgcagcttcaatcactcg	cca-MIR167-p3	gtgtgtgtgtgtgtgtgtgtgtgt	3'	New	gp2b	...((((((((((((((.((((((((((((((((((((((((((((((((((....)))))))))))))))))))))))))))))))))))))))))))))))).....	101	25.7	-47.3	1.7	0	0	0	0	10	0	0	0	0	0	0	0	0	0	0	0	8.2638	0	0	0	0	0	0	0	low
71	74	cca-MIR167-p3_1ss17GA	GTGTGTGTGTGTGTGTATGTGTGT	24	F269625F	-	6225	6296	ataatatatatacacatacatatatatataatatatatatatatatgtGTGTGTGTGTGTGTGTATGTGTGT	2	cca-MIR167,cca-MIR167,	cca-MIR167	gagatTGAAGCTGCCAGCATGATCTGGtgttgtcaaaaagtcacctctgtgtgtgtgtgtttgtgtttgtgtgtgtatatattggaaggattaagtgaggtcaattaatctttctgcgtgtttttgaggtgtttattagtgtgtgtgtgtgtgtgtgtgtgtttttatgagtagggtaagagagcttaaccaggtcatcttgcagcttcaatcactcg	cca-MIR167-p3	gtgtgtgtgtgtgtgtgtgtgtgt	3'	New	gp2b	...(((((((((((((((((((((((((((.(((((....))))))))))))))))))))))))))))))))	69	20.8	-33.7	2.2	0	0	0	0	5	5	0	0	0	0	0	0	0	0	0	0	4.1319	4.018	0	0	0	0	0	0	low
72	75	cca-MIR167-p3_1ss18TC	GTGTGTGTGTGTGTGTGCGTGTGT	24	F297545F	-	10651	10798	tgtggtgtgtgtatatacatatatatatatctatatatatatatatatatatatattatatatatatatatatatgtatgtatatacgtatattatatatatatatatatatgtgtGTGTGTGTGTGTGTGTGCGTGTGTgtgctcgg	4	cca-MIR167,cca-MIR167,cca-MIR167,cca-MIR167,	cca-MIR167	gagatTGAAGCTGCCAGCATGATCTGGtgttgtcaaaaagtcacctctgtgtgtgtgtgtttgtgtttgtgtgtgtatatattggaaggattaagtgaggtcaattaatctttctgcgtgtttttgaggtgtttattagtgtgtgtgtgtgtgtgtgtgtgtttttatgagtagggtaagagagcttaaccaggtcatcttgcagcttcaatcactcg	cca-MIR167-p3	gtgtgtgtgtgtgtgtgtgtgtgt	3'	New	gp2b	...(((..(..((..((((((((((((((..((((((((((((((((((((((((.((((..((((((((((....))))))))))..)))).))))))))))))))))))))))))..))))))))))))))..))..)..)))...	142	22.3	-59.9	1.8	0	0	0	0	13	0	0	0	0	0	0	0	0	0	0	0	10.7429	0	0	0	0	0	0	0	middle
73	76	mtr-miR168b	TCGCTTGGTGCAGGTCGGGAA	21	F000523F	-	262305	262438	ttgttaccgctggtctctaatTCGCTTGGTGCAGGTCGGGAAccgtcttcgcctttccgacgggaaccgaacctgatattggtgcgaattcgatCCCCGCCTTGCATCAACTGAATccgagacgccggtaaaag	36	mtr-MIR168c,mtr-MIR168b,gma-MIR168b,gma-MIR168a,ptc-MIR168b,ptc-MIR168a,ath-MIR168a,ath-MIR168b,mdm-MIR168a,mdm-MIR168b,lja-MIR168,aly-MIR168a,aly-MIR168b,ppe-MIR168,mes-MIR168a,vvi-MIR168,nta-MIR168d,nta-MIR168a,nta-MIR168b,nta-MIR168e,nta-MIR168c,csi-MIR168,lus-MIR168a,lus-MIR168b,cme-MIR168,sly-MIR168b,sly-MIR168a,bra-MIR168b,bra-MIR168c,bra-MIR168a,bna-MIR168a,cas-MIR168,rco-MIR168,cca-MIR168…	mtr-MIR168b	aacctctgatTCGCTTGGTGCAGGTCGGGAAccattacatccacagtttccctcggtaaattggatcctgccttgcatcaatcgaatcggaggctgca	mtr-miR168b	TCGCTTGGTGCAGGTCGGGAA	5'	Yes	gp2b	...((((((...(((((..((((..((((((((((.((((...((..(((((....((((((((.......))))...)))).)))))..))...)))).))))))))))..))))..)))))..))))))...	128	54.5	-53	0.7	3519	3378	3336	3551	5759	4199	7829	8506	6623	6184	4735	4458	3339.06	4535.68	3634.18	3061.07	4759.12	3374.32	9380.32	6486.35	6314.61	6339.18	5241.33	4677.7	high
73	77	mtr-miR168c-3p_L+1	CCCCGCCTTGCATCAACTGAAT	22	F000523F	-	262305	262438	ttgttaccgctggtctctaatTCGCTTGGTGCAGGTCGGGAAccgtcttcgcctttccgacgggaaccgaacctgatattggtgcgaattcgatCCCCGCCTTGCATCAACTGAATccgagacgccggtaaaag	36	mtr-MIR168c,mtr-MIR168b,gma-MIR168b,gma-MIR168a,ptc-MIR168b,ptc-MIR168a,ath-MIR168a,ath-MIR168b,mdm-MIR168a,mdm-MIR168b,lja-MIR168,aly-MIR168a,aly-MIR168b,ppe-MIR168,mes-MIR168a,vvi-MIR168,nta-MIR168d,nta-MIR168a,nta-MIR168b,nta-MIR168e,nta-MIR168c,csi-MIR168,lus-MIR168a,lus-MIR168b,cme-MIR168,sly-MIR168b,sly-MIR168a,bra-MIR168b,bra-MIR168c,bra-MIR168a,bna-MIR168a,cas-MIR168,rco-MIR168,cca-MIR168…	mtr-MIR168c	ctcacttcgcggtctctaatTCGCTTGGTGCAGGTCGGGAAccactacatccgctgttttcgtagaaaccggcggtgaattggatCCCGCCTTGCATCAACTGAATcggaggccgcggtgaatcta	mtr-miR168c-3p	CCCGCCTTGCATCAACTGAAT	3'	Diff	gp2b	...((((((...(((((..((((..((((((((((.((((...((..(((((....((((((((.......))))...)))).)))))..))...)))).))))))))))..))))..)))))..))))))...	128	54.5	-53	0.7	250	124	277	144	522	350	752	454	523	442	182	211	237.217	166.496	301.759	124.132	431.371	281.26	901.009	346.203	498.648	453.091	201.462	221.398	high
74	78	cme-MIR168-p5_2ss16TG19CG	TTCCTTTTTTGTTCTGCTGTG	21	F017831F	+	45076	45201	gTTCCTTTTTTGTTCTGCTCTGttttaattactttccccacctcaaaagagaaacgaagagttttgtttcaaaaagattgttctgaaaataaaacgaaaatgaaaaacaggtggaataaagggcag	1	cme-MIR168,	cme-MIR168	ggtctctaatTCGCTTGGTGCAGGTCGGGAaccgcttcgctcagcctacggtttacgttttgtcgttggccggtccttcttcattttccttttttgttcttctctgcttttgttttttgcttaatttctttgccgctgtgcggtgttatcttgttgcgaaaatgtgtgggcgaattggatcccgccttgcatcaactgaatcggaaaccg	cme-MIR168-p5	ttccttttttgttcttctctg	5'	New	gp2b	(.((((...((((((..(.(((((((..(((.((((.....(((....)))....(((.((((((........)))))).)))............)))).)))))))))))..)))))))))))..	124	33.3	-27.8	0.7	18	16	15	0	0	0	0	0	0	0	0	0	17.0796	21.4834	16.3407	0	0	0	0	0	0	0	0	0	middle
75	79	csi-MIR169a-p3_2ss10CG20AG	TTCTCCTTGGATTTGTACAGC	21	F000142F	+	72480	72533	aataaaagcctgatacgaaaaagctaTTCTCCTTGGATTTGTACAGCtttttat	1	csi-MIR169a,	csi-MIR169a	atcaagtgctaccttatatatagaaagaataacaaaggttggaaattggtctagggtttcttatatgaagggacaggtagaggatctaGAGCCAAGAATGACTTGCCGAcggcattgaccataatatcatacggcaggccattcttgtctcaactccgctctctatcttctcatctgagactctcggacactgacaaccaacctcagcaatgcagcaccagatgattctttctattctcaggtgatctatgatactatgttcatctaatgagctctgcgtcacatttttatttttcccccatttttctgacttctcctccttgagccatttttccggatccatgaacagtacaaaatctctattacaaccaacagagttaagcaatgctgttcttaatg…	csi-MIR169a-p3	ttctccttgcatttgtacaac	3'	New	gp2b	...(((((.(((.((((((....(((.......))).))))))))))))))...	48	31.5	-8.4	0.5	0	0	0	6	0	0	5	0	5	0	0	0	0	0	0	5.17219	0	0	5.99075	0	4.76718	0	0	0	low
76	80	ath-MIR169g-p5_2ss18AT19TG	GCATGGAAGAATAGAGATG	19	F269512F	+	6884	6943	GCATGGAAGAATAGAGAAGaaagtaattcagaaccataataattgatggttaaaccaaaa	1	ath-MIR169g,	ath-MIR169g	tgcctataaataccttcatcacgagtatgacaagatcacaagacaagaaaagaaaggtagagaaaacatgataatgatgattacgatgatgagagtctctagttgtatcagagggtcttgcatggaagaatagagaatgaggtTGAGCCAAGGATGACTTGCCGggtttttttaccaatgaatctaattaactgattctggtgTCCGGCAAGTTGACCTTGGCTctgtttccttctcttcttttggatgtcagactccaagatatctatcatcatgaatcgtgatcaaactttgtaatttcattgaaatgtgtttttcttgatgcgaattttttggcttacggtttttcgatttgaatgatcagatttttgtttttgca	ath-MIR169g-p5	gcatggaagaatagagaat	5'	New	gp2b	...(((.........(((........)))..((((((........))))))...)))...	54	30	-7.9	0.4	0	0	0	0	7	0	16	0	0	0	0	0	0	0	0	0	5.78466	0	19.1704	0	0	0	0	0	middle
77	81	gma-miR171k-3p	TTGAGCCGCGCCAATATCACT	21	F001741F	-	201662	201693	TTGAGCCGCGCCAATATCCCTtgcgcgtgaga	22	mtr-MIR171e,gma-MIR171k,gma-MIR171l,ptc-MIR171c,ptc-MIR171d,mdm-MIR171j,mdm-MIR171k,mdm-MIR171l,lja-MIR171d,ppe-MIR171b,mes-MIR171e,mes-MIR171f,vvi-MIR171e,vvi-MIR171f,nta-MIR171b,lus-MIR171a,lus-MIR171f,cme-MIR171g,cme-MIR171a,sly-MIR171d,rco-MIR171g,ssl-MIR171b,	gma-MIR171k	gagaaagCGATGTTGGTGAGGTTCAATCcgaagacggatttacatgtagaagcagtaaaatacgatctcagaTTGAGCCGCGCCAATATCACTttatc	gma-miR171k-3p	TTGAGCCGCGCCAATATCACT	5'	Yes	gp2b	......((((((((......))).)))))...	23	59.4	-8.6	0.5	46	14	31	117	236	101	82	99	102	138	102	124	43.6478	18.798	33.7709	100.858	195.026	81.1636	98.2483	75.4936	97.2506	141.463	112.907	130.111	middle
78	82	gma-MIR171j-p5_2ss10TG21TG	TACATGTTGGGATTGTGGTTGT	22	F003823F	-	57639	57771	gtaggatTACATGTTGGGATTGTGGTTGTgaaagaaagtctgaaaatcctattgagggggacactcatggtcgaattgaacttggttgtgaaaagagcggaaaatataaaagaaatcccaagtgtaaaccaaa	1	gma-MIR171j,	gma-MIR171j	atgaagtagttattgtgaTATTGGCCTGGTTCACTCAGAcatgtataccacggcacggttgtgtccttgctagaaagatttaaaacaaaatacatgttgtgattgtggttttgggttTGATTGAGCCGTGCCAATATCtcagtgctatttcat	gma-MIR171j-p5	tacatgttgtgattgtggtttt	5'	New	gp2b	...((.((((((.((((((((....(((((.......((((.....((((....))))))))..((((..((((.......))))..)))).............)))))....)))))))))))))).))...	127	38.3	-32.8	0.6	7	0	0	0	0	0	6	0	0	7	0	0	6.64206	0	0	0	0	0	7.1889	0	0	7.17566	0	0	low
79	83	vvi-MIR171i-p3_2ss3AG17TA	GAGGAAGGTGGGGATGAT	18	F064479F	-	9977	10100	gtagtgggtttagtacactccctaccaaaatgacttcaaaataaataaaaaggtgcgtgccgcattcatgaggagcgttcagtgatatattgGAGGAAGGTGGGGATGATgtcaattctgcatg	2	vvi-MIR171i,cme-MIR171i,	vvi-MIR171i	gaagaaggtggggatgttggaatggctcaatcaaatcaaatctcccaagggttttgggtcctttaatcTGATTGAGCCGTGCCAATATCatcatgttcacttc	vvi-MIR171i-p3	gaagaaggtggggatgtt	3'	New	gp2b	...(..(..((..((((.((((((((.......((((((.(((...........(((..((.((....)).))..))).......))).))))))...)))))))))).))..))..)..)...	118	42.7	-28.8	0.5	0	0	0	0	0	0	0	0	0	10	15	0	0	0	0	0	0	0	0	0	0	10.2509	16.604	0	middle
80	84	csi-MIR171b-p3_2ss3AG21AG	ATGTTGGTTCGGCTCATCTTG	21	F109499F	+	30481	30630	tctcctgggtttaagcgttctcctgcctcagccttacaagtagcttgcatcacaggcatgcgccacccacccatctaattttgtatttttagtagagacaggatttcttcATGTTGGTTCGGCTGATCTTGaactcctgacctcaggtga	2	csi-MIR171b,ghr-MIR479,	csi-MIR171b	catggagagcaaaagcaccttcttggcgattggagaagtagacatggTGTGATATTGGTTCGGCTCATCttaattaatagattaatatttcagcccttaaggttcttacatgtatatatctagaCGAGCCGAATCAATATCACTCttgtatgcttctttcttttgatt	csi-MIR171b-p3	ATATTGGTTCGGCTCATCtta	3'	New	gp2b	((.((((((((.....((((.......((((((......((((((((.....))))).)))...(((.((......(((..(((.(((.....))).)))..))).......)).)))..))))))....))))....)))).)))).))	150	47.3	-38.4	0.5	0	0	0	0	0	0	7	13	0	0	0	0	0	0	0	0	0	0	8.38705	9.9133	0	0	0	0	low
81	85	gma-MIR171j-p3_2ss9TG20TG	ACATGTTGGGATTGTGGTTGT	21	F124668F	-	17333	17433	tactcataccatttataattaacagatatttgattcgtatgacgcactttttgaatggtgtattgaagtaggattACATGTTGGGATTGTGGTTGTgaaaa	1	gma-MIR171j,	gma-MIR171j	atgaagtagttattgtgaTATTGGCCTGGTTCACTCAGAcatgtataccacggcacggttgtgtccttgctagaaagatttaaaacaaaatacatgttgtgattgtggttttgggttTGATTGAGCCGTGCCAATATCtcagtgctatttcat	gma-MIR171j-p3	acatgttgtgattgtggtttt	3'	New	gp2b	...(((((((((....((((....(((((.((((((....((..((((........))))..))......)))))).)))))..))))))))).))))...	95	31.7	-19.5	0.6	16	9	8	11	24	15	0	10	8	7	6	15	15.1819	12.0844	8.71506	9.48234	19.8331	12.054	0	7.62562	7.6275	7.17566	6.6416	15.7392	middle
82	86	aqc-MIR171c-p5_2ss15TA18AG	TGGCACGGCTCAATAAAGTA	20	F131534F	+	31318	31350	cgTGGCACGGCTCAATAAAGTAgccgtgccgtc	1	aqc-MIR171c,	aqc-MIR171c	gatattggcacggctcaattaaataacaaagctcaaaacttatgagcaactgttttcTAATTGAACCGCACTAATATCtc	aqc-MIR171c-p5	tggcacggctcaattaaata	5'	New	gp2b	...(((((((((.........)))))))))...	27	60.6	-17.5	0.9	0	0	0	0	0	0	0	5	0	13	20	0	0	0	0	0	0	0	0	3.81281	0	13.3262	22.1387	0	middle
83	87	cme-MIR171d-p3_1ss1TC	CTTTATTGAGCCGTGCCA	18	F143677F	-	3289	3321	gacggcacggctaCTTTATTGAGCCGTGCCAcg	1	cme-MIR171d,	cme-MIR171d	ggaacgagatgttggtccggttcaataagaaagtagtgctctgtttaacttgggttcttctttttttaTTGAGCCGTGCCAATATCACGtgttgtatt	cme-MIR171d-p3	ttttaTTGAGCCGTGCCA	3'	New	gp2b	...(((((((((.........)))))))))...	27	60.6	-18.1	0.9	5	0	0	6	0	0	0	0	0	0	7	0	4.74433	0	0	5.17219	0	0	0	0	0	0	7.74854	0	low
84	88	mdm-MIR171q-p3_2ss13AG18GC	TCAAAGTGCTTGGGCTCC	18	F144624F	-	11317	11361	gctgctcttgaactcctgcctcagtctTCAAAGTGCTTGGACTCC	1	mdm-MIR171q,	mdm-MIR171q	agaaagagatggattgggatcagtttgaacgGGATATTGGTCCGGTTCAATAagaaaacagtgctctcaaagtgcttgagctcggctttttgaTTGAGCCGTGCCAATATCACGtgtcactgttcctcttatcatatatccc	mdm-MIR171q-p3	tcaaagtgcttgagctcg	3'	New	gp2b	((.(((.(((((...(((...)))..)))))))))).........	36	53.3	-5.7	0.2	0	5	0	15	5	0	59	0	17	11	16	6	0	6.71356	0	12.9305	4.1319	0	70.6908	0	16.2084	11.276	17.7109	6.29569	middle
85	89	cme-MIR171d-p3_2ss1TC19AC	CTTTATTGAGCCGTGCCAC	19	F153046F	-	7422	7454	gacggcacggctaCTTTATTGAGCCGTGCCACg	1	cme-MIR171d,	cme-MIR171d	ggaacgagatgttggtccggttcaataagaaagtagtgctctgtttaacttgggttcttctttttttaTTGAGCCGTGCCAATATCACGtgttgtatt	cme-MIR171d-p3	ttttaTTGAGCCGTGCCAA	3'	New	gp2b	...(((((((((.........)))))))))...	27	60.6	-18.1	0.9	14	0	0	0	0	0	5	0	0	0	0	6	13.2841	0	0	0	0	0	5.99075	0	0	0	0	6.29569	middle
86	90	gma-MIR171j-p5_2ss8TG19TG	CATGTTGGGATTGTGGTTGTG	21	F160469F	+	7548	7662	CATGTTGGGATTGTGGTTGTGaaaagaaagtctgaaaaacctattgagggggttactcatggtcgaattgaacttggttgcgaaaagagcgaaaatataaaagaaatcccaagtg	1	gma-MIR171j,	gma-MIR171j	atgaagtagttattgtgaTATTGGCCTGGTTCACTCAGAcatgtataccacggcacggttgtgtccttgctagaaagatttaaaacaaaatacatgttgtgattgtggttttgggttTGATTGAGCCGTGCCAATATCtcagtgctatttcat	gma-MIR171j-p5	catgttgtgattgtggttttg	5'	New	gp2b	(((.((((((((....(((((......((((..((...(((...((((.......)))).)))....))..))))..((((.......))))...)))))....)))))))))))	115	39.1	-22.9	0.5	9	10	7	5	11	11	5	0	6	17	17	10	8.5398	13.4271	7.62568	4.31016	9.09018	8.8396	5.99075	0	5.72062	17.4266	18.8179	10.4928	middle
87	91	cme-MIR171d-p3_2ss17AC18TG	TTATTGAGCCGTGCCACG	18	F224971F	-	17420	17452	gacggcacggctactTTATTGAGCCGTGCCACG	1	cme-MIR171d,	cme-MIR171d	ggaacgagatgttggtccggttcaataagaaagtagtgctctgtttaacttgggttcttctttttttaTTGAGCCGTGCCAATATCACGtgttgtatt	cme-MIR171d-p3	ttaTTGAGCCGTGCCAAT	3'	New	gp2b	...(((((((((.........)))))))))...	27	60.6	-18.1	0.9	5	5	5	5	0	0	8	0	0	0	0	9	4.74433	6.71356	5.44691	4.31016	0	0	9.5852	0	0	0	0	9.44353	low
88	92	cme-MIR171d-p3_2ss18AC19TG	TTTATTGAGCCGTGCCACG	19	F303412F	-	4011	4043	gacggcacggctacTTTATTGAGCCGTGCCACG	1	cme-MIR171d,	cme-MIR171d	ggaacgagatgttggtccggttcaataagaaagtagtgctctgtttaacttgggttcttctttttttaTTGAGCCGTGCCAATATCACGtgttgtatt	cme-MIR171d-p3	tttaTTGAGCCGTGCCAAT	3'	New	gp2b	...(((((((((.........)))))))))...	27	60.6	-18.1	0.9	14	0	14	9	0	5	0	0	0	0	5	0	13.2841	0	15.2514	7.75828	0	4.018	0	0	0	0	5.53467	0	middle
89	93	mes-MIR172f-p3_2ss11GA21GC	TGGAGTAGAAATTTATGGTGCC	22	F004319F	+	83653	83769	cctttggcgtcttccaattttttcttcacaccgtcgagtaaactttgttggagatttcggcttgcccattgctttcaggatatctaggagTGGAGTAGAAATTTATGGTGCCaagtt	1	mes-MIR172f,	mes-MIR172f	ttgctgatggagcatcatcaagattcacacactttatccagggctagtggagtagaagtttatggtggcttttcttggtcgcttttgcttcaatccaaacggccctttgatatgGGAATCTTGATGATGCTGCAGcggcaa	mes-MIR172f-p3	tggagtagaagtttatggtggc	3'	New	gp2b	..((((((..(....(((((((.((((((.((((((((....(((.....)))..))))))....((..........)).......)).)))))).)))))))...)..))))))..	113	42.7	-28.4	0.6	9	12	0	13	12	15	0	0	0	0	0	0	8.5398	16.1125	0	11.2064	9.91656	12.054	0	0	0	0	0	0	middle
90	94	mes-MIR172b-p3_2ss5GT19GA	GAGATTGAGAATCTTGATAATGCT	24	F021998F	+	22598	22628	ggatgttGAGATTGAGAATCTTGATAATGCT	2	mes-MIR172b,mes-MIR172d,	mes-MIR172b	gctggtgcagcatcaccaagattcacatttgcaaatgcagagaatgagctagctagcttcactttctgcccgactccttcatgtattgagagtgAGAATCTTGATGATGCTGCATcggc	mes-MIR172b-p3	gagagtgAGAATCTTGATGATGCT	3'	New	gp2b	...(((..(((((...)))))..))).....	23	35.5	-5.9	0.5	0	0	0	0	6	0	0	7	0	0	0	0	0	0	0	0	4.95828	0	0	5.33793	0	0	0	0	low
91	95	mes-MIR172d-p5_2ss17TA20CG	TCTCTCTCTTTCTCTCAGTGT	21	F054234F	+	32504	32573	TCTCTCTCTTTCTCTCAGTGTgaacacctgcacagtgtcaacagtgcaattataccttttacagaaaaca	2	mes-MIR172d,mes-MIR172d,	mes-MIR172d	gctggtgcagcatcatcaagattcacatgcaaatgcatttctttgtctttctctctctctttctctctgtctatctattttttcttggttttgaaggatgagagtgAGAATCTTGATGATGCTGCATcggc	mes-MIR172d-p5	tctctctctttctctctgtct	5'	New	gp2b	........(((((....(((....))).(((((.((....)).)))))..............)))))...	59	40	-12.4	0.4	16	16	17	16	0	7	0	8	0	7	12	0	15.1819	21.4834	18.5195	13.7925	0	5.6252	0	6.10049	0	7.17566	13.2832	0	middle
92	96	nta-MIR172e-p3_2ss15CG19TA	ATTGGAACGATACAGAGAA	19	F094044F	-	23436	23579	actggaatactttcttcatgaattatcaatgtcacagccccggatcctccgcctagtggatattgtccgctttgggcctcatccctcacggttttagacatccgataaaATTGGAACGATACAGAGAAgattagcatggcccct	2	nta-MIR172e,nta-MIR172f,	nta-MIR172e	gtttgcagatgtagcatcatcaagattcacataaaaaacgcatggtgatgagctgatgaaatgacattaatggccaaggcagctttctgaaggtgAGAATCTTGATGATGCTGCATcagcaataaacgactacctgatttatcattatgccattggaacgatacacagataattagcataattcatgtgcaagaatgccacgggtacatggtatggttcaattgatacagtcgttgtttgcgggtgtagcatcatcaagattcacatgaaaaggcaaggtgaaatgaaattaattaagagccatggctttttgaaggtgAGAATCTTGATGATGCTGCATcagcaataa	nta-MIR172e-p3	attggaacgatacacagat	3'	New	gp2b	...((.((.((.(((((.((...((((..((((..((((..((((.....(((((((((((...)))))))..))))...)))).....))))...))))((((((...))))))..))))))..)))))..)).))..))...	138	46.5	-33.1	0.5	0	0	0	0	0	0	5	0	5	0	0	0	0	0	0	0	0	0	5.99075	0	4.76718	0	0	0	low
93	97	mes-MIR172f-p3_2ss13GA23GC	AGTGGAGTAGAAATTTATGGTGCC	24	F122634F	-	4980	5094	cctttggcgtcttccaattttttcacgccgtcgagtaagactttgttggagatttcggcttgcctattgctttcaggatatccaggAGTGGAGTAGAAATTTATGGTGCCagttt	1	mes-MIR172f,	mes-MIR172f	ttgctgatggagcatcatcaagattcacacactttatccagggctagtggagtagaagtttatggtggcttttcttggtcgcttttgcttcaatccaaacggccctttgatatgGGAATCTTGATGATGCTGCAGcggcaa	mes-MIR172f-p3	agtggagtagaagtttatggtggc	3'	New	gp2b	...(((((..(....(((((((((((.(((((......))).....((((.(((..((...((.....))..))..))).)))))).)))))...))))))...)..)))))...	109	44.3	-25.2	0.5	20	30	17	14	10	11	23	0	0	0	0	0	18.9773	40.2814	18.5195	12.0684	8.2638	8.8396	27.5574	0	0	0	0	0	middle
94	98	mes-MIR172d-p3_2ss1CA18TA	ATCTCTCTCTTTCTCTCAGT	20	F217227F	+	17009	17057	attacgaagaggaagagacaccagagATCTCTCTCTTTCTCTCAGTtct	1	mes-MIR172d,	mes-MIR172d	gctggtgcagcatcatcaagattcacatgcaaatgcatttctttgtctttctctctctctttctctctgtctatctattttttcttggttttgaaggatgagagtgAGAATCTTGATGATGCTGCATcggc	mes-MIR172d-p3	ctctctctctttctctctgt	3'	New	gp2b	...((..(((((((((((....((....)).)))))))))))..))...	43	42.9	-14.8	0.7	0	0	6	6	6	8	0	0	0	0	6	7	0	0	6.5363	5.17219	4.95828	6.4288	0	0	0	0	6.6416	7.34497	low
95	99	mes-MIR172d-p3_2ss6GT20GA	TGAGATTGAGAATCTTGATAATGC	24	F242160F	+	6410	6551	gaaaaaagtcaccctaccaagccgagctttttaatgatgaacctcttgatcacagtccatatgataacaatgacatcaatgatgttcttgaggatatTGAGATTGAGAATCTTGATAATGCtctggaaggatgatttttgtg	2	mes-MIR172d,mes-MIR172b,	mes-MIR172d	gctggtgcagcatcatcaagattcacatgcaaatgcatttctttgtctttctctctctctttctctctgtctatctattttttcttggttttgaaggatgagagtgAGAATCTTGATGATGCTGCATcggc	mes-MIR172d-p3	tgagagtgAGAATCTTGATGATGC	3'	New	gp2b	...((((((((.(((.(((....((((...((((.(((.....(((..(((.((((((.........(((..(((((...)))))..))).))))..)).)))..))))))))))....))))))).))).))))))))...	136	36.6	-35	0.7	0	0	0	0	0	9	0	5	0	0	0	0	0	0	0	0	0	7.2324	0	3.81281	0	0	0	0	low
96	100	sly-miR319c-5p_L-1	GAGCTTCCTTCAGCCCACTC	20	F072053F	+	11884	12050	GAGCTTCCTTCAGCCCACTCatggatgtttaagggttgaattgccgccgactcattcattcaagcactcagtagaaaagggattggtttattctactgtgattgTGTGAATGATGCGGGAGACAATatacatccatctcctctgcttggactgaagggggctccctc	21	gma-MIR319e,gma-MIR319h,ptc-MIR319g,ptc-MIR319f,ptc-MIR319c,ath-MIR319a,mdm-MIR319g,mdm-MIR319e,mdm-MIR319f,aly-MIR319a,mes-MIR319h,mes-MIR319g,mes-MIR319c,nta-MIR319a,cme-MIR319b,sly-MIR319c,sly-MIR319b,bra-MIR319,rco-MIR319c,rco-MIR319b,cca-MIR319,	sly-MIR319c	ggaatggtccaagAGAGCTTCCTTCAGCCCACTCacggaggagaaatggggttgaattagctgccgactcattcatccaaccactcagtagaaaggataggttttgtgctactgtgattgagtgaatgatgcgggagatagttttctatccctctctttccttgCTTGGACTGAAGGGAGCTCCttttccccatt	sly-miR319c-5p	AGAGCTTCCTTCAGCCCACTC	5'	Diff	gp2b	((((..(((((((.(((..(((((((((.((..(((......))).(((..(((((((..(((.....((((((((..............))))))))...)))..)))))))..))).......)).))))))).......))..))).)))))))..))))....	163	47.3	-60.6	0.8	5	0	0	0	0	0	0	0	0	0	5	0	4.74433	0	0	0	0	0	0	0	0	0	5.53467	0	low
96	101	ptc-MIR319g-p3_2ss15GC19TC	TGTGAATGATGCGGCAGACAAT	22	F072053F	+	11884	12050	GAGCTTCCTTCAGCCCACTCatggatgtttaagggttgaattgccgccgactcattcattcaagcactcagtagaaaagggattggtttattctactgtgattgTGTGAATGATGCGGGAGACAATatacatccatctcctctgcttggactgaagggggctccctc	21	gma-MIR319e,gma-MIR319h,ptc-MIR319g,ptc-MIR319f,ptc-MIR319c,ath-MIR319a,mdm-MIR319g,mdm-MIR319e,mdm-MIR319f,aly-MIR319a,mes-MIR319h,mes-MIR319g,mes-MIR319c,nta-MIR319a,cme-MIR319b,sly-MIR319c,sly-MIR319b,bra-MIR319,rco-MIR319c,rco-MIR319b,cca-MIR319,	ptc-MIR319g	taatcgtgggagagagcttctttcagcccactcgtggataggacaaaggggttgaactagctgccgactcattcattcaagcactagtagaaaaaaaggcgaacggtgtttcttttgctactgtgattgtgtgaatgatgcgggagataattttccatcctctccttttctgtgcTTGGACTGAAGGGAGCTCCTtccttctct	ptc-MIR319g-p3	tgtgaatgatgcgggagataat	3'	New	gp2b	((((..(((((((.(((..(((((((((.((..(((......))).(((..(((((((..(((.....((((((((..............))))))))...)))..)))))))..))).......)).))))))).......))..))).)))))))..))))....	163	47.3	-60.6	0.8	12	6	8	5	15	6	5	38	7	7	5	7	11.3864	8.05627	8.71506	4.31016	12.3957	4.8216	5.99075	28.9774	6.67406	7.17566	5.53467	7.34497	middle
97	102	cpa-MIR319-p5_1ss20GT	CTGCCATCTCATGCATAAGT	20	F091004F	-	6157	6285	atagagCTACCATCTCATGCATAAGTtaatgcgtattttcactacgaaataaagcttagcccggtgcattgtgtgggagcaatccttccgcattttttccttgaatatTGGAGTGAAGGGAGCTCCTGg	6	gma-MIR156z,gma-MIR159f,gma-MIR159b,ptc-MIR319e,ptc-MIR319h,cpa-MIR319,	cpa-MIR319	agctcctttcagcccaatacggaggactgagatgtgggtagagctgccatctcatgcataaggctatgcttaatatttctcaaacagaaacttccagtcatcaaatttgagctgccatcttcaaggacttaatgttaagctcaaccaaatgcatggagtgggagcaactccttccccatactttgcccgcccATTGGACTGAAGGGAGCTCC	cpa-MIR319-p5	ctgccatctcatgcataagg	5'	New	gp2b	...(((((.((.((..((((((..(((((.((....((((.....))))....)))))))...)))))).(((((((((.....)))))))))...((((.........)))).)).)).)))))....	53	43.4	-37.5	0.7	0	0	0	0	10	6	0	11	0	0	8	8	0	0	0	0	8.2638	4.8216	0	8.38818	0	0	8.85547	8.39425	low
97	103	gma-MIR156z-p3_1ss20AG_1	TGGAGTGAAGGGAGCTCCTG	20	F091004F	-	6157	6285	atagagCTACCATCTCATGCATAAGTtaatgcgtattttcactacgaaataaagcttagcccggtgcattgtgtgggagcaatccttccgcattttttccttgaatatTGGAGTGAAGGGAGCTCCTGg	6	gma-MIR156z,gma-MIR159f,gma-MIR159b,ptc-MIR319e,ptc-MIR319h,cpa-MIR319,	gma-MIR156z	taaacccaagttggagctctcagcactccagtgttgaaggaagtgatggtaaaccctagctgctaattcatggttacctttggtttcacataaggaagcatgtgaagtcatgggtctgcatgaacttggagatggggttgccttgatcttttagtATTGGAGTGAAGGGAGCTcctaattaggcctt	gma-MIR156z-p3	TGGAGTGAAGGGAGCTccta	3'	New	gp2b	...(((((.((.((..((((((..(((((.((....((((.....))))....)))))))...)))))).(((((((((.....)))))))))...((((.........)))).)).)).)))))....	53	43.4	-37.5	0.7	2678	1505	2597	1479	14705	7917	335	3336	729	5534	1280	2299	2541.06	2020.78	2829.13	1274.94	12151.9	6362.1	401.38	2543.91	695.056	5672.87	1416.88	2412.3	high
98	104	cpa-MIR319-p5_1	CTGCCATCTCATGCATAAGG	20	F136638F	+	11290	11478	ttccaatacgaagggctggaatgcgggcagagCTGCCATCTCATGCATAAGGctatgcttattattctttatgatcagagttggagagaatgaatggattggcgaaattaagcttagccTGGTGCATGGTGTGGGAGCAACTccttccgcatctttaccctacatattggagtgaagggagctcctggg	18	mtr-MIR159b,gma-MIR156aa,gma-MIR159c,gma-MIR156z,gma-MIR159f,gma-MIR159b,ptc-MIR319e,ptc-MIR319h,ptc-MIR159e,ath-MIR159c,aly-MIR159c,ppe-MIR319a,mes-MIR319f,cme-MIR159b,sly-MIR319c,cas-MIR159a,cpa-MIR319,rco-MIR319d,	cpa-MIR319	agctcctttcagcccaatacggaggactgagatgtgggtagagctgccatctcatgcataaggctatgcttaatatttctcaaacagaaacttccagtcatcaaatttgagctgccatcttcaaggacttaatgttaagctcaaccaaatgcatggagtgggagcaactccttccccatactttgcccgcccATTGGACTGAAGGGAGCTCC	cpa-MIR319-p5	ctgccatctcatgcataagg	5'	New	gp2b	((((((((...((((..((.(((((((..(((((.((((..((((((..((((((.((((((((((((((..(((....)))..)))))))))...............))))).))))))..))))))..)))).)))...))..)))))))))...))))...))))))))...((((...))))...	172	47.6	-71.2	0.8	19	17	12	8	24	11	5	25	28	16	39	40	18.0285	22.8261	13.0726	6.89625	19.8331	8.8396	5.99075	19.064	26.6962	16.4015	43.1704	41.9713	middle
98	105	ppe-MIR319a-p3	TGGTGCATGGTGTGGGAGCAACT	23	F136638F	+	11290	11478	ttccaatacgaagggctggaatgcgggcagagCTGCCATCTCATGCATAAGGctatgcttattattctttatgatcagagttggagagaatgaatggattggcgaaattaagcttagccTGGTGCATGGTGTGGGAGCAACTccttccgcatctttaccctacatattggagtgaagggagctcctggg	18	mtr-MIR159b,gma-MIR156aa,gma-MIR159c,gma-MIR156z,gma-MIR159f,gma-MIR159b,ptc-MIR319e,ptc-MIR319h,ptc-MIR159e,ath-MIR159c,aly-MIR159c,ppe-MIR319a,mes-MIR319f,cme-MIR159b,sly-MIR319c,cas-MIR159a,cpa-MIR319,rco-MIR319d,	ppe-MIR319a	aatggccatggggagctccttttggtccaatacagagggctgaggtgtggctagagctgtcatctcatgcattcggctaccccttaatatttctaattaaccctcctgctcctgctgtgcctgtgttgcacaattattcttatgaaaatgttaaggtttagcctggtgcatggtgtgggagcaactccttccgcgcacttagcccacccaTTGGACTGAAGGGAGCTCCCgcatcacatc	ppe-MIR319a-p3	tggtgcatggtgtgggagcaact	3'	New	gp2b	((((((((...((((..((.(((((((..(((((.((((..((((((..((((((.((((((((((((((..(((....)))..)))))))))...............))))).))))))..))))))..)))).)))...))..)))))))))...))))...))))))))...((((...))))...	172	47.6	-71.2	0.8	81	240	81	19	160	81	10	68	12	142	90	88	76.8582	322.251	88.24	16.3786	132.221	65.0916	11.9815	51.8542	11.4412	145.563	99.6241	92.3368	middle
99	106	ppe-MIR319a-p5	TGGTGCATGGTGTGGGAGCAAC	22	F420980F	-	751	846	TGGTGCATGGTGTGGGAGCAACtccttccgcacttttcccctgcaTATTGGAGTGAAGGGAGCTCCtggtcaatcacactcatctttctctaaagt	8	mtr-MIR159b,gma-MIR156aa,gma-MIR159b,gma-MIR156z,gma-MIR159f,gma-MIR159c,ppe-MIR319a,rco-MIR319d,	ppe-MIR319a	aatggccatggggagctccttttggtccaatacagagggctgaggtgtggctagagctgtcatctcatgcattcggctaccccttaatatttctaattaaccctcctgctcctgctgtgcctgtgttgcacaattattcttatgaaaatgttaaggtttagcctggtgcatggtgtgggagcaactccttccgcgcacttagcccacccaTTGGACTGAAGGGAGCTCCCgcatcacatc	ppe-MIR319a-p5	tggtgcatggtgtgggagcaac	5'	New	gp2b	.((.((..((((((((((......))))))))))....((((.(((......))).)))).)).))..............................	26	50	-26.8	0.6	0	0	0	0	0	0	0	0	0	5	0	0	0	0	0	0	0	0	0	0	0	5.12547	0	0	low
99	107	mtr-miR159b_L+1R-1	TATTGGAGTGAAGGGAGCTCC	21	F420980F	-	751	846	TGGTGCATGGTGTGGGAGCAACtccttccgcacttttcccctgcaTATTGGAGTGAAGGGAGCTCCtggtcaatcacactcatctttctctaaagt	8	mtr-MIR159b,gma-MIR156aa,gma-MIR159b,gma-MIR156z,gma-MIR159f,gma-MIR159c,ppe-MIR319a,rco-MIR319d,	mtr-MIR159b	aacctaatttggggctctccgcactccaagtctaaaaggaggtgatagtttacccttgctgcttgttcatggttacctttgactttgcacattggaaacttaccaaagtcatgggtttgcatgaatttggagatagggttgccttgatctttttgtATTGGAGTGAAGGGAGCTCCAaaattggac	mtr-miR159b	ATTGGAGTGAAGGGAGCTCCA	3'	Diff	gp2b	.((.((..((((((((((......))))))))))....((((.(((......))).)))).)).))..............................	26	50	-26.8	0.6	1178	1115	1179	527	1190	837	275	767	335	897	383	675	1117.76	1497.12	1284.38	454.29	983.393	672.613	329.491	584.885	319.401	919.509	423.956	708.265	high
100	108	gma-miR319a_R+2	TTGGACTGAAGGGAGCTCCCTC	22	F017549F	+	67044	67087	TTGGACTGAAGGGAGCTCCCTCctgttttacatctccctttttt	10	gma-MIR319h,gma-MIR319e,ath-MIR319a,aly-MIR319a,aly-MIR319b,nta-MIR319a,cme-MIR319b,bra-MIR319,rco-MIR319b,aqc-MIR319,	gma-MIR319e	atagttgaagagagcttccttcagtccactcatggatgggtaaggggttagaattagctgctgactcattcattcaaacacaatagatctggcatcatgatatgctattgtgaatgtgtgaatgatgcgggaggtaaatttcttccttttcctgtctgtgcTTGGACTGAAGGGAGCTCCCtctaactgt	gma-miR319a	TTGGACTGAAGGGAGCTCCC	5'	Diff	gp2b	.......((((((((..................))))))))...	34	45.5	-8.8	0.4	29	24	46	880	86	339	383	99	163	276	234	193	27.5171	32.2251	50.1116	758.587	71.0687	272.42	458.891	75.4936	155.41	282.926	259.023	202.511	high
101	109	rco-MIR319d-p3_2ss3AG18GT	CAGAGGAGCTCCTTTCATTCC	21	F081801F	-	32238	32266	tttgggagCAGAGGAGCTCCTTTCATTCC	11	mtr-MIR159b,gma-MIR159c,gma-MIR159f,gma-MIR156z,gma-MIR159b,gma-MIR156aa,ptc-MIR159c,mes-MIR159c,mes-MIR159d,lus-MIR159a,rco-MIR319d,	rco-MIR319d	ccaaaggagctcctttcagtccaatatggagggcttagaagcggcaaagagctgccatctcatgcattaaggcaatacttgacaagtttttcacagtgaaaatctcaagtttggcctggtgcatggtgtgggagcaactccttccctccttcccccacccaTTGGACTGAAGGGAGCTCCTTctttc	rco-MIR319d-p3	caaaggagctcctttcagtcc	3'	New	gp2b	...((((((......))))))........	18	51.7	-9.4	0.6	9	0	0	0	0	0	0	0	0	0	0	0	8.5398	0	0	0	0	0	0	0	0	0	0	0	low
102	110	mtr-miR319a-5p_2ss1AC20TC	CGAGCTTCCTTCAGTCCACCC	21	F084099F	-	27522	27666	ataagCGAGCTTCCTTCAGTCCACCCatgggtgggggtaggatttaattagctgccgactcattcgtccaaatactgagtaagaccgggcgtgactcagtaaatgagtgaatgatgcgggagacaaattgaatcttacgcttcct	14	mtr-MIR319a,gma-MIR319h,gma-MIR319k,gma-MIR319m,gma-MIR319e,ptc-MIR319d,mdm-MIR319b,mes-MIR319c,mes-MIR319d,vvi-MIR319f,nta-MIR319b,cme-MIR319c,rco-MIR319a,cca-MIR319,	mtr-MIR319a	attattagaaatagatgaagAGAGCTTCCTTCAGTCCACTCatggaagggtaaggggtttgaattacctgctgactcattgattcaaacacaatagacaattatggggttatgctattgtgaatgtgtgaatgatgcaggaggtgaatttcttccttttcttctttgcTTGGACTGAAGGGAGCTCCCtttttctatttataaatta	mtr-miR319a-5p	AGAGCTTCCTTCAGTCCACTC	5'	Diff	gp2b	...((..(((.........((((((....)))))).(((((((((((((..((.(((..(((((((..((..((((((((.............))))))))..))..)))))))..))).))...))))))))))))))))..))	16	47.6	-53.6	0.8	130	85	134	780	655	730	1604	170	550	1562	1506	2073	123.353	114.131	145.977	672.384	541.279	586.628	1921.83	129.636	524.39	1601.2	1667.04	2175.16	high
103	111	mes-MIR319f-p3	AGTGCATGGTGTGGGAGCAAC	21	F091004F	-	11412	11598	ttccaatacggaggtatggaatgcgggcagagctgccatctcatgcataaggctatgcttattattatttatgatcatttgaaggaaataatgaaaggatcaacaaaattaagcttaacctAGTGCATGGTGTGGGAGCAACtccttccgcaggtttcgcctacatattggagtgaagggagctcct	3	gma-MIR156z,mes-MIR319f,mes-MIR319a,	mes-MIR319f	tgggagctcctttcagtccaatacggagggctgatcgcagcaagagctgccatctcatgcaccatggcaatacttgacattaaagaaatgttaaaatgttaagtttggccaagtgcatggtgtgggagcaactccttctgtgcttcgctcacccATTGGACTGAAGGGAGCTCCtt	mes-MIR319f-p3	agtgcatggtgtgggagcaac	3'	New	gp2b	((((((((...((((......((((((..(((((.((((..((((((..(((.((.((((((((((((((....((....))...)))))))))...............))))).)).)))..))))))..)))).)))...))..))))))......))))...))))))))...((((...))))	173	42.8	-59.5	0.7	0	0	0	0	0	10	0	0	0	0	0	0	0	0	0	0	0	8.036	0	0	0	0	0	0	low
104	112	gma-miR319c	TTGGACTGAAGGGAGCTCCT	20	F093653F	-	39072	39118	ctcgttctgtatacttcgtccccaaaTTGGACTGAAGGGAGCTCCTc	27	gma-MIR319p,gma-MIR319q,gma-MIR319l,gma-MIR319g,gma-MIR319c,ptc-MIR319e,ptc-MIR319h,ptc-MIR319f,ptc-MIR319g,ath-MIR319c,mdm-MIR319h,mdm-MIR319c,stu-MIR319b,aly-MIR319c,aly-MIR319d,mes-MIR319g,mes-MIR319f,mes-MIR319h,vvi-MIR319e,csi-MIR159d,cme-MIR319d,cme-MIR319c,sly-MIR319c,cas-MIR319c,rco-MIR319d,vun-MIR319b,pvu-MIR319c,	gma-MIR319c	ttgggagggaaagagagtgaaggagcttccctcagcccattcatggagataacgaaagattgggttgctgaattaactgctagctcacacattcattcatacaatagtattcaattagggtaatattgtgtgaatgaagcgggagtatatagtatctatattggaaccctctttctctgtgcTTGGACTGAAGGGAGCTCCTtctttttctgctccctcca	gma-miR319c	TTGGACTGAAGGGAGCTCCT	3'	Yes	gp2b	...(((((.....((((((((.......)))).))))))))).....	39	51.1	-11.3	0.5	157	100	168	115	228	179	109	877	266	207	99	120	148.972	134.271	183.016	99.1336	188.415	143.844	130.598	668.767	253.614	212.194	109.586	125.914	middle
105	113	vvi-MIR319g-p3_2ss15TC18TG	TGAAGAGCTCCTTTCAGGCCA	21	F200200F	+	7277	7338	ttcccttttgggactcttccatgatatgaatatatatgataTGAAGAGCTCCTTTCAGGCCA	1	vvi-MIR319g,	vvi-MIR319g	gaacagctgaagagctccttttagtccaataaagagggctgaggggcggccagagctgccatctcatgcacttggctatgcttattcttttctcaatcaattcggttcgagtatggctgtggagtgacaaatgctaagtttagcctgatgcatgacatgggagcaactcctccgcacgctttgcccactcaTTGGACTGAAGGGAGCTCCCAgggcagatct	vvi-MIR319g-p3	tgaagagctccttttagtcca	3'	New	gp2b	...(((...((((((((((.((.(((((....))))).))..)))))).))))...)))...	56	38.7	-16.7	0.7	9	0	9	0	14	0	0	0	0	0	0	0	8.5398	0	9.80444	0	11.5693	0	0	0	0	0	0	0	middle
106	114	mes-MIR319f-p3_1ss1AC	CAGTGCATGGTGTGGGAGCAACT	23	F239798F	+	13719	13902	agagatgcataggggtgcctttcagtccaatacggagagagctgcagggagctgccatctcatgcacaaggctatgcttaatcatttttggttgtgttaagcttagcCAGTGCATGGTGTGGGAGCAACTcttctgcatgctttacatacttattggactgaagggaacccctactaaatcaca	2	mes-MIR319f,mes-MIR319a,	mes-MIR319f	tgggagctcctttcagtccaatacggagggctgatcgcagcaagagctgccatctcatgcaccatggcaatacttgacattaaagaaatgttaaaatgttaagtttggccaagtgcatggtgtgggagcaactccttctgtgcttcgctcacccATTGGACTGAAGGGAGCTCCtt	mes-MIR319f-p3	aagtgcatggtgtgggagcaact	3'	New	gp2b	...(((...(((((((.(((((((((((((((.....((((((((((((((((.((((..(((((((..(((((.((((((.(((........))))))))).))))).)))))))..)))).)))...)).)))))).))))).......))))))))))))))).)))))))....)))...	178	46.7	-91.8	1.1	901	900	807	217	1769	1170	678	1330	825	1950	1773	1624	854.928	1208.44	879.132	187.061	1461.87	940.212	812.346	1014.21	786.585	1998.93	1962.59	1704.03	high
107	115	lus-MIR319a-p3_2ss9AT17AG	TGGCAATATGGATTTAGTT	19	F354198F	-	7776	7848	actgttaaatttttttcatatataaaatcatttaatcaatttttgatTGGCAATATGGATTTATTTatacttt	1	lus-MIR319a,	lus-MIR319a	agagagctttcttcagtccactcatgggtggcaataaggatttaattagctgccgactcattcatccaaatactgtgtgtagtatatttaatcagcatggtaaatgagtgaatgatgcgggagacaaattgaatcttaagcttcctgtacTTGGACTGAAGGGAGCTCCCT	lus-MIR319a-p3	tggcaataaggatttaatt	3'	New	gp2b	...(((((((....(((((((....(((((.............)))))....)))))))...))))).))...	67	16.4	-8.6	0.7	0	0	0	7	0	0	0	0	0	6	5	6	0	0	0	6.03422	0	0	0	0	0	6.15056	5.53467	6.29569	low
108	116	cpa-MIR319-p5_2	GCTGCCATCTCATGCATAAGG	21	F420980F	-	440	554	agaGCTGCCATCTCATGCATAAGGctatgcttattattctttatgatcgagttgaaggagagaatgaatggatcagcgaaattaagcttagcctggtgcatggtgtgggagcaac	28	mtr-MIR159b,mtr-MIR159b,gma-MIR156aa,gma-MIR156aa,gma-MIR159b,gma-MIR159b,gma-MIR156z,gma-MIR156z,gma-MIR159f,gma-MIR159f,gma-MIR159c,gma-MIR159c,ptc-MIR319b,ptc-MIR319b,ath-MIR319a,ath-MIR319a,aly-MIR319a,aly-MIR319a,ppe-MIR319a,ppe-MIR319a,mes-MIR319a,mes-MIR319a,vvi-MIR319g,vvi-MIR319g,cme-MIR159b,cas-MIR319a,cas-MIR319a,cpa-MIR319,	cpa-MIR319	agctcctttcagcccaatacggaggactgagatgtgggtagagctgccatctcatgcataaggctatgcttaatatttctcaaacagaaacttccagtcatcaaatttgagctgccatcttcaaggacttaatgttaagctcaaccaaatgcatggagtgggagcaactccttccccatactttgcccgcccATTGGACTGAAGGGAGCTCC	cpa-MIR319-p5	gctgccatctcatgcataagg	5'	New	gp2b	...(((.((((..((((((..((((((.(((((...(((....(((((..(((.............))).)))))..)))..))))).))))))..))))))..)))).)))...	109	43.5	-43.7	0.9	19	17	12	8	24	11	5	25	28	16	39	40	18.0285	22.8261	13.0726	6.89625	19.8331	8.8396	5.99075	19.064	26.6962	16.4015	43.1704	41.9713	middle
109	117	gma-MIR393b-p5_2ss1AT21AT	TATGTTCTTCTCTCTTTCTCT	21	F022066F	-	22490	22533	ttTATGTTCTTCTCTCTTTCTCTtcacttcatattggacatctt	2	gma-MIR393b,gma-MIR393g,	gma-MIR393b	agaggaggcatccaaagggatcacattgatcccaaatccaagcttcaatgttcttctctctttctcactcaaaatattaattttaTTTGGGATCATGCTATCCCTTtggacttctc	gma-MIR393b-p5	aatgttcttctctctttctca	5'	New	gp2b	...((((((..........................))))))...	38	31.8	-2.7	0.2	0	9	0	5	0	0	0	0	0	0	0	0	0	12.0844	0	4.31016	0	0	0	0	0	0	0	0	middle
110	118	gma-miR394a-5p_L+2	AATTGGCATTCTGTCCACCTCC	22	F260409F	+	1969	2130	gcttcatgtgggtttaataaagggtttcttacagagttTATTGGCATTCTGTCCACCTCCtctcaaagtctctctctctccctctctctctctctctccgtggaggtgggcatactgccaactgagctctgttggcctctctttgtaaaaccctcacgatct	42	gma-MIR394b,gma-MIR394a,gma-MIR394e,gma-MIR394d,gma-MIR394g,gma-MIR394f,gma-MIR394c,ptc-MIR394b,ptc-MIR394a,ath-MIR394b,ath-MIR394a,mdm-MIR394b,mdm-MIR394a,stu-MIR384,aly-MIR394b,aly-MIR394a,ppe-MIR394a,ppe-MIR394b,mes-MIR394a,mes-MIR394b,mes-MIR394c,vvi-MIR394b,vvi-MIR394a,vvi-MIR394c,nta-MIR394,csi-MIR394a,csi-MIR394b,lus-MIR394a,lus-MIR394b,cme-MIR394a,cme-MIR394b,sly-MIR394,bna-MIR394b,bna-MI…	gma-MIR394c	cagagtttcTTGGCATTCTGTCCACCTCCacttccactttcagttccatggatctctctctctttttggccctatctacgtactcggaggtggacatactgccaatagag	gma-miR394a-5p	TTGGCATTCTGTCCACCTCC	5'	Diff	gp2b	...((.((.((((((.((((((((...(..((((((((((((((((...(((((((((((.........................................)))))))))))...)))))).))))))))))..)...)))))))).)))))).)).))...	156	48.1	-61.963	0.8	0	0	0	22	11	8	0	0	0	0	0	9	0	0	0	18.9647	9.09018	6.4288	0	0	0	0	0	9.44353	middle
111	119	gma-miR394a-5p	TTGGCATTCTGTCCACCTCC	20	F289056F	+	1980	2140	gcttcatgtgggtttaataaagggtttcttacagagtttaTTGGCATTCTGTCCACCTCCtctcaaagtctctctctctccctctctctctctctctccgtggaggtgggcatactgccactgagctctgttggcctctctttgtaaaaccctcacgatct	42	gma-MIR394g,gma-MIR394d,gma-MIR394f,gma-MIR394b,gma-MIR394e,gma-MIR394a,gma-MIR394c,ptc-MIR394a,ptc-MIR394b,ath-MIR394b,ath-MIR394a,mdm-MIR394b,mdm-MIR394a,stu-MIR384,aly-MIR394b,aly-MIR394a,ppe-MIR394a,ppe-MIR394b,mes-MIR394c,mes-MIR394a,mes-MIR394b,vvi-MIR394a,vvi-MIR394b,vvi-MIR394c,nta-MIR394,csi-MIR394b,csi-MIR394a,lus-MIR394b,lus-MIR394a,cme-MIR394a,cme-MIR394b,sly-MIR394,bna-MIR394b,bna-MI…	gma-MIR394c	cagagtttcTTGGCATTCTGTCCACCTCCacttccactttcagttccatggatctctctctctttttggccctatctacgtactcggaggtggacatactgccaatagag	gma-miR394a-5p	TTGGCATTCTGTCCACCTCC	5'	Yes	gp2b	...((.((.((((((.((((((((...(..((((((((((.(((((...(((((((((((.........................................)))))))))))...))))).))))))))))..)...)))))))).)))))).)).))...	155	48.4	-62.063	0.8	789	119	603	7800	3933	4603	159	3583	1674	2598	3170	2952	748.655	159.783	656.898	6723.84	3250.15	3698.97	190.506	2732.26	1596.05	2663.19	3508.98	3097.48	high
112	120	ath-miR396b-5p_R+1_1ss19CT	TTCCACAGCTTTCTTGAATTTT	22	F009868F	-	39949	40026	TTCCACAGATTTCTTGAATTTTtgaaagggagatgttctcatacccgaaccctcatttttcctctcatctcttcacct	16	ath-MIR396b,aly-MIR396b,mes-MIR396d,mes-MIR396e,lus-MIR396e,lus-MIR396b,cme-MIR396d,bra-MIR396,bna-MIR396a,cas-MIR396b,cca-MIR396c,cca-MIR396a,aqc-MIR396b,bcy-MIR396b,bgy-MIR396b,ama-MIR396,	ath-MIR396b	ggtcatacttTTCCACAGCTTTCTTGAACTTtctttttcatttccattgtttttttcttaaacaaaagtaagaagaaaaaaaactttaagattaagcattttggaaGCTCAAGAAAGCTGTGGGAAAacatgaca	ath-miR396b-5p	TTCCACAGCTTTCTTGAACTT	5'	Diff	gp2b	..............((((....(((.(((((((.((((........))))......))))))).)))....))))...	61	39.7	-11.4	0.4	6	0	0	0	5	5	0	5	13	6	5	10	5.6932	0	0	0	4.1319	4.018	0	3.81281	12.3947	6.15056	5.53467	10.4928	middle
113	121	mtr-miR396b-3p_L-1R+1	TTCAATAAAGCTGTGGGAAGT	21	F049180F	+	54276	54344	CTCAATAAAGCTGTGGGAAGTtaatagtgtatgtaggatgcatacaaaaatcctacttatctttataca	25	mtr-MIR396b,gma-MIR396i,gma-MIR396a,ptc-MIR396b,ptc-MIR396a,ath-MIR396a,mdm-MIR396b,mdm-MIR396a,lja-MIR396,aly-MIR396a,mes-MIR396a,mes-MIR396b,vvi-MIR396d,csi-MIR396b,lus-MIR396c,lus-MIR396a,cme-MIR396e,cme-MIR396b,sly-MIR396a,cas-MIR396a,ghr-MIR396b,ghr-MIR396a,hbr-MIR396b,bcy-MIR396a,bgy-MIR396a,	mtr-MIR396b	tattcTTCCACAGCTTTCTTGAACTGcatccaaattgagttcctttgcattgccatggccattgttttgcgGTTCAATAAAGCTGTGGGAAGata	mtr-miR396b-3p	GTTCAATAAAGCTGTGGGAAG	5'	Diff	gp2b	....((((((..((((((..((.....(((((((.....)))))))))..))))))....))))))...	62	31.9	-16.1	0.7	0	0	0	0	11	5	8	6	6	9	6	0	0	0	0	0	9.09018	4.018	9.5852	4.57537	5.72062	9.22584	6.6416	0	low
114	122	mtr-miR396b-3p_L-2	TCAATAAAGCTGTGGGAAG	19	F060785F	-	15305	15412	attatttctccacccagttaatatactaaaagaatttgaagtttgtactttaaatgagtgaattacacaaagtatgaataatatcTCAATAAAGCTGTGGGAAGttta	26	mtr-MIR396b,gma-MIR396i,gma-MIR396a,ptc-MIR396b,ptc-MIR396a,ath-MIR396a,mdm-MIR396b,mdm-MIR396a,lja-MIR396,aly-MIR396a,mes-MIR396a,mes-MIR396b,vvi-MIR396d,csi-MIR396b,lus-MIR396c,lus-MIR396a,cme-MIR396e,cme-MIR396b,sly-MIR396a,cas-MIR396a,cpa-MIR396,ghr-MIR396b,ghr-MIR396a,hbr-MIR396b,bcy-MIR396a,bgy-MIR396a,	mtr-MIR396b	tattcTTCCACAGCTTTCTTGAACTGcatccaaattgagttcctttgcattgccatggccattgttttgcgGTTCAATAAAGCTGTGGGAAGata	mtr-miR396b-3p	GTTCAATAAAGCTGTGGGAAG	3'	Diff	gp2b	...(((((.((((..((((...(((((......(((((((((....)))))))))..(((.....)))..)))))((........)).....)))))))))))))...	102	26.9	-19.2	0.7	0	0	0	0	5	0	0	11	0	0	0	5	0	0	0	0	4.1319	0	0	8.38818	0	0	0	5.24641	low
115	123	gma-MIR396a-p5_2ss16TA19TC	TCTTACTCCCAAATCATGCTTT	22	F062323F	-	7503	7581	TCTTACTCCTAAATCATGCTTTcctcccgtagcatccacgcttatgctcaagcaaccgtctgttggagggtggtatcct	1	gma-MIR396a,	gma-MIR396a	tcatggctctctttgtattcTTCCACAGCTTTCTTGAACTGcatccaaagagttcctttgcatgcatgccatggcactcttactcccaaatcttgttttgcggTTCAATAAAGCTGTGGGAAGatacagatagggtcaac	gma-MIR396a-p5	tcttactcccaaatcttgtttt	5'	New	gp2b	...............(((((..(((((..(((.((....((((......))))....)))))..)))))..)))))...	61	49.4	-18.3	0.5	19	8	19	27	31	18	6	5	7	8	12	0	18.0285	10.7417	20.6983	23.2748	25.6178	14.4648	7.1889	3.81281	6.67406	8.20075	13.2832	0	middle
116	124	vvi-miR396a	TTCCACAGCTTTCTTGAACTA	21	F135781F	+	22453	22587	ctggggataaatgggtaatggagtaatgaagtgaacgctatacttttaaaagattgtagtgtgtgtgtgtgtgtgtgtggtgtgtgggtgtgtgtgtgtgtgtattgttttgTTCCACAGCTTTTTTGAACTAtg	1	vvi-MIR396a,	vvi-MIR396a	tcctgtcatgcttTTCCACAGCTTTCTTGAACTActtttccatctacctgtttgatgatcttcttcataaggagtgtgaaatagaagctcaagaaagctgtgggaggacatggcaa	vvi-miR396a	TTCCACAGCTTTCTTGAACTA	3'	Yes	gp2b	...((..((((..(((..((((..((........((((((((.(((....))).))))))))..............(..(((..(..(........)..)..)))..).))..))))..)))..))))..))...	129	40	-21	0.4	0	0	5	0	17	6	0	7	0	9	0	0	0	0	5.44691	0	14.0485	4.8216	0	5.33793	0	9.22584	0	0	middle
117	125	mtr-miR396b-5p_R-1_1ss19CT	TTCCACAGCTTTCTTGAATT	20	F138391F	-	16985	17042	TTCAACAGCTTTCTTGAATTctcaatttgtacagatgacatatcaagacactgctaat	75	mtr-MIR396b,mtr-MIR396a,gma-MIR396c,gma-MIR396g,gma-MIR396b,gma-MIR396f,gma-MIR396i,gma-MIR396d,gma-MIR396e,gma-MIR396a,gma-MIR396h,gma-MIR396k,ptc-MIR396d,ptc-MIR396c,ptc-MIR396b,ptc-MIR396e,ptc-MIR396a,ath-MIR396b,ath-MIR396a,mdm-MIR396c,mdm-MIR396b,mdm-MIR396d,mdm-MIR396e,lja-MIR396,stu-MIR396,aly-MIR396a,aly-MIR396b,ppe-MIR396b,mes-MIR396d,mes-MIR396f,mes-MIR396e,mes-MIR396a,mes-MIR396b,mes-M…	mtr-MIR396b	tattcTTCCACAGCTTTCTTGAACTGcatccaaattgagttcctttgcattgccatggccattgttttgcgGTTCAATAAAGCTGTGGGAAGata	mtr-miR396b-5p	TTCCACAGCTTTCTTGAACTG	5'	Diff	gp2b	......(((..((((((....(((.(((....))))))....))))))....)))...	49	32.8	-8.3	0.4	15	16	13	39	80	29	26	36	46	64	48	59	14.233	21.4834	14.162	33.6192	66.1104	23.3044	31.1519	27.4522	43.8581	65.606	53.1328	61.9076	middle
118	126	ptc-MIR396d-p3_2ss8CT19CT	AAGAAAGTCGTGGGAGAATATGGC	24	F176720F	+	15913	16072	gtagatgaagtggttagaaagtcctgtcatgcttttccacggcttcttgaacttcttctacattttaattccatgttttgattgatttggcataaagaagttcAAGAAAGTCGTGGGAGAATATGGCaaatgcaagtgagggctttgtgttttcattcta	1	ptc-MIR396d,	ptc-MIR396d	gaaagtcctggtcatgcttTTCCACAGCTTTCTTGAACTTccttgccatgcttaacttgtgtgtgtgtatagatcactatatatctgtatagttatacacatttagctagctagcaccattgaagctcaagaaagccgtgggagaacatggcaactcaggattttt	ptc-MIR396d-p3	aagaaagccgtgggagaacatggc	3'	New	gp2b	.(((((((((....((.(((((((((((((..(((((((((((((((((((((((((...((..((((((.........))))))..)).....)))))))))))))).)))))))))))..))))))...........))))))).)).)))))).)))	159	37.5	-56.5	0.9	6	0	0	0	5	0	0	0	0	0	0	0	5.6932	0	0	0	4.1319	0	0	0	0	0	0	0	low
119	127	mtr-miR397-5p_L-2R+2	ATTGAGTGCAGCGTTGATGAA	21	F007122F	+	86341	86521	caactgttagtttgtggttggcgacggcgaaaaagagttgttgATTGAGTGCAGCGTTGATGAGtctcaagagaattgtctcaccaggtttcaccgaaattttaagtgtttctgcatatcatatcacccattttagttagccgtatagtatatttcaaccactagaaattccaagcagaaa	16	mtr-MIR397,gma-MIR397a,gma-MIR397b,ptc-MIR397a,ptc-MIR397b,mdm-MIR397a,mdm-MIR397b,lja-MIR397,ppe-MIR397,mes-MIR397b,mes-MIR397,vvi-MIR397a,csi-MIR397,lus-MIR397b,lus-MIR397a,rco-MIR397,	mtr-MIR397	ttggagaaacaTCATTGAGTGCAGCGTTGATGaaatcttatgtagcatctagctatcttatagatatcaaatattgcatgcttaatttcaTCTACGCTACACTCAATTATGtttttttaa	mtr-miR397-5p	TCATTGAGTGCAGCGTTGATG	5'	Diff	gp2b	...((((((((((((((((((..(((((.((..(((((...(((((((((((((....((..(.(((....))).)..))......((.....))................)))))).))).))))...)))))..)).)))))..........))))))))...)))))...)))))...	175	39.2	-39.5	0.6	0	0	0	0	177	72	0	168	47	29	14	13	0	0	0	0	146.269	57.8592	0	128.11	44.8115	29.7277	15.4971	13.6407	middle
120	128	hbr-miR398_R-2_1ss9CT	GGAGCGACTTGAGATCACA	19	F115173F	+	30011	30128	aGGAGTGACTTGAGATCACAggaatatctgctatttatcacccagtagacagcactcactgttgatatttttctgaagcaatttttcctaaattgtttgacacatttgagtctctata	2	mes-MIR398,hbr-MIR398,	hbr-MIR398	gtggagaattcctacaGGAGCGACCTGAGATCACATGtggccaccctcacatgttcccttatcttctattggttgtgttttcgtgtgttctcaggtcacccctgccgggctttcctcccctgctagattggtatgatgat	hbr-miR398	GGAGCGACCTGAGATCACATG	5'	Diff	gp2b	...((.((((..((....((((((..((((((...........))))))(((((.....))))).....))))))(((((((((.....)))))))))......))..)))).))...	112	35.6	-24.9	0.6	0	0	0	9	5	0	0	6	5	0	0	0	0	0	0	7.75828	4.1319	0	0	4.57537	4.76718	0	0	0	low
121	129	mes-MIR398-p3_1ss13AT	TTATGTGTTCTCTGGTCGCCC	21	F202822F	-	5469	5525	ccagcagtggatactcagtgacatggaTTATGTGTTCTCTGGTCTCCCcattgcttc	2	mes-MIR398,cca-MIR398,	mes-MIR398	tttgaaaatgtggaggattcctacaggagcgacctgagatcacatgtggacaccctaagatcttcccttatcttccaaggattgtgttcttaTGTGTTCTCAGGTCGCCCCTGccgggcttcctccgccacttgatga	mes-MIR398-p3	ttaTGTGTTCTCAGGTCGCCC	3'	New	gp2b	..((((((((..((.(((.(((((.......)))))..)))))....))))))))..	53	49.1	-17	0.6	0	0	0	0	0	0	0	0	0	12	15	11	0	0	0	0	0	0	0	0	0	12.3011	16.604	11.5421	middle
122	130	csi-miR399b-5p_L-1R+1_1ss13CA	GGGCTTCTCTCATTTGGCAGG	21	F000115F	-	3440	3517	atgagatgagagaagacttcaatcccaagcctcatgtttatttagaaagtgttaagtGGGCTTCTCTCATTTGGCCGG	1	csi-MIR399b,	csi-MIR399b	gaagcagtaagcgatttagttgtAGGGCTTCTCTCCTTTGGCAGgtgatggccaagggcaaagatcatataatatatttatatatatggtgcctattctaattattgttctattttttcaatgaccTGCCAAAGGAGAGTTGCCCTAtaactgcttcagcttttaaataa	csi-miR399b-5p	AGGGCTTCTCTCCTTTGGCAG	3'	Diff	gp2b	...((((((((((((........((((.....((..(((.....)))..)).....))))))))))))))))......	69	42.3	-21.1	0.6	9	11	9	0	0	0	0	0	0	0	0	0	8.5398	14.7698	9.80444	0	0	0	0	0	0	0	0	0	middle
123	131	ptc-miR399b	TGCCAAAGGAGATTTGCCCGG	21	F041320F	-	71497	71626	tatggttgcattactgggtaactactcctttggcaggttgctattcaactgcagaatgattagtcaatatcaatcattcggtgagaactaagctcacTGCCAAAGGAGATTTGCCCGGcaattcacctgt	20	ptc-MIR399b,ath-MIR399f,aly-MIR399a,aly-MIR399h,mes-MIR399c,mes-MIR399b,mes-MIR399d,mes-MIR399g,vvi-MIR399e,csi-MIR399a,csi-MIR399e,lus-MIR399e,lus-MIR399c,lus-MIR399a,cme-MIR399c,bna-MIR399a,bna-MIR399b,cas-MIR399b,rco-MIR399b,rco-MIR399c,	ptc-MIR399b	ggtgcagttgcattacagggcaagcttccattggcatgcagccactaagacacgcaatatctaacacttgatgcattcctgtagagtgcggcgccaTGCCAAAGGAGATTTGCCCGGcaattcttc	ptc-miR399b	TGCCAAAGGAGATTTGCCCGG	3'	Yes	gp2b	...((.((.(((.((((((((...((((((((((((...(((.(((.(((...((((((((..(....)..)))))))))))..)))...)))...))))))))))))..)))))))).))).))))...	124	43.1	-49.3	0.9	16	14	10	0	14	6	5	5	7	0	0	0	15.1819	18.798	10.8938	0	11.5693	4.8216	5.99075	3.81281	6.67406	0	0	0	middle
124	132	mes-MIR399f-p5_2ss10TC18AT	TACCAATATCTGATCTCTTCT	21	F152606F	+	9506	9625	caaaattgTACCAATATCTGATCTCTTCTgcagaggaatcttgtagataattaattctaggataaatcccagaaaaatcaacatatctattatctgtgtctgagaggttgtataattctc	1	mes-MIR399f,	mes-MIR399f	cggtcgcaGGGCACCTCTCGCTTGGCAGGtacttaatgggataccaatatttgatctcatctcaatcgtgactTGCCAAAGGAGAGTTGCCCTGtgattg	mes-MIR399f-p5	taccaatatttgatctcatct	5'	New	gp2b	...((((((((........((((((((..(((.(((......(((((((.....((((.(((....))).)))).........)))))))..))).)))..))))))))))))))))...	114	31.7	-25.3	0.7	26	27	17	23	0	6	0	5	0	11	13	15	24.6705	36.2532	18.5195	19.8267	0	4.8216	0	3.81281	0	11.276	14.3901	15.7392	middle
125	133	csi-MIR403a-p5_2ss11GA21TC	TTTCGGGTTTATGCGTGAATC	21	F069014F	+	7197	7307	ttgctgccgatgagaagcataTTTCGGGTCTATGCGTGAATCtaatacaatagccgctcaattggtgTTAGATTCACGCACAAACCCGtaatctgtcttttcattcagaat	35	gma-MIR403b,gma-MIR403a,ptc-MIR403b,ptc-MIR403a,ptc-MIR403d,ptc-MIR403c,ath-MIR403,mdm-MIR403a,mdm-MIR403b,aly-MIR403a,aly-MIR403b,ppe-MIR403,mes-MIR403b,mes-MIR403a,vvi-MIR403d,vvi-MIR403b,vvi-MIR403a,vvi-MIR403c,vvi-MIR403f,vvi-MIR403e,csi-MIR403b,csi-MIR403a,sly-MIR403,bra-MIR403,bna-MIR403,cas-MIR403,rco-MIR403b,rco-MIR403a,htu-MIR403d,htu-MIR403b,htu-MIR403e,htu-MIR403c,htu-MIR403a,har-MIR40…	csi-MIR403a	gaggCATGTTTCGGGTTTGTGCGTGaatttaataaaataaccgcttcttttaatctcgttcccccattttttgttagtaacaaatttttgccgtcagtgTTAGATTCACGCACAAACTCGtgacgtgtct	csi-MIR403a-p5	TTTCGGGTTTGTGCGTGaatt	5'	New	gp2b	...(((..(((((((((((.(((.(((((...((((((((((((((((................))))))))))))))))...))))).))).)).))))))))))))...	105	41.4	-45	1	0	0	0	0	0	0	0	0	5	0	0	0	0	0	0	0	0	0	0	0	4.76718	0	0	0	low
125	134	gma-miR403a_2ss19TC20TC	TTAGATTCACGCACAAACCCG	21	F069014F	+	7197	7307	ttgctgccgatgagaagcataTTTCGGGTCTATGCGTGAATCtaatacaatagccgctcaattggtgTTAGATTCACGCACAAACCCGtaatctgtcttttcattcagaat	35	gma-MIR403b,gma-MIR403a,ptc-MIR403b,ptc-MIR403a,ptc-MIR403d,ptc-MIR403c,ath-MIR403,mdm-MIR403a,mdm-MIR403b,aly-MIR403a,aly-MIR403b,ppe-MIR403,mes-MIR403b,mes-MIR403a,vvi-MIR403d,vvi-MIR403b,vvi-MIR403a,vvi-MIR403c,vvi-MIR403f,vvi-MIR403e,csi-MIR403b,csi-MIR403a,sly-MIR403,bra-MIR403,bna-MIR403,cas-MIR403,rco-MIR403b,rco-MIR403a,htu-MIR403d,htu-MIR403b,htu-MIR403e,htu-MIR403c,htu-MIR403a,har-MIR40…	gma-MIR403a	aaattgcaggttcgtgcgtgaatctaacgaaagtttctcgttctctccattccacttctgcgTTAGATTCACGCACAAACTTGtcattt	gma-miR403a	TTAGATTCACGCACAAACTTG	3'	Diff	gp2b	...(((..(((((((((((.(((.(((((...((((((((((((((((................))))))))))))))))...))))).))).)).))))))))))))...	105	41.4	-45	1	1757	1234	1575	1840	1278	1644	1743	3238	1829	1865	1404	1975	1667.16	1656.91	1715.78	1586.14	1056.11	1321.12	2088.38	2469.18	1743.84	1911.8	1554.14	2072.33	high
126	135	gma-miR403a_R-2_1ss19TC	TTAGATTCACGCACAAACC	19	F013809F	-	105343	105405	TTAGATTCACGCACAAACCacctttacaaaaaggctagtaaaggagatttgaacctgcgtgtg	34	gma-MIR403b,gma-MIR403a,ptc-MIR403b,ptc-MIR403c,ptc-MIR403a,ptc-MIR403d,ath-MIR403,mdm-MIR403a,mdm-MIR403b,aly-MIR403a,aly-MIR403b,ppe-MIR403,mes-MIR403b,mes-MIR403a,vvi-MIR403d,vvi-MIR403a,vvi-MIR403b,vvi-MIR403c,vvi-MIR403f,vvi-MIR403e,csi-MIR403b,csi-MIR403a,bra-MIR403,bna-MIR403,cas-MIR403,rco-MIR403a,rco-MIR403b,htu-MIR403b,htu-MIR403d,htu-MIR403e,htu-MIR403c,htu-MIR403a,har-MIR403a,hpe-MIR4…	gma-MIR403a	aaattgcaggttcgtgcgtgaatctaacgaaagtttctcgttctctccattccacttctgcgTTAGATTCACGCACAAACTTGtcattt	gma-miR403a	TTAGATTCACGCACAAACTTG	5'	Diff	gp2b	.......((((((((((...(((((((..........)))))))...))))....))))))..	54	41.3	-15.7	0.6	5	7	0	7	11	5	5	0	11	5	5	11	4.74433	9.39899	0	6.03422	9.09018	4.018	5.99075	0	10.4878	5.12547	5.53467	11.5421	middle
127	136	mtr-MIR408-p5_2ss14CT18GA	TGCACTGCCTCTTTCCTA	18	F025102F	-	9454	9530	atagtgaaaaacaggagccctgTGCACTGCCTCATTCCTAcctctcaggcctgcacatatcttctggtatttaccgc	28	mtr-MIR408,gma-MIR408b,gma-MIR408c,gma-MIR408d,gma-MIR408a,ptc-MIR408,ath-MIR408,mdm-MIR408a,mdm-MIR408b,mdm-MIR408d,stu-MIR408b,aly-MIR408,mes-MIR408,vvi-MIR408,nta-MIR408,csi-MIR408,lus-MIR408a,cme-MIR408,sly-MIR408,cas-MIR408,cpa-MIR408,rco-MIR408,cca-MIR408,hbr-MIR408a,hbr-MIR408b,ahy-MIR408,vun-MIR408,dpr-MIR408,	mtr-MIR408	tagttaatgacaggacaaagACAGGGAACATGCAGAGCATGgatgaaactatcgacagtgaaggaaactgttgtggctccactcATGCACTGCCTCTTCCCTGGCttataatctgtttttattat	mtr-MIR408-p5	TGCACTGCCTCTTCCCTG	5'	New	gp2b	...(((((...((((((...((((((..((((..............)))).))))))...))))))...)))))...	71	49.4	-22.1	0.6	0	0	0	12	0	0	0	0	0	0	0	0	0	0	0	10.3444	0	0	0	0	0	0	0	0	middle
128	137	mtr-MIR408-p5_2ss14CT19GT	TGCACTGCCTCTTTCCTGT	19	F111307F	-	4641	4669	atTGCACTGCTTCTTTCCTGTtgtgcctt	28	mtr-MIR408,gma-MIR408b,gma-MIR408c,gma-MIR408d,gma-MIR408a,ptc-MIR408,ath-MIR408,mdm-MIR408a,mdm-MIR408b,mdm-MIR408d,stu-MIR408b,aly-MIR408,mes-MIR408,vvi-MIR408,nta-MIR408,csi-MIR408,lus-MIR408a,cme-MIR408,sly-MIR408,cas-MIR408,cpa-MIR408,rco-MIR408,cca-MIR408,hbr-MIR408b,hbr-MIR408a,ahy-MIR408,vun-MIR408,dpr-MIR408,	mtr-MIR408	tagttaatgacaggacaaagACAGGGAACATGCAGAGCATGgatgaaactatcgacagtgaaggaaactgttgtggctccactcATGCACTGCCTCTTCCCTGGCttataatctgtttttattat	mtr-MIR408-p5	TGCACTGCCTCTTCCCTGG	5'	New	gp2b	...((((..(.........)..))))...	23	44.8	-5.1	0.4	0	0	0	12	0	8	0	0	0	0	0	0	0	0	0	10.3444	0	6.4288	0	0	0	0	0	0	middle
129	138	mes-MIR408-p5_2ss10AG17AC	CGGACAAAGGCTGGGACC	18	F145260F	-	22143	22182	gCGGACAAAGGCTGGGTCCcgagaaaagcgcagggtcaga	1	mes-MIR408,	mes-MIR408	gagggtaaagaaagagacggacaaagactgggaacaggcagagcatgggtggaactattaacacaagtatctgttttagcaccacccATGCACTGCCTCTTCCCTGGCttgcgggtcttctttttctgctccct	mes-MIR408-p5	cggacaaagactgggaac	5'	New	gp2b	...(((....(((...((....))..))).....)))...	34	62.5	-6.3	0.3	5	0	0	0	0	0	5	0	0	0	0	0	4.74433	0	0	0	0	0	5.99075	0	0	0	0	0	low
130	139	mtr-miR408-3p_L-1R+2_1ss15CT_1	TGCACTGCCTCTTTCCTGGCTC	22	F281743F	+	11838	11987	aaagtacacgggatgggtgagagaggttttagtgacagacaaaggcgggaaaggcagggcatgaatggagctatgacaggcctgttgtgctctacccaTGCACTGCCTCTTTCCTGGCTGtggcttcacccctcctcctcccggtatact	28	mtr-MIR408,gma-MIR408a,gma-MIR408b,gma-MIR408d,gma-MIR408c,ptc-MIR408,ath-MIR408,mdm-MIR408a,mdm-MIR408b,mdm-MIR408d,stu-MIR408b,aly-MIR408,mes-MIR408,vvi-MIR408,nta-MIR408,csi-MIR408,lus-MIR408a,cme-MIR408,sly-MIR408,cas-MIR408,cpa-MIR408,rco-MIR408,cca-MIR408,hbr-MIR408a,hbr-MIR408b,ahy-MIR408,vun-MIR408,dpr-MIR408,	mtr-MIR408	tagttaatgacaggacaaagACAGGGAACATGCAGAGCATGgatgaaactatcgacagtgaaggaaactgttgtggctccactcATGCACTGCCTCTTCCCTGGCttataatctgtttttattat	mtr-miR408-3p	ATGCACTGCCTCTTCCCTGGC	3'	Diff	gp2b	...((((.(((((...(.(((.((((.....((((.((.((.((.((((((((((((.(((((..((((((.(..(((....)))..)))))))..))))).))))))..)))))).)).)).)))))).)))))))))))))))))...	144	54.7	-67.7	0.8	361	318	310	3513	700	1701	18	250	146	128	136	142	342.541	426.982	337.709	3028.32	578.466	1366.92	21.5667	190.64	139.202	131.212	150.543	148.998	high
131	140	mtr-miR408-3p_L-1R+2_1ss15CT_2	TGCACTGCCTCTTTCCTGGCTT	22	F323902F	+	5372	5427	aaatcaggtgttggctctttctgagggctctccTGCCCTGCCTCTTTCCTGGCTTc	9	mtr-MIR408,gma-MIR408c,ptc-MIR408,mdm-MIR408a,mes-MIR408,rco-MIR408,hbr-MIR408a,hbr-MIR408b,dpr-MIR408,	mtr-MIR408	tagttaatgacaggacaaagACAGGGAACATGCAGAGCATGgatgaaactatcgacagtgaaggaaactgttgtggctccactcATGCACTGCCTCTTCCCTGGCttataatctgtttttattat	mtr-miR408-3p	ATGCACTGCCTCTTCCCTGGC	3'	Diff	gp2b	...(((((....(((........(((((......)))))))).....)))))....	49	55.4	-17.8	0.6	361	318	310	3513	700	1701	18	250	146	128	136	142	342.541	426.982	337.709	3028.32	578.466	1366.92	21.5667	190.64	139.202	131.212	150.543	148.998	high
132	141	ath-MIR414-p5_2ss16AG20TC	TTCATCATCATCGTCGTCACC	21	F050215F	-	58160	58189	TTCATCATCATCGTCGTCACCatacacaaa	2	ath-MIR414,ath-MIR414,	ath-MIR414	tcatcattatcatcatcatcatatTCATCTTCATCATCATCGTCAtcatcatcatcatcatcgtatgagaagatagagaagagtgagagtatgagatttgagttgaga	ath-MIR414-p5	TTCATCATCATCGTCAtcatc	5'	New	gp2b	............((.((......))))...	15	40	1	-0.1	0	0	5	0	0	0	8	0	0	0	0	0	0	0	5.44691	0	0	0	9.5852	0	0	0	0	0	low
133	142	ath-MIR414-p3_2ss18AT21AC	TCATCATCGTCATCATCTTCC	21	F179392F	-	3930	4021	ttttgactggcatccgaatcaaattcatcacttttcagatcatcatcagtatcctccatatcatccaagTCATCATCGTCATCATCTTCCtc	3	ath-MIR414,ath-MIR414,ath-MIR414,	ath-MIR414	tcatcattatcatcatcatcatatTCATCTTCATCATCATCGTCAtcatcatcatcatcatcgtatgagaagatagagaagagtgagagtatgagatttgagttgaga	ath-MIR414-p3	TCATCATCGTCAtcatcatca	3'	New	gp2b	...(((((((.....((((...))))...........(((....))).................)).)))))....................	69	39.1	-6.2	0.2	0	5	0	19	0	0	0	7	0	0	5	6	0	6.71356	0	16.3786	0	0	0	5.33793	0	0	5.53467	6.29569	middle
134	143	gra-MIR482d-p3_2ss19AG22TC	ACACACACACACACACACGCACAC	24	F001788F	+	71201	71333	gcggcgcacacacacacacacacacacacacacacacacacatatatatatatatatataaatatatatttgtgtgtgtgtgtgtgtctatatatagagagagagagagACACACACACACACACACGCACAC	7	gra-MIR482d,gra-MIR482d,gra-MIR482d,gra-MIR482d,gra-MIR482d,gra-MIR482d,gra-MIR482d,	gra-MIR482d	actggaaatttttggaagtggggtgcgaggaaagatcatttctcttctctcttatatatatacacacacacacacacacacacatacaaagagatcaaaccagatcTTTCCTATGCCCCCCATTCCACtgatttctag	gra-MIR482d-p3	acacacacacacacacacacatac	3'	New	gp2b	(((......................................((((((((.(((....))).))))))))..((((((((((((((((((..................)))))))))))))))))).)))....	54	39.8	-40.2	0.8	0	0	0	0	6	0	5	0	0	0	0	0	0	0	0	0	4.95828	0	5.99075	0	0	0	0	0	low
135	144	gra-MIR482d-p5_2ss14CT22TC	ACACACACACACATACACACACAC	24	F003123F	-	46949	47091	ACACACACACACATACACACACACacacacacatatatatatatgcacacacacaaatatatatattatagatatatatatatagattatatatatatatatacacacatacacacacacaaaaaaataaatatatagtatgt	7	gra-MIR482d,gra-MIR482d,gra-MIR482d,gra-MIR482d,gra-MIR482d,gra-MIR482d,gra-MIR482d,	gra-MIR482d	actggaaatttttggaagtggggtgcgaggaaagatcatttctcttctctcttatatatatacacacacacacacacacacacatacaaagagatcaaaccagatcTTTCCTATGCCCCCCATTCCACtgatttctag	gra-MIR482d-p5	acacacacacacacacacacatac	5'	New	gp2b	..........((((((................((((((((((.((........)).)))))))))).....(((((((((((((.....)))))))))))))...................................))))))	133	23.1	-23	0.7	0	0	0	5	0	6	0	0	0	0	0	0	0	0	0	4.31016	0	4.8216	0	0	0	0	0	0	low
136	145	gra-MIR482d-p5_1	ATATATACACACACACACACACAC	24	F006042F	+	35826	35963	ttctcaatatatatatatatatatatatatatATATATACACACACACACACACACacatacattcatgcatgcatgcatacatacatacattcatgcatatatatatatatatatatatatatatatatatagatat	10	gra-MIR482d,gra-MIR482d,gra-MIR482d,gra-MIR482d,gra-MIR482d,gra-MIR482d,gra-MIR482d,gra-MIR482d,gra-MIR482d,gra-MIR482d,	gra-MIR482d	actggaaatttttggaagtggggtgcgaggaaagatcatttctcttctctcttatatatatacacacacacacacacacacacatacaaagagatcaaaccagatcTTTCCTATGCCCCCCATTCCACtgatttctag	gra-MIR482d-p5	atatatacacacacacacacacac	5'	New	gp2b	...((.(((((((((((((((((((((((((((((((((............................((((((.(((.((......)).))).))))))))))))))))))))))))))))))))))))))).))...	132	19.6	-40.8	1.5	8	7	0	0	10	19	13	8	0	10	6	0	7.59093	9.39899	0	0	8.2638	15.2684	15.5759	6.10049	0	10.2509	6.6416	0	middle
137	146	gra-MIR482d-p5_1ss3AG	ATGTATACACACACACACACACAC	24	F012942F	+	9286	9409	tatatattatatatatatatatatatatatatatgtATGTATACACACACACACACACACacacacacccacacacacacacacacacacatatatatatatatatatacatacgtaatatttt	8	gra-MIR482d,gra-MIR482d,gra-MIR482d,gra-MIR482d,gra-MIR482d,gra-MIR482d,gra-MIR482d,gra-MIR482d,	gra-MIR482d	actggaaatttttggaagtggggtgcgaggaaagatcatttctcttctctcttatatatatacacacacacacacacacacacatacaaagagatcaaaccagatcTTTCCTATGCCCCCCATTCCACtgatttctag	gra-MIR482d-p5	atatatacacacacacacacacac	5'	New	gp2b	...((((((..(((.(((((((((((((((((((((.(((............................................))).))))))))))))))))))))).)))..))))))...	118	24.2	-26.987	0.9	0	0	0	0	0	0	0	11	0	0	0	0	0	0	0	0	0	0	0	8.38818	0	0	0	0	low
138	147	gra-MIR482d-p5_2ss12CT22TC	ACACACACACATACACACACACAC	24	F017719F	+	76160	76304	ACACACACACATACACACACACACacacacatatatatatatatatatatatatacatatatatatattatacatatatatatatatatatatatatatatatatataaataatctatatacacacagatatatattatatatac	4	gra-MIR482d,gra-MIR482d,gra-MIR482d,gra-MIR482d,	gra-MIR482d	actggaaatttttggaagtggggtgcgaggaaagatcatttctcttctctcttatatatatacacacacacacacacacacacatacaaagagatcaaaccagatcTTTCCTATGCCCCCCATTCCACtgatttctag	gra-MIR482d-p5	acacacacacacacacacacatac	5'	New	gp2b	.................................((((((((((((((((((((((.((((((((((((.....)))))))))))).)))))))))))))))))))))).(((((.(((((........))))).)))))......	1	15.2	-34.2	1.6	0	0	0	0	0	6	10	0	0	0	0	0	0	0	0	0	0	4.8216	11.9815	0	0	0	0	0	middle
139	148	gra-MIR482d-p3	ATATACACACACACACACACACA	23	F021534F	+	20344	20404	ctcgtggtgtatatatatatgtatatatatataaatatATATACACACACACACACACACA	6	gra-MIR482d,gra-MIR482d,gra-MIR482d,gra-MIR482d,gra-MIR482d,gra-MIR482d,	gra-MIR482d	actggaaatttttggaagtggggtgcgaggaaagatcatttctcttctctcttatatatatacacacacacacacacacacacatacaaagagatcaaaccagatcTTTCCTATGCCCCCCATTCCACtgatttctag	gra-MIR482d-p3	atatacacacacacacacacaca	3'	New	gp2b	...(((((((((((((((.(((((....))))).)))))))))))).)))...........	47	26.2	-19.6	1.2	0	0	0	0	7	0	5	0	0	0	0	0	0	0	0	0	5.78466	0	5.99075	0	0	0	0	0	low
140	149	gra-MIR482d-p5_2ss18CA22TC	ACACACACACACACACAAACACAC	24	F022018F	-	80410	80552	ACACACACACACACACAAACACACacacacacacacacacacacacatatatatatatatatatatatatatatatgtatatatatatatatgtgtatgtgtgtgtgtgtacacacacacacaaacacatacacacacacaca	16	gra-MIR482d,gra-MIR482d,gra-MIR482d,gra-MIR482d,gra-MIR482d,gra-MIR482d,gra-MIR482d,gra-MIR482d,gra-MIR482d,gra-MIR482d,gra-MIR482d,gra-MIR482d,gra-MIR482d,gra-MIR482d,gra-MIR482d,gra-MIR482d,	gra-MIR482d	actggaaatttttggaagtggggtgcgaggaaagatcatttctcttctctcttatatatatacacacacacacacacacacacatacaaagagatcaaaccagatcTTTCCTATGCCCCCCATTCCACtgatttctag	gra-MIR482d-p5	acacacacacacacacacacatac	5'	New	gp2b	............................(((((((((((((.(((((((((((((((((((((((((....))))))))))))))))))))))))).))))))))))))).................................	1	31.5	-51.7	1.1	0	0	0	0	7	0	5	0	0	6	8	0	0	0	0	0	5.78466	0	5.99075	0	0	6.15056	8.85547	0	low
141	150	gra-MIR482d-p5_2ss8CA22TC	ACACACAAACACACACACACACAC	24	F023976F	+	85684	85828	ACACACAAACACACACACACACACacaccaacaaacatatataaatatatatatatatatatataatatatatatagatatatatatatatatatatatatatatatatatataatatatattatatctatatatacatataaaa	4	gra-MIR482d,gra-MIR482d,gra-MIR482d,gra-MIR482d,	gra-MIR482d	actggaaatttttggaagtggggtgcgaggaaagatcatttctcttctctcttatatatatacacacacacacacacacacacatacaaagagatcaaaccagatcTTTCCTATGCCCCCCATTCCACtgatttctag	gra-MIR482d-p5	acacacacacacacacacacatac	5'	New	gp2b	.............................................(((((.((((((((.((((((((((((((((.((((((((((((((....)))))))))))))).)))).)))))))))))).)))))))).)))))...	1	13.1	-32.8	1.7	5	0	0	0	8	12	8	8	0	0	6	0	4.74433	0	0	0	6.61104	9.6432	9.5852	6.10049	0	0	6.6416	0	low
142	151	gra-MIR482d-p5_2ss5AG22TC	ACACGCACACACACACACACACAC	24	F024067F	+	56992	57121	ACACGCACACACACACACACACACacacatatatatatacttatatatattatataatatatattatatatatatatatattatattatatatgtattgtatatatatagtgtgtgtgtgtgtgtgtatc	3	gra-MIR482d,gra-MIR482d,gra-MIR482d,	gra-MIR482d	actggaaatttttggaagtggggtgcgaggaaagatcatttctcttctctcttatatatatacacacacacacacacacacacatacaaagagatcaaaccagatcTTTCCTATGCCCCCCATTCCACtgatttctag	gra-MIR482d-p5	acacacacacacacacacacatac	5'	New	gp2b	..........((((((((((((((((((.(((((((((((.(((((((((.(((((((((((((.........))))))))))))).)))))))))..)))))))))))))))))))))))))))))...	117	21.5	-62.5	2.2	6	0	0	0	9	0	0	0	5	0	0	0	5.6932	0	0	0	7.43742	0	0	0	4.76718	0	0	0	low
143	152	gra-MIR482d-p5_2ss6CT22TC	ACACATACACACACACACACACAC	24	F025560F	+	52171	52315	ACACATACACACACACACACACACacaacacatatatatatatatattatatgaattttaaatatttaaataataaattttcctttttatttcataatccatatatatatatataatatattaatatattatcataattaataat	2	gra-MIR482d,gra-MIR482d,	gra-MIR482d	actggaaatttttggaagtggggtgcgaggaaagatcatttctcttctctcttatatatatacacacacacacacacacacacatacaaagagatcaaaccagatcTTTCCTATGCCCCCCATTCCACtgatttctag	gra-MIR482d-p5	acacacacacacacacacacatac	5'	New	gp2b	................................(((((((((((((((..((((((...((((.....((((.....)))).....)))).))))))....)))))))))))))))...(((((((.(((....))))))))))..	1	14.5	-15.7	0.7	7	0	0	0	19	30	9	13	8	10	0	5	6.64206	0	0	0	15.7012	24.108	10.7833	9.9133	7.6275	10.2509	0	5.24641	middle
144	153	gra-MIR482d-p5_1ss2TC_2	ACATATATACACACACACACACAC	24	F038621F	-	22982	23088	cACATATATACACACACACACACACacatatatatatatatagatatacatatatatacatatatatacatatatatatatatattatatatatatatatatataca	2	gra-MIR482d,gra-MIR482d,	gra-MIR482d	actggaaatttttggaagtggggtgcgaggaaagatcatttctcttctctcttatatatatacacacacacacacacacacacatacaaagagatcaaaccagatcTTTCCTATGCCCCCCATTCCACtgatttctag	gra-MIR482d-p5	atatatatacacacacacacacac	5'	New	gp2b	............................((((((((((((((.(((((.(((((((((.((((((....)))))).)))))))))))))).))))))))))))))..	1	15	-24.5	1.5	0	0	0	0	6	6	0	6	0	0	0	0	0	0	0	0	4.95828	4.8216	0	4.57537	0	0	0	0	low
145	154	gra-MIR482d-p3_1ss6CT	ATACATACACACACACACACACAC	24	F044007F	+	31078	31220	aaatgctaatcacctatgggattcgagtccatagcccaacatatgcaaaacagagaaaaattagatatgtatggggtgagtatcaatcacaaatactcgtgggggaatgtgaacatagcATACATACACACACACACACACAC	1	gra-MIR482d,	gra-MIR482d	actggaaatttttggaagtggggtgcgaggaaagatcatttctcttctctcttatatatatacacacacacacacacacacacatacaaagagatcaaaccagatcTTTCCTATGCCCCCCATTCCACtgatttctag	gra-MIR482d-p3	atacacacacacacacacacacac	3'	New	gp2b	..((((((.(((((((((((.......)))))))((((((((((....................)))))).)))))))).......(((((....((....))....)))))...))))))......................	119	39.9	-29.1	0.5	6	5	6	13	15	18	9	22	5	8	8	8	5.6932	6.71356	6.5363	11.2064	12.3957	14.4648	10.7833	16.7764	4.76718	8.20075	8.85547	8.39425	middle
146	155	gra-MIR482d-p5_2ss14CA22TC	ACACACACACACAAACACACACAC	24	F045559F	+	38403	38547	ACACACACACACAAACACACACACacacacacacacacagatatatatatatatatatatatatatatatatatatatatatatatatatatatatatatatgtatatatatacacatgcatataatatatatacattatatata	7	gra-MIR482d,gra-MIR482d,gra-MIR482d,gra-MIR482d,gra-MIR482d,gra-MIR482d,gra-MIR482d,	gra-MIR482d	actggaaatttttggaagtggggtgcgaggaaagatcatttctcttctctcttatatatatacacacacacacacacacacacatacaaagagatcaaaccagatcTTTCCTATGCCCCCCATTCCACtgatttctag	gra-MIR482d-p5	acacacacacacacacacacatac	5'	New	gp2b	........................................((((((((((((((((((((((((((((((((((....)))))))))))))))))))))))))))))))))).............(((((((.....))))))).	1	17.2	-38.2	1.5	0	0	0	0	5	14	0	0	0	0	0	0	0	0	0	0	4.1319	11.2504	0	0	0	0	0	0	middle
147	156	gra-MIR482d-p5_2	ATATATATACACACACACACACAC	24	F064153F	+	189	254	acatatatatatATATATATACACACACACACACACacacacacacatatatatatatatatacgt	9	gra-MIR482d,gra-MIR482d,gra-MIR482d,gra-MIR482d,gra-MIR482d,gra-MIR482d,gra-MIR482d,gra-MIR482d,gra-MIR482d,	gra-MIR482d	actggaaatttttggaagtggggtgcgaggaaagatcatttctcttctctcttatatatatacacacacacacacacacacacatacaaagagatcaaaccagatcTTTCCTATGCCCCCCATTCCACtgatttctag	gra-MIR482d-p5	atatatatacacacacacacacac	5'	New	gp2b	((.(((((((((((((((((..........................))))))))))))))))).))	66	24.2	-12.6	0.8	8	7	0	0	10	19	13	8	0	10	6	0	7.59093	9.39899	0	0	8.2638	15.2684	15.5759	6.10049	0	10.2509	6.6416	0	middle
148	157	gra-MIR482d-p5_2ss8CT22TC	ACACACATACACACACACACACAC	24	F065345F	+	53212	53356	ACACACATACACACACACACACACacacacacacacacacacatatatatatataatatacacacacacacacacacacacataaaaatatatatatatatatatatatatatatatatatatatatatatatatatatatacac	9	gra-MIR482d,gra-MIR482d,gra-MIR482d,gra-MIR482d,gra-MIR482d,gra-MIR482d,gra-MIR482d,gra-MIR482d,gra-MIR482d,	gra-MIR482d	actggaaatttttggaagtggggtgcgaggaaagatcatttctcttctctcttatatatatacacacacacacacacacacacatacaaagagatcaaaccagatcTTTCCTATGCCCCCCATTCCACtgatttctag	gra-MIR482d-p5	acacacacacacacacacacatac	5'	New	gp2b	.......................................................................................(((((((((((((((((((((((((....)))))))))))))))))))))))))....	1	22.8	-24	0.7	0	0	0	0	14	13	12	12	0	8	11	6	0	0	0	0	11.5693	10.4468	14.3778	9.15074	0	8.20075	12.1763	6.29569	middle
149	158	gra-MIR482d-p5_2ss9AG22TC	ACACACACGCACACACACACACAC	24	F066006F	+	49770	49914	ACACACACGCACACACACACACACacacacacacacacacacacacacacacacacacaccacacacacacacacacacatatatatatatatatatatatatatatatatatatatatatatatatatatatagatatatatat	19	gra-MIR482d,gra-MIR482d,gra-MIR482d,gra-MIR482d,gra-MIR482d,gra-MIR482d,gra-MIR482d,gra-MIR482d,gra-MIR482d,gra-MIR482d,gra-MIR482d,gra-MIR482d,gra-MIR482d,gra-MIR482d,gra-MIR482d,gra-MIR482d,gra-MIR482d,gra-MIR482d,gra-MIR482d,	gra-MIR482d	actggaaatttttggaagtggggtgcgaggaaagatcatttctcttctctcttatatatatacacacacacacacacacacacatacaaagagatcaaaccagatcTTTCCTATGCCCCCCATTCCACtgatttctag	gra-MIR482d-p5	acacacacacacacacacacatac	5'	New	gp2b	...............................................................................((((((((((.((((((((((((((((((((....)))))))))))))))))))).))))))))))	1	29	-26.4	0.6	0	0	0	0	9	0	6	0	0	0	0	0	0	0	0	0	7.43742	0	7.1889	0	0	0	0	0	low
150	159	gra-MIR482d-p5_2ss11AG22TC	ACACACACACGCACACACACACAC	24	F071403F	+	49001	49029	ACACACACACGCACACACACACACgcaca	1	gra-MIR482d,	gra-MIR482d	actggaaatttttggaagtggggtgcgaggaaagatcatttctcttctctcttatatatatacacacacacacacacacacacatacaaagagatcaaaccagatcTTTCCTATGCCCCCCATTCCACtgatttctag	gra-MIR482d-p5	acacacacacacacacacacatac	5'	New	gp2b	..........((............))...	16	55.2	0.1	0	0	0	0	0	7	0	5	0	0	0	0	0	0	0	0	0	5.78466	0	5.99075	0	0	0	0	0	low
151	160	gra-MIR482d-p5_2ss5AT22TC	ACACTCACACACACACACACACAC	24	F073791F	-	34293	34408	ACACTCACACACACACACACACACagatatatatatatatatatatatattatatatctatagatatatatatatatatatatatatatgtatatatatatatgtgtgtgtgtata	1	gra-MIR482d,	gra-MIR482d	actggaaatttttggaagtggggtgcgaggaaagatcatttctcttctctcttatatatatacacacacacacacacacacacatacaaagagatcaaaccagatcTTTCCTATGCCCCCCATTCCACtgatttctag	gra-MIR482d-p5	acacacacacacacacacacatac	5'	New	gp2b	........(((((((((((.......((((((((((((((((((((((((((((((((....)))))))).)))))))))))))))))))))))).......)))))))))))...	105	18.1	-48.9	2.3	0	0	0	0	0	0	5	0	0	0	0	5	0	0	0	0	0	0	5.99075	0	0	0	0	5.24641	low
152	161	gra-MIR482d-p3_2ss16CT22TC	ACACACACACACACATACACACAC	24	F080655F	+	40132	40309	ataataatatcatattataataaattatatatatatatatgtgtgtgtgtgtgtgtgtgtgtgtgtgtgtgattttacacacacacACACACACACACACATACACACACacacacacacacacacacacacacacacacatatatatatatataaacataataatagataatataaa	20	gra-MIR482d,gra-MIR482d,gra-MIR482d,gra-MIR482d,gra-MIR482d,gra-MIR482d,gra-MIR482d,gra-MIR482d,gra-MIR482d,gra-MIR482d,gra-MIR482d,gra-MIR482d,gra-MIR482d,gra-MIR482d,gra-MIR482d,gra-MIR482d,gra-MIR482d,gra-MIR482d,gra-MIR482d,gra-MIR482d,	gra-MIR482d	actggaaatttttggaagtggggtgcgaggaaagatcatttctcttctctcttatatatatacacacacacacacacacacacatacaaagagatcaaaccagatcTTTCCTATGCCCCCCATTCCACtgatttctag	gra-MIR482d-p3	acacacacacacacacacacatac	3'	New	gp2b	...(((.((((.((((((.((...(((((((((((((((((((((((((((((((((((((((((((((((......................................)))))))))))))))))))))))))))))))))))))))))))))))..)).)))))))))).)))...	172	28.1	-83.145	1.7	8	0	0	0	13	16	0	10	0	0	7	0	7.59093	0	0	0	10.7429	12.8576	0	7.62562	0	0	7.74854	0	middle
153	162	gra-MIR482d-p5_2ss6CG22TC	ACACAGACACACACACACACACAC	24	F082867F	+	43941	44085	ACACAGACACACACACACACACACacacatatatatacatacacagacacataaacgcgtgcacacatacacacacacacacacacacaatatatgtaatatataattatatatatatatatatatatatattatcatatatata	9	gra-MIR482d,gra-MIR482d,gra-MIR482d,gra-MIR482d,gra-MIR482d,gra-MIR482d,gra-MIR482d,gra-MIR482d,gra-MIR482d,	gra-MIR482d	actggaaatttttggaagtggggtgcgaggaaagatcatttctcttctctcttatatatatacacacacacacacacacacacatacaaagagatcaaaccagatcTTTCCTATGCCCCCCATTCCACtgatttctag	gra-MIR482d-p5	acacacacacacacacacacatac	5'	New	gp2b	..........................................................(((........))).................((((((((((((((((..(((((((....)))))))))))))))).)))))))...	1	27.6	-16.1	0.4	0	0	0	0	6	6	0	0	0	0	0	6	0	0	0	0	4.95828	4.8216	0	0	0	0	0	6.29569	low
154	163	gra-MIR482d-p5_2ss15AG22TC	ACACACACACACACGCACACACAC	24	F101925F	-	361	399	ACACACACACACACGCACACACACacacacaccgcgcac	5	gra-MIR482d,gra-MIR482d,gra-MIR482d,gra-MIR482d,gra-MIR482d,	gra-MIR482d	actggaaatttttggaagtggggtgcgaggaaagatcatttctcttctctcttatatatatacacacacacacacacacacacatacaaagagatcaaaccagatcTTTCCTATGCCCCCCATTCCACtgatttctag	gra-MIR482d-p5	acacacacacacacacacacatac	5'	New	gp2b	.............(((.................)))...	23	59	-1.3	0.1	0	0	0	0	6	0	5	0	0	0	0	0	0	0	0	0	4.95828	0	5.99075	0	0	0	0	0	low
155	164	gra-MIR482d-p3_2ss7AG22TC	ACACACGCACACACACACACACAC	24	F106740F	+	11604	11660	tttgtgtaaattaatctttttaatacacacACACACGCACACACACACACACACacc	5	gra-MIR482d,gra-MIR482d,gra-MIR482d,gra-MIR482d,gra-MIR482d,	gra-MIR482d	actggaaatttttggaagtggggtgcgaggaaagatcatttctcttctctcttatatatatacacacacacacacacacacacatacaaagagatcaaaccagatcTTTCCTATGCCCCCCATTCCACtgatttctag	gra-MIR482d-p3	acacacacacacacacacacatac	3'	New	gp2b	..(((((..(((((.....)))))..)))))..........................	29	36.8	-5.7	0.3	0	0	0	0	10	7	0	0	0	0	0	0	0	0	0	0	8.2638	5.6252	0	0	0	0	0	0	low
156	165	mdm-MIR482a-p3_2ss11CG20TA	TCTTCCCAAGGCCGCCCATACC	22	F115990F	+	24008	24185	gctgagagagaggggggggaaacggagagagctcttctgggcgttataggtatggatggattggggagaaaaactcttttcaagtatgagtatgaatgaattTCTTCCCAAGGCCGCCCATACCggtgatgtccagatggtcctcccttttcctggattgcttcccttttttctttat	2	mdm-MIR482a,ppe-MIR482c,	mdm-MIR482a	gagaagagggaaagggagattggagctgctggaagttttAGGAATGGGCTGTTTGGGAAGAargaaaattacaagaataattgtcttgtggggtttcTTCCCAAGCCCGCCCATTCCTAtgatttccagctgttcctccctttcccttgtatctc	mdm-MIR482a-p3	tcTTCCCAAGCCCGCCCATTCC	3'	New	gp2b	...(((((((((((((((((((.((.(((..((..(((((((((((..(((((((..((.(((((((((((...((..((((....))))...)).....)))))))))))..))..)))))))..))))))))))).))..))))).))))))........)))))))))))))...	172	47.8	-80.5	0.9	267	204	301	233	212	208	357	275	326	99	206	184	253.347	273.913	327.904	200.853	175.193	167.149	427.739	209.705	310.82	101.484	228.028	193.068	middle
157	166	gra-MIR482d-p3_2ss22AC24GC	ACACACACACACACACATACACAC	24	F121762F	+	33702	33847	caagtgtgatgctaaatataaatatatatatatatacatatattatatatatatataatataagatatatatatatatatatatagatataaatatatatatatagaatatgtatacaaACACACACACACACACATACACACaca	5	gra-MIR482d,gra-MIR482d,gra-MIR482d,gra-MIR482d,gra-MIR482d,	gra-MIR482d	actggaaatttttggaagtggggtgcgaggaaagatcatttctcttctctcttatatatatacacacacacacacacacacacatacaaagagatcaaaccagatcTTTCCTATGCCCCCCATTCCACtgatttctag	gra-MIR482d-p3	acacacacacacacacatacaaag	3'	New	gp2b	...((((((((....(((((.((((((((((((((...((((((((((....))))))))))..)))))))))))))).))))).........(((((((((.....)))))))))..................))).)))))...	140	16.4	-35.1	1.5	0	0	0	0	0	11	12	0	0	8	0	0	0	0	0	0	0	8.8396	14.3778	0	0	8.20075	0	0	middle
158	167	gra-MIR482d-p5_1ss18CT	ATACACACACACACACATACACAC	24	F122678F	+	6176	6320	ATACACACACACACACATACACACacacacacaccacacacacacacatatatatatatatatatatattatatagataataatataataatatattaaaaaataatattatatcataataaaataaatcacatcataaattata	2	gra-MIR482d,gra-MIR482d,	gra-MIR482d	actggaaatttttggaagtggggtgcgaggaaagatcatttctcttctctcttatatatatacacacacacacacacacacacatacaaagagatcaaaccagatcTTTCCTATGCCCCCCATTCCACtgatttctag	gra-MIR482d-p5	atacacacacacacacacacacac	5'	New	gp2b	...............................................(((((((((....))))))))).............((((((((.(((........))).))))))))...............................	1	18.6	-8.3	0.3	0	0	0	0	0	0	8	5	0	0	0	0	0	0	0	0	0	0	9.5852	3.81281	0	0	0	0	low
159	168	gra-MIR482d-p5_2ss12CA22TC	ACACACACACAAACACACACACAC	24	F160263F	+	781	925	ACACACACACAAACACACACACACcacacacactataatatatatatatatatatatatatatatatatatctatctatatctatatatatatatattatatatatatatatatatataatatatatatatatatatatatatat	2	gra-MIR482d,gra-MIR482d,	gra-MIR482d	actggaaatttttggaagtggggtgcgaggaaagatcatttctcttctctcttatatatatacacacacacacacacacacacatacaaagagatcaaaccagatcTTTCCTATGCCCCCCATTCCACtgatttctag	gra-MIR482d-p5	acacacacacacacacacacatac	5'	New	gp2b	.....................................(((((((((((((((....))))))))))))))).(((.(((((.((((((((((((((((((((((((....)))))))))))))))))))))))).))))).))).	1	13.1	-37.8	2	0	0	0	0	0	10	0	0	0	0	0	0	0	0	0	0	0	8.036	0	0	0	0	0	0	low
160	169	gra-MIR482d-p5_2ss10CT22TC	ACACACACATACACACACACACAC	24	F171394F	+	12410	12551	ACACACACATACACACACACACACacacacacacacacacacacatatatatataaatatatatctatatatatatatgtatatatatatgtatattatatgtatatatatatatatatatatataaatattacatatgcac	10	gra-MIR482d,gra-MIR482d,gra-MIR482d,gra-MIR482d,gra-MIR482d,gra-MIR482d,gra-MIR482d,gra-MIR482d,gra-MIR482d,gra-MIR482d,	gra-MIR482d	actggaaatttttggaagtggggtgcgaggaaagatcatttctcttctctcttatatatatacacacacacacacacacacacatacaaagagatcaaaccagatcTTTCCTATGCCCCCCATTCCACtgatttctag	gra-MIR482d-p5	acacacacacacacacacacatac	5'	New	gp2b	.......((((.................................((((((((....)))))))).((((((((((((((((((((((((((((...))))))))))))))))))))))))))))...........))))...	132	20.4	-30.8	1.1	0	0	0	0	12	8	0	0	0	0	0	6	0	0	0	0	9.91656	6.4288	0	0	0	0	0	6.29569	low
161	170	gra-MIR482d-p5_2ss6CA22TC	ACACAAACACACACACACACACAC	24	F287575F	-	7517	7659	ACACAAACACACACACACACACACacatatatatatatatatatatatataatttatatgtatatattaaaataaatatattacccaaatatacatatgcatgaatccaaatacatatgtgttaaacaaatatatacaaataa	2	gra-MIR482d,gra-MIR482d,	gra-MIR482d	actggaaatttttggaagtggggtgcgaggaaagatcatttctcttctctcttatatatatacacacacacacacacacacacatacaaagagatcaaaccagatcTTTCCTATGCCCCCCATTCCACtgatttctag	gra-MIR482d-p5	acacacacacacacacacacatac	5'	New	gp2b	..........................((((((((((....))))))))))...((((.((((((((((..((((....))))........(((((((((.((........)).)))))))))......)))))))))).))))	1	18.9	-22.1	0.8	0	0	8	0	10	13	10	14	8	7	5	5	0	0	8.71506	0	8.2638	10.4468	11.9815	10.6759	7.6275	7.17566	5.53467	5.24641	middle
162	171	gra-MIR482d-p5_1ss10CT	ATATATATATACACACACACACAC	24	F344209F	+	1354	1493	acATATATATATACACACACACACACacacacacacacatatatataattatatatatatatatataatatgtatatatatatatgtgtatatatgtatatatattatatatatatataataatatatatatatatatta	5	gra-MIR482d,gra-MIR482d,gra-MIR482d,gra-MIR482d,gra-MIR482d,	gra-MIR482d	actggaaatttttggaagtggggtgcgaggaaagatcatttctcttctctcttatatatatacacacacacacacacacacacatacaaagagatcaaaccagatcTTTCCTATGCCCCCCATTCCACtgatttctag	gra-MIR482d-p5	atatatatacacacacacacacac	5'	New	gp2b	......................................((((((((((((((.(((((((((((((((((((((((((((((((....)))))))))))))))))))))))))))))))))))).)))))))))......	1	12.9	-39.3	2.2	0	0	0	0	8	5	6	0	0	0	0	0	0	0	0	0	6.61104	4.018	7.1889	0	0	0	0	0	low
163	172	gra-MIR482d-p5_1ss2TC_1	ACATATACACACACACACACACAC	24	F368263F	+	595	739	ACATATACACACACACACACACACacacacacacacacacacacacacacacacacacacatatatatacatatatgtatacacacacacacacacacacatatatatatatacaatacatacatatacacacaacacatatata	9	gra-MIR482d,gra-MIR482d,gra-MIR482d,gra-MIR482d,gra-MIR482d,gra-MIR482d,gra-MIR482d,gra-MIR482d,gra-MIR482d,	gra-MIR482d	actggaaatttttggaagtggggtgcgaggaaagatcatttctcttctctcttatatatatacacacacacacacacacacacatacaaagagatcaaaccagatcTTTCCTATGCCCCCCATTCCACtgatttctag	gra-MIR482d-p5	atatatacacacacacacacacac	5'	New	gp2b	...............................................................((((((.((((((((....................)))))))).))))))................................	1	33.1	-7.8	0.2	0	0	0	0	6	6	0	6	0	0	0	0	0	0	0	0	4.95828	4.8216	0	4.57537	0	0	0	0	low
164	173	gra-MIR482d-p3_2ss10CA22TC	ACACACACAAACACACACACACAC	24	F423060F	+	4579	4721	agtgaatgagactgactcaagtcgactatgcatgcgaccttttgaaaaagatcctataaatcaaattataaaattttctggaaaatagtttaataaattcctgtatatgtataatacacACACACACAAACACACACACACAC	3	gra-MIR482d,gra-MIR482d,gra-MIR482d,	gra-MIR482d	actggaaatttttggaagtggggtgcgaggaaagatcatttctcttctctcttatatatatacacacacacacacacacacacatacaaagagatcaaaccagatcTTTCCTATGCCCCCCATTCCACtgatttctag	gra-MIR482d-p3	acacacacacacacacacacatac	3'	New	gp2b	.(((..((.((((......))))...((((((((.............(((((..(((((......)))))..)))))..((((..((......))..))))....)))))))).....................))..)))..	140	31.5	-16.6	0.4	0	0	0	0	0	13	0	0	0	7	0	7	0	0	0	0	0	10.4468	0	0	0	7.17566	0	7.34497	middle
165	174	gra-MIR482d-p3_1ss6CG	ATATAGACACACACACACACACAC	24	F429201F	-	1481	1588	atatatatatatatattataatatatatatatgtattatatatatatattatatatataatatatatatatacataatatatatATATAGACACACACACACACACAC	5	gra-MIR482d,gra-MIR482d,gra-MIR482d,gra-MIR482d,gra-MIR482d,	gra-MIR482d	actggaaatttttggaagtggggtgcgaggaaagatcatttctcttctctcttatatatatacacacacacacacacacacacatacaaagagatcaaaccagatcTTTCCTATGCCCCCCATTCCACtgatttctag	gra-MIR482d-p3	atatacacacacacacacacacac	3'	New	gp2b	...((((((((((((((((....(((((((((((((((((((((((...))))))))))))))))))))))).))))))))))))))))...................	86	11.1	-33.3	2.8	7	0	0	0	6	0	0	6	5	0	0	0	6.64206	0	0	0	4.95828	0	0	4.57537	4.76718	0	0	0	low
166	175	ptc-miR530a_R+1_1ss20TC	TGCATTTGCACCTGCACCTCA	21	F325179F	-	1175	1215	tcaaggtgccttcgtttatcTGCATTTGCACCTGCACCTCA	10	ptc-MIR530a,gra-MIR530a,stu-MIR530,ppe-MIR530,mes-MIR530a,mes-MIR530b,lus-MIR530b,lus-MIR530a,cme-MIR530a,sly-MIR530,	ptc-MIR530a	gccaacatgttgcctttatcTGCATTTGCACCTGCACCTTacttgtttctttcttttgtttttgactccaaaaccaaaagtaagtttgaaacattaaaacaagcttgaggtgcaggtgcaggtgcaggtgaatgccatgttggt	ptc-miR530a	TGCATTTGCACCTGCACCTT	3'	Diff	gp2b	...((((((....((......))....))))))........	30	48.8	-9.3	0.5	50	44	52	161	54	100	40	38	27	143	138	166	47.4433	59.0793	56.6479	138.787	44.6245	80.36	47.926	28.9774	25.7428	146.588	152.757	174.181	middle
167	176	aly-MIR774b-p5_2ss9AT19GA	TGAGATGATGATTTGGATA	19	F307475F	+	8721	8828	TGAGATGATGATTTGGATAttccctattggtttgatcgctgaaatgatggcgtttaatcatgtattagctctatctgatcattctttttagttggtttttattcgtat	1	aly-MIR774b,	aly-MIR774b	ggattcactTGAGATGAAGATTTGGATGACaaatacttaaaactttggtaaatttaaattaccaatttaattatctgtCACCCAAATCTTCCTCTCAGGtttaatct	aly-MIR774b-p5	TGAGATGAAGATTTGGATG	5'	New	gp2b	(((((.(((((.(..((((...((....)).......(((((.(((((........)))))...)))))..))))..))))))..)))))..................	90	32.4	-18.2	0.5	0	0	0	12	0	0	0	0	0	0	0	0	0	0	0	10.3444	0	0	0	0	0	0	0	0	middle
168	177	ptc-miR827_L+1_1ss21AC	CTTAGATGACCATCAACGAACA	22	F018294F	-	28106	28186	aaagaaagCTTAGATGACCATCAACGAAAAttgtatcgtctgaaacaatgaaacagtgtgtgtatatctgtagctttcgga	3	ptc-MIR827,mdm-MIR827,csi-MIR827,	ptc-MIR827	catgaatatatttgttgatagtcatctagtgaacattgaaagtcataTTAGATGACCATCAACGAAAAcattcatg	ptc-miR827	TTAGATGACCATCAACGAAAA	5'	Diff	gp2b	...(((((((((((((..(((..((....(((((.((....)).)))))......))..)))..)))))).)))))))...	75	35.8	-20.9	0.7	5	5	11	0	34	15	0	16	13	0	0	0	4.74433	6.71356	11.9832	0	28.0969	12.054	0	12.201	12.3947	0	0	0	middle
169	178	aly-MIR828-p3_2ss10TC19AC	AATGAGTATCCCATGTAACAAA	22	F009942F	-	76685	76746	agaggatccttctaagaacacttagttctggtattgccatAATGAGTATCCCATGTAACAAA	1	aly-MIR828,	aly-MIR828	catggacaaagtcacaaaagtgataaaatctccttccactttctaatgttTCTTGCTTAAATGAGTATTCCAtgtaaaaaatgagtcactcactcatatgggtgggttgggttggttttctcttcatgAGATGCTCATTTGAGCAAGCAAtgtctgtgagtggaactatttagtatcatgttatgaattttgtcttttg	aly-MIR828-p3	AATGAGTATTCCAtgtaaaaaa	3'	New	gp2b	...((((.(((...(((((.....)))))((.....)).....))).))))...........	48	37.1	-10.4	0.5	9	6	0	12	0	8	5	9	0	7	15	14	8.5398	8.05627	0	10.3444	0	6.4288	5.99075	6.86306	0	7.17566	16.604	14.6899	middle
170	179	vvi-miR845c_L+2R-1_1ss17AC	CGAGGCTCTGATACCACTTGAT	22	F016303F	+	60542	60574	CGAGGCTCTGATACCACTTGATaaaggcgggag	2	aly-MIR845a,vvi-MIR845c,	vvi-MIR845c	caattatgtgttttggttgtctgagtttcatgttggcaatttcttaatgattaaacatgAGGCTCTGATACCAATTGATGcataaaccat	vvi-miR845c	AGGCTCTGATACCAATTGATG	5'	Diff	gp2b	.............((.(((.....))).))...	17	54.5	-3.8	0.2	0	6	0	0	6	0	0	5	0	0	0	0	0	8.05627	0	0	4.95828	0	0	3.81281	0	0	0	0	low
171	180	ath-miR858a_L-1R+1	TTCGTTGTCTGTTCGACCTTG	21	F082190F	+	12223	12265	tttggcagattaacctttgtTTCGTTGTCTGTTCGACCTTGaa	5	ath-MIR858a,ath-MIR858b,mdm-MIR858,aly-MIR858,cas-MIR858,	ath-MIR858a	ctcatctttgTTTCGTTGTCTGTTCGACCTTggtctcgatctctcctcaaaaccctaatacgcgctttatcgtttatttcattcatccatccttcttatgatcatcataaactaacgtacatggtttatcggtttgttattgatggggattggggtagatagacgatcgaaacttttgatttctgag	ath-miR858a	TTTCGTTGTCTGTTCGACCTT	3'	Diff	gp2b	.(((((((((.(((.........))))))))).))).......	35	39.5	-5.9	0.3	3697	2878	3711	2474	2561	2433	759	3869	2080	3688	2989	2929	3507.96	3864.33	4042.7	2132.66	2116.36	1955.16	909.396	2950.35	1983.15	3780.55	3308.63	3073.35	high
172	181	csi-miR1515a	TCATTTTTGCGTGCAATGATCC	22	F192496F	+	590	690	atggggttttcaagtcaagggttgggcatagcggtcgatggtcttgccatctgattaataTCATTTTTGCGTGCAATGATCCtctctcttaattacccaac	2	csi-MIR1515a,csi-MIR1515b,	csi-MIR1515a	tcgatttgcaTCATTTTTGCGTGCAATGATCCcgaatttgctctcttactcaactttctttttaatttacaaatattcatgtttattggtttgaaaaatagaaaaaaaaattctaatttttgttaacggggatctggATCATTCACGCAAAAATGATTtgactcgtgagttggc	csi-miR1515a	TCATTTTTGCGTGCAATGATCC	3'	Yes	gp2b	...((((....(((...((((((..((((.(((...(((((.....))))).(((....))).....)))))))...))))))....)))....))))...	95	43.6	-27.8	0.6	498	386	476	607	520	637	320	527	329	335	354	450	472.535	518.287	518.546	523.253	429.718	511.893	383.408	401.87	313.681	343.406	391.855	472.177	middle
173	182	mtr-miR2111a-5p_R-1	TAATCTGCATCCTGAGGTTT	20	F009943F	+	111180	111210	TAATCTGCATCCTGAGGTTCcaggtggccct	46	mtr-MIR2111j,mtr-MIR2111k,mtr-MIR2111d,mtr-MIR2111f,mtr-MIR2111e,mtr-MIR2111a,mtr-MIR2111b,mtr-MIR2111i,mtr-MIR2111c,mtr-MIR2111n,mtr-MIR2111h,mtr-MIR2111o,mtr-MIR2111m,mtr-MIR2111g,gma-MIR2111b,gma-MIR2111e,gma-MIR2111d,gma-MIR2111c,gma-MIR2111a,gma-MIR2111f,ptc-MIR2111a,ptc-MIR2111b,ath-MIR2111b,ath-MIR2111a,mdm-MIR2111b,mdm-MIR2111a,lja-MIR2111,aly-MIR2111b,aly-MIR2111a,aly-MIR2111c,ppe-MIR211…	mtr-MIR2111g	atattgggtgaggatgggaTAATCTGCATCCTGAGGTTTAagacaatatttgcgtaatttccaaaaaataaataaattgcgtaatcgtttctaAGCCTCGGAGTGCGGATTATCttttcctatcaccaatgc	mtr-miR2111a-5p	TAATCTGCATCCTGAGGTTTA	5'	Diff	gp2b	......((..((((......))))..))...	22	54.8	-6.9	0.4	0	8	0	10	17	9	10	20	23	7	14	10	0	10.7417	0	8.62031	14.0485	7.2324	11.9815	15.2512	21.9291	7.17566	15.4971	10.4928	middle
174	183	ptc-MIR2111b-p3_2ss16CT20AG	TCAGGATTGGGTAATTTGCG	20	F133458F	-	7732	7886	cggctgctggcaccagacttgccctccaatggatcctcgttaagggatttagattgtactcattccaattaccagactcaaagagcccggtattgttatttattgtcactacctccccgtgTCAGGATTGGGTAATTTGCGcgcctgctgccttc	1	ptc-MIR2111b,	ptc-MIR2111b	atattgggtcaggattgggTAATCTGCATCCTGAGGTTTGgatcaccacatgttttgatctagtccttgggttgcagattacctcttcctcactgacaatgt	ptc-MIR2111b-p3	tcaggattgggTAATCTGCA	3'	New	gp2b	.(((.((.(((..((((.((((((.......((((((..(...((((..(((.........((..((((.(((...(((...)))...)))))))..)).........)))..))))...)..))))))))))))))))...))).)).)))...	151	49.7	-40.6	0.5	52	48	44	12	16	26	14	8	5	51	33	27	49.341	64.4502	47.9328	10.3444	13.2221	20.8936	16.7741	6.10049	4.76718	52.2798	36.5288	28.3306	middle
175	184	mdm-MIR2118a-p3_2ss2CT17TC	CTTCCTTTTCCCACCTCTTTTC	22	F033080F	-	78553	78656	accgagaaggatacttttctttaacatgctccccccaaaagagcccctataaatgagtcaactcgtccatgaaacacattccCTTCCTTTTCCCACCTCTTTTC	1	mdm-MIR2118a,	mdm-MIR2118a	gagagaagggggaaagggagaaagagtttgaggaagttattggacttagtagctcggtgagaaaacattgaggatctggagttcttcttctcCTACCGATGCCACTAAGTCCCAtgatttcctctgcctcctccttttcccaccttttttc	mdm-MIR2118a-p3	cctccttttcccaccttttttc	3'	New	gp2b	...((((((((................((((.........))))...(((..(((((....)))))..))).............))))))))............	89	44.2	-17	0.4	7	7	19	19	0	5	0	7	0	0	0	0	6.64206	9.39899	20.6983	16.3786	0	4.018	0	5.33793	0	0	0	0	middle
176	185	mtr-MIR2592bj-p3_2ss11TC18AT_1	TTCCCACTGTCCCTGTCT	18	F086477F	+	16265	16291	acaagaTTCCCACTGTCCCTGTCTact	2	mtr-MIR2592bj,mtr-MIR2592bi,	mtr-MIR2592bj	ccaatatttgaccggaattcccactgttcctgtcaaaagattaaattcttgttaggctgatttaaatgaaggtattgaagtgtcaaggaatggacctcattcttttcacatttgaataccatcatttaatcccaacctaacaagaatttaatcttttgaaTGGAACATTGGGAATGCCGGTcgaatattgg	mtr-MIR2592bj-p3	ttcccactgttcctgtca	3'	New	gp2b	...((((.............))))...	21	48.1	-0.4	0	46	0	35	10	0	5	18	0	9	0	9	5	43.6478	0	38.1284	8.62031	0	4.018	21.5667	0	8.58093	0	9.96241	5.24641	middle
177	186	mtr-MIR2592bj-p3_2ss11TC18AT_2	TTCCCACTGTCCCTGTCTA	19	F109227F	-	29099	29211	agcgcgggtaaacggcgggagtaactatgactctcttaaggtagccaaatgcctcgtcatctaattagtgacgcgcatgaatggattaacgagaTTCCCACTGTCCCTGTCTA	2	mtr-MIR2592bj,mtr-MIR2592bi,	mtr-MIR2592bj	ccaatatttgaccggaattcccactgttcctgtcaaaagattaaattcttgttaggctgatttaaatgaaggtattgaagtgtcaaggaatggacctcattcttttcacatttgaataccatcatttaatcccaacctaacaagaatttaatcttttgaaTGGAACATTGGGAATGCCGGTcgaatattgg	mtr-MIR2592bj-p3	ttcccactgttcctgtcaa	3'	New	gp2b	...(((((...((((.(((((..........((((((((..((.....((((..((((((.......)))))).))))...))..)))).))))))))).)))).)))))...	107	48.7	-31	0.6	46	0	35	10	0	5	18	0	9	0	9	5	43.6478	0	38.1284	8.62031	0	4.018	21.5667	0	8.58093	0	9.96241	5.24641	middle
178	187	mtr-MIR2592ay-p5_2ss6AG17CG	GAGTCGGGTTGTTTGGGA	18	F367565F	+	2568	2597	GAGTCGGGTTGTTTGGGAatgcagccccaa	1	mtr-MIR2592ay,	mtr-MIR2592ay	atcaaaagcttgattccgccagaagatcgtcattagttagggtaaggtgcattccaactgcaacaattgtcttacctctgaaatggggtaattcaaacttgccaaacggccaggactcaagcatttcgCTCGGCATTCATGTTTTTCCTTtgaaaagattaaattcttgttAGGCTGGTTTAGATGAAGGTAttaagtgtcaaggaatgaacctcatttcgttggcacttgaataccatcatctaaagcacacctaacaaaaatttattcttttcaaaggaaaacatgaatgccgggtgaaatgcttgagtcaggttgtttggcaagtttgaatttaccccattcaaaggtaagacaattgttgtagttggaatgcacattccaactgcaacaattatc…	mtr-MIR2592ay-p5	gagtcaggttgtttggca	5'	New	gp2b	.....(((((((........)))))))...	22	56.7	-10.6	0.6	0	0	0	5	0	0	0	0	0	0	0	5	0	0	0	4.31016	0	0	0	0	0	0	0	5.24641	low
179	188	mtr-MIR2602a-p3_2ss9CA17TA	CACTAATTAGATGACGAGGCA	21	F001886F	+	229496	229570	tgggaatctcgttaatccattcatgcgcgtCACTAATTAGATGACGAGGCAtttggctaccttaagagagtcata	2	mtr-MIR2602a,mtr-MIR2602b,	mtr-MIR2602a	actgccacatcactaattcgatgacgtggcaatcactaccacacatgaaattccaatttagcccttaagaagaggacaaaatattgaagaaagaattggaaacccaggggtaaaattagaatttcatgtaTGGCAGTGATTGCCACGTCATcaaattagtgacatagcag	mtr-MIR2602a-p3	cactaattcgatgacgtggca	3'	New	gp2b	...((.((((.((((.(((...((((.(((((((....)).)))))..)))).))).....)))))))).))...	69	42.7	-17.6	0.6	0	0	9	0	0	0	0	5	0	0	5	0	0	0	9.80444	0	0	0	0	3.81281	0	0	5.53467	0	low
180	189	mtr-MIR2603-p3_2ss9AC17AC	GTCCCTGCCCTTTGTACA	18	F157910F	+	14596	14720	cccgggtaatcttcgaaatttcatcgtgatggggatagatcattgcaattgttggtcttcaacgaggaattcctagtaagcgcgagtcatcagctcgcgttgactacGTCCCTGCCCTTTGTACA	1	mtr-MIR2603,	mtr-MIR2603	ttggtccctgcacttttttgTTTGGTATTGGTCCCTGCACTTtgtaaaaatattggtattggttcctctgttaactttctgttaaaaaaaaaacacaaaaccaacggagtgcggcccaatcatttcacgcccacgtggcaccaatatcaatatttttacaaattgcagggacaaataccaatattttacaaagtgcagggcccaataccaatagttttgggttttttttttacagaaagttaatagagggaccaataccaatatttttacaaagtgcaaggaccaattccaaacaaaaaaaagtgtagggaccaat	mtr-MIR2603-p3	GTCCCTGCACTTtgtaaa	3'	New	gp2b	...(((((.((((((...(..(((....)))..)..((((((..((....))))))))....)))))).....((((.(((((((((.....))))))))).))))......)))))........	114	48	-38.1	0.6	45	8	24	25	0	9	33	7	16	9	19	15	42.699	10.7417	26.1452	21.5508	0	7.2324	39.5389	5.33793	15.255	9.22584	21.0317	15.7392	middle
181	190	mtr-MIR2608-p5_1ss4TC	CCTCTTTCTCTCTCTCTCTCT	21	F007159F	-	122281	122420	CCTCTTTCTCTCTCTCTCTCTaatgtagaggttcctagtgtaacctagattactaaattcacctcgtcttgaccgtcaaccagtctaagaacttgagtggtgtcttccaatactttcttccacatatgttctttatgatc	2	mtr-MIR2608,ath-MIR156b,	mtr-MIR2608	attgcaaagagaaatgatatttgtacaactattttctaacaactttttgacaactttctctctcagactcacattatcttcttattccctctcttcctttttctctctctctctctctctctattatttttgaccaatcaaaagagagaaaaccaaagttgtcatgaaagttgtaccaaagaGTTGTACATATATCACTACTCTattgcaaa	mtr-MIR2608-p5	cctttttctctctctctctct	5'	New	gp2b	......................((((.((((.....(((((.....(((.((((..(((((.....(((((((.........))).))))...))))))))))))....)))))..)))).))))...............	1	40	-19.4	0.3	0	0	0	0	0	0	0	0	0	6	5	0	0	0	0	0	0	0	0	0	0	6.15056	5.53467	0	low
182	191	mtr-MIR2629g-p3_2ss13TC18GA	CTGCCGAAGTTTCCCTCA	18	F374861F	+	1451	1489	gtagctggttcCTGCCGAAGTTTCCCTCAggatagcagt	3	mtr-MIR2629g,mtr-MIR2629d,mtr-MIR2629f,	mtr-MIR2629g	aattatggaatcagctacagttaattatcaaagaaaacttcgacagttaattgccgcggagttttaaaattaaaatttaacacctcatgctctttattaaatgcatacgttatatcatttaataaagagtatgtggtgtttgatttaatttaatttgatattaacataaataaatggcagatatgtgcatgtgtgttaaattttaattttgaaactccgcggcagtaactgccgaAGTTTTCCTCGGTAGTTAACTgcaaaagtttcctcgata	mtr-MIR2629g-p3	ctgccgaAGTTTTCCTCG	3'	New	gp2b	...((((..(((((..((....))...)))))))))...	33	53.8	-9.1	0.4	0	16	0	11	9	7	9	0	0	9	23	17	0	21.4834	0	9.48234	7.43742	5.6252	10.7833	0	0	9.22584	25.4595	17.8378	middle
183	192	ghr-MIR2948-p3_2ss14TA17GA	GGTGTGGGAGAGTAGGAC	18	F290977F	+	7781	7830	caggtctccacaatgtatcttgtgtgcatagaGGTGTGGGACAGTAGGAC	1	ghr-MIR2948,	ghr-MIR2948	gtaagagaaagggagagagtggtgttgggagttggaggTGTGGGAGAGTTGGGCAAGAATtatgacctttgttcaatccaaaggggcaattcttaccaacccctcccatacccttgatttccaaccgttgctccccttccctgccttggatc	ghr-MIR2948-p3	ggTGTGGGAGAGTTGGGC	3'	New	gp2b	...(((.(((((((((((.....)))))).....))))))))........	39	50	-13	0.5	0	0	0	0	0	0	0	0	0	0	7	6	0	0	0	0	0	0	0	0	0	0	7.74854	6.29569	low
184	193	ptc-MIR3627b-p5_2ss13AT20GA	TTGTCGCAGGAGTGATGGCACT	22	F050539F	-	19848	19998	ccatggagtaggaggacgacaggagtttgggaggattcTTGTCGCAGGAGTGATGGCACTggttgtggcctgagtttttaggttcagccattgccgtcctgctgtcacaagatccctttcaacttctatattttcttgcatgcttccacca	3	mtr-MIR5211,ptc-MIR3627b,cpa-MIR5211,	ptc-MIR3627b	gggggtttctTGTCGCAGGAGAGATGGCGCTAgctaaccatggtcatatcatatatatcatatggcaagtattacttgctctttgtatgtatcagctgtaaagatagctcagctaaagccatcctcctgcgactggacaccctg	ptc-MIR3627b-p5	tTGTCGCAGGAGAGATGGCGCT	5'	New	gp2b	...((((((((((..(....(((((.(((..(((..((((((..(((.((.(((((((.((((((...(((((....)))))..)))))).))))))))).)))..))))))..)))..))))))))...)..)))))).....))))...	145	49.7	-65.7	0.9	137	117	126	49	363	200	1083	638	554	361	297	301	129.995	157.097	137.262	42.2395	299.976	160.72	1297.6	486.514	528.204	370.059	328.759	315.834	high
185	194	vvi-miR3630-3p_L-1	TTGGGAATCTCTCTGATGCAC	21	F179805F	+	8343	8482	cTTGGGAATCTCTCTGATGCACaaaacaagaagacagtcgatctattcatttttcttttttcaaagacatgttttatgattgtgttgtgtttatattatttgtatgcctatgatgcattaatgcacgtattatcagaaat	1	vvi-MIR3630,	vvi-MIR3630	cagtatggttgTGCAAGTGACGATATCAGACAgggacatcagcacctccaatggagaatgatgatttgtcTTTGGGAATCTCTCTGATGCACaagcatattg	vvi-miR3630-3p	TTTGGGAATCTCTCTGATGCAC	5'	Diff	gp2b	............(((((((....(((((..((.(((((((.......(((...(((((....))))).))).....))))))).)).)))))................((((.((((....)))))))).)))))))...	125	30.7	-24	0.6	9	0	10	0	21	8	7	6	25	0	11	0	8.5398	0	10.8938	0	17.354	6.4288	8.38705	4.57537	23.8359	0	12.1763	0	middle
186	195	vvi-miR3630-3p_L-3	GGGAATCTCTCTGATGCAC	19	F179805F	+	8973	9003	atttgtctttGGGAATCTCTCTGATGCACtt	1	vvi-MIR3630,	vvi-MIR3630	cagtatggttgTGCAAGTGACGATATCAGACAgggacatcagcacctccaatggagaatgatgatttgtcTTTGGGAATCTCTCTGATGCACaagcatattg	vvi-miR3630-3p	TTTGGGAATCTCTCTGATGCAC	3'	Diff	gp2b	...(((..(..((......))..).)))...	25	38.7	-4.3	0.4	17	8	30	50	22	22	38	61	86	7	25	5	16.1307	10.7417	32.6815	43.1016	18.1804	17.6792	45.5297	46.5163	81.9956	7.17566	27.6733	5.24641	middle
187	196	vvi-MIR3638-p3_2ss3AC17AC	TTCGCAACAAGCATGACAAGGC	22	F003511F	+	99721	99766	ggggtgatgttaggggggaggatcTTCGCAACAAGCATGACAAGGC	1	vvi-MIR3638,	vvi-MIR3638	atataatgataaataataaactgctgtaactactttattttttgtttgccttgggtgctttggTGTGCCTTTTCGCGCTTGTTGCTAatatatatatatataggcaaaaatatatattaGCAACAAGCATGAAAAGGCACACCaaagcaccgagggcaaacaaaaaataaaggtagttacaacagtttattattcatcattatat	vvi-MIR3638-p3	ttaGCAACAAGCATGAAAAGGC	3'	New	gp2b	...((.((((..(..((.....))..).......)))).)).....	38	56.5	-8.6	0.3	6	0	0	0	0	0	0	7	0	0	0	0	5.6932	0	0	0	0	0	0	5.33793	0	0	0	0	low
188	197	csi-MIR3951b-p3_2ss13TC17TC	TCTTTTCTTCTTCTTCCCTTA	21	F250990F	-	621	707	aacggttagaaatagaatccattaattaccttaacacgcgacacattaaatttccgaattttgaccTCTTTTCTTCTTCTTCCCTTA	2	csi-MIR3951b,csi-MIR3951a,	csi-MIR3951b	cttggcaCAGGTAAAGATGAGAGAAAAAcatcagagaagagagaaatgtggtccctctctatccacccacccattagtctctcgtttcttttcttcttTTTCTCTTATCTTTTATCTGTGcttagc	csi-MIR3951b-p3	tcttttcttcttTTTCTCTTA	3'	New	gp2b	...((..((((..((((.....................................................))))..))))..))...	81	33.3	-6.486	0.2	0	11	11	24	0	12	0	9	10	7	10	9	0	14.7698	11.9832	20.6887	0	9.6432	0	6.86306	9.53437	7.17566	11.0693	9.44353	middle
189	198	gma-MIR4372b-p5_2ss13AG18TC	AATAAAAACACAGCACTC	18	F049227F	-	782	916	AATAAAAACACAGCACTCctcacgctctctttctctccaaaaaacctaatgtttatcccaggtcataagtcttttaaaggtcatggaatatggcatgactaagagtagatgaaaggcatcaaggacaaagctcaa	1	gma-MIR4372b,	gma-MIR4372b	tcgtcatgtgtcacaattttattagaggttgacgttaattaagtgcatcaaattaacatcTAATAAAATCGTGACATGTAACaatcaacgtccaataaaaacacaacacttgacggtcaagataatcaattaacgtccaattttgagatta	gma-MIR4372b-p5	aataaaaacacaacactt	5'	New	gp2b	...........(((..((((...(((.....((((((......((((............))))...............(((((((........)))))))..))).))).....)))....))))....)))...	121	38.5	-22.3	0.4	5	0	0	0	0	0	0	0	0	0	7	0	4.74433	0	0	0	0	0	0	0	0	0	7.74854	0	low
190	199	cas-MIR5139-p3_1ss3TG_2	GAGGAAACTCTGATGGAGGC	20	F000412F	-	177176	177200	agccaGAGGAAACTCTGATGGAGGC	1	cas-MIR5139,	cas-MIR5139	gcacAAACCTGGCTCTGATACCAcataatacgaactccctaggatgaaactctgatggaggctgatgacaggtaagtggcgacgtgaattgatggtgatgatgcacaggtggattgc	cas-MIR5139-p3	gatgaaactctgatggaggc	3'	New	gp2b	...(((((....)))))........	14	56	-10	0.7	0	0	0	0	0	0	21	0	0	0	0	0	0	0	0	0	0	0	25.1611	0	0	0	0	0	middle
191	200	cas-MIR5139-p3_2ss9AG18GC	AAACTCTGGTGGAGGCTC	18	F005296F	-	118726	118754	gaagccagtgaAAACTCTGGTGGAGGCTC	1	cas-MIR5139,	cas-MIR5139	gcacAAACCTGGCTCTGATACCAcataatacgaactccctaggatgaaactctgatggaggctgatgacaggtaagtggcgacgtgaattgatggtgatgatgcacaggtggattgc	cas-MIR5139-p3	aaactctgatggaggctg	3'	New	gp2b	...(((((........)))))........	18	55.2	-6.1	0.4	0	5	0	5	9	0	0	0	0	11	18	12	0	6.71356	0	4.31016	7.43742	0	0	0	0	11.276	19.9248	12.5914	middle
192	201	cas-MIR5139-p3_1ss3TG_1	GAGGAAACTCTGATGGAGG	19	F025963F	+	8948	8970	gctgGAGGAAACTCTGATGGAGG	1	cas-MIR5139,	cas-MIR5139	gcacAAACCTGGCTCTGATACCAcataatacgaactccctaggatgaaactctgatggaggctgatgacaggtaagtggcgacgtgaattgatggtgatgatgcacaggtggattgc	cas-MIR5139-p3	gatgaaactctgatggagg	3'	New	gp2b	...((((....))))........	12	56.5	-6.7	0.5	0	0	0	0	0	0	21	0	0	0	0	0	0	0	0	0	0	0	25.1611	0	0	0	0	0	middle
193	202	cas-miR5139_L-1	AACCTGGCTCTGATACCA	18	F146087F	+	23339	23384	AACCTGGCTCTGATACCAattgaaaaagtgttttgagacctagagg	4	ppe-MIR1511,cas-MIR5139,cpa-MIR8155,rgl-MIR5139,	cas-MIR5139	gcacAAACCTGGCTCTGATACCAcataatacgaactccctaggatgaaactctgatggaggctgatgacaggtaagtggcgacgtgaattgatggtgatgatgcacaggtggattgc	cas-miR5139	AAACCTGGCTCTGATACCA	5'	Diff	gp2b	..((((((((.(((((...((....)))))))..))).))...)))	44	41.3	-8	0.4	18	0	10	12	10	0	24	7	15	6	6	6	17.0796	0	10.8938	10.3444	8.2638	0	28.7556	5.33793	14.3016	6.15056	6.6416	6.29569	middle
194	203	cas-MIR5139-p3_2ss10AG18TC	GAAACTCTGGTGGAGGCC	18	F428063F	+	699	726	gaagccagagGAAACTCTGGTGGAGGCC	1	cas-MIR5139,	cas-MIR5139	gcacAAACCTGGCTCTGATACCAcataatacgaactccctaggatgaaactctgatggaggctgatgacaggtaagtggcgacgtgaattgatggtgatgatgcacaggtggattgc	cas-MIR5139-p3	gaaactctgatggaggct	3'	New	gp2b	...(((((((....))))))).......	18	60.7	-14.5	0.9	6	0	5	0	0	0	6	0	9	0	0	0	5.6932	0	5.44691	0	0	0	7.1889	0	8.58093	0	0	0	low
195	204	mtr-miR5213-5p_R-1_1ss2AG	TGCGTGTGTCTTCACCTCTGA	21	F010810F	+	38660	38813	tatgtttcaagaggtttttttccttttcttccacttcataagtatagttcctttttaacccaagtagcttagaagtggtcagtgaagttctTGCGTGTGTCTTCACCTCTGAaactaagtttatcttcgcctctgaaactcaagaatacatcgt	5	mtr-MIR5213,mtr-MIR2678,gma-MIR2109,cca-MIR6113,gso-MIR2109,	mtr-MIR5213	tagtgaaattgaTACGTGTGTCTTCACCTCTGAActatcaatattatgtttcaaatctttgattcgattcattcttttgcttCAGAGTGCAGATACACGCATCtcttttccta	mtr-miR5213-5p	TACGTGTGTCTTCACCTCTGAA	3'	Diff	gp2b	...(((((.((((((...............(((((((.(((((.......................))))))))))))...((((((.............))))))......................)))))))))))...............	25	37	-31.1	0.5	15944	11516	14713	9563	13357	10262	6457	10693	7269	16236	10947	8047	15128.7	15462.7	16028.1	8243.6	11038	8246.54	7736.45	8154.07	6930.53	16643.4	12117.6	8443.57	high
196	205	mtr-MIR5559-p5_2ss8TG17AC	TGTTGGAGCATTCTGTCT	18	F018315F	+	17065	17158	gattggtTGTTGGAGCATTCTGTTTtctcttatggcaacaacgttgacagcatgaggatataccaagagatatagatagatgggttctccatat	1	mtr-MIR5559,	mtr-MIR5559	tatttcctttTACTTGGTGAATTGTTGGATCattctgtatcaatcaaccacattgaagcttcatgtataagacaagatcaacgatattcaaagaagaaacacagaacgaTCTAATTATTCACCAAGTAAAaggatacg	mtr-MIR5559-p5	TGTTGGATCattctgtat	5'	New	gp2b	...(((.....(((((..(((((((((((((.((....))..((.....)).............))))))...)))))))...))))))))...	88	39.4	-18.7	0.5	0	0	0	0	0	0	0	0	10	0	0	0	0	0	0	0	0	0	0	0	9.53437	0	0	0	low
197	206	ath-MIR5655-p3_2ss16AT24AG	TGGTGGTGGTGGAGGTGGAGGAGGA	25	F163663F	+	12044	12205	ctatttacttttatccacaattcatgcttgtactacgatgtaggttgtggtaatccggtgattggagcaactagagaagcattagaaatttcaataggagttggcggaggaggtggtggtggtggTGGTGGTGGTGGAGGAGGAGGAGGAggtgggtggtgg	5	ath-MIR5655,ath-MIR5655,ath-MIR5655,ath-MIR5655,ath-MIR5655,	ath-MIR5655	acatcaagtaagggttggtggtggtggaggaggaggagaacatacgaagggtactgtggcggcatctctggggaagagtaagAAGTAGACACATAAGAAGGAGaaaaacgaaagaggttatacaaaaagaactagagagaggatagatttaattaattaccagagaaagtttgcggagagaggtcttggaagagaggcggagaagcagagatgacatagctaatagcttcgcttggttgctctgtgtgtttcttctctaaagggttttcgagttagtcaagatctaattaagaccaaagtgcttgccacaagaaaaaggagaagtagggttctcaattattactagagagatgtctctttctctttattttttccacgtttctctcgtttttctccttc…	ath-MIR5655-p3	tggtggtggtggaggaggaggagaa	3'	New	gp2b	((((..(((((..(((((...(((((((..((((((......((((((..(((((....)))))..))))))..............((((((....))))))..........))))))..)))....))))..)))))..........)))))..))))...	159	48.8	-36.2	0.5	8	11	6	0	0	0	0	0	0	0	0	0	7.59093	14.7698	6.5363	0	0	0	0	0	0	0	0	0	middle
198	207	cca-MIR6113-p5_1ss9GC	TACGATGTCTTCTTGAGTTTC	21	F010810F	+	38245	38386	TACGATGCCTTCTTGAGTTTCagagatgatgatatacttgagtatcagatgtgaagatacatgcaggaattctgctgtcaatttctatgctatgcatgtaagagtacacttgacatcatataaatatagactcagggagacc	1	cca-MIR6113,	cca-MIR6113	gtcaccTCTGAAACTCAAGAACACGTTGtcgacctacagattctgtaacaatacgatgtgttcttgagtttcgatgcgacg	cca-MIR6113-p5	tacgatgtgttcttgagtttc	5'	New	gp2b	........((((((((((((.........((((((......))))))(((((.(((..(((.((((.....))))))).......(((((...)))))..........))).)))))..........))))))))))))...	131	37.3	-35.8	0.7	0	0	0	7	0	6	0	5	0	0	0	0	0	0	0	6.03422	0	4.8216	0	3.81281	0	0	0	0	low
199	208	cca-MIR6113-p5_2ss14CA19TC	TGAAACTCAAGAAAACGTCGT	21	F013054F	+	19746	19893	tgcgcgtatcttcgcctctgaaactaagcgtatctccatctcTGAAACTCAAGAAAACGTCGTaatttaatcgagtgattgaaatgcatgaacatgaataagaggaagctcgaaggtggtgtattatatgtacttgaatgtttttatt	4	gma-MIR2109,gma-MIR4412,cca-MIR6113,gso-MIR2109,	cca-MIR6113	gtcaccTCTGAAACTCAAGAACACGTTGtcgacctacagattctgtaacaatacgatgtgttcttgagtttcgatgcgacg	cca-MIR6113-p5	TGAAACTCAAGAACACGTTGt	5'	New	gp2b	(((((.(((((((((((((.....................(((........)))...(((.(((.(((((((....))))))).))))))..........))))).....))))))))))))).........................	33	37.2	-27.3	0.5	2631	1092	1756	2151	3774	3109	3129	3965	3422	4060	1913	2445	2496.47	1466.24	1912.96	1854.23	3118.76	2498.39	3749.01	3023.56	3262.66	4161.88	2117.56	2565.49	high
200	209	cca-miR6113_L-2R-1_1ss16CA	TGAAACTCAAGAAAACGTT	19	F015627F	+	73367	73411	cactttgagtaaaactaaaaagtggTTAAACTCAAGAAAACGTTt	1	cca-MIR6113,	cca-MIR6113	gtcaccTCTGAAACTCAAGAACACGTTGtcgacctacagattctgtaacaatacgatgtgttcttgagtttcgatgcgacg	cca-miR6113	TCTGAAACTCAAGAACACGTTG	3'	Diff	gp2b	...(((((((..(((((.....)))))..))))))).........	33	28.9	-8.9	0.7	0	0	0	8	21	21	21	18	10	28	12	24	0	0	0	6.89625	17.354	16.8756	25.1611	13.7261	9.53437	28.7026	13.2832	25.1828	middle
201	210	cca-MIR6113-p3_2ss14CT17GA	TGAAACTCAAGAATACATT	19	F041568F	+	52780	52814	agagtgttggagtgatTAAAACTCAAGAATACATT	1	cca-MIR6113,	cca-MIR6113	gtcaccTCTGAAACTCAAGAACACGTTGtcgacctacagattctgtaacaatacgatgtgttcttgagtttcgatgcgacg	cca-MIR6113-p3	TGAAACTCAAGAACACGTT	3'	New	gp2b	...(((((.((((.......))))...)))))...	29	31.4	-6	0.5	7	0	0	23	11	8	0	0	0	16	19	13	6.64206	0	0	19.8267	9.09018	6.4288	0	0	0	16.4015	21.0317	13.6407	middle
202	211	cca-MIR6113-p5_2ss14CA17GT	TGAAACTCAAGAAAACTT	18	F120886F	-	3204	3316	ggtggtccgtaaaagtaagcctggtatccttccctcTGAAACTCAAGAAAACTTcatatttttttggtggaatggaagaggaggaaccttgggctgaactagaatgagccatt	1	cca-MIR6113,	cca-MIR6113	gtcaccTCTGAAACTCAAGAACACGTTGtcgacctacagattctgtaacaatacgatgtgttcttgagtttcgatgcgacg	cca-MIR6113-p5	TGAAACTCAAGAACACGT	5'	New	gp2b	.((((..(((...(((.((((((((.((((..(((((...((.((((((((.......))))))))))........))))))))))))..)))))..)))...)))..)))).	111	43.4	-34.4	0.7	0	0	0	0	6	0	0	0	0	5	0	0	0	0	0	0	4.95828	0	0	0	0	5.12547	0	0	low
203	212	cca-MIR6113-p3_2ss3AG19AT	TCGCCTCTGAAACTCAAGT	19	F161547F	+	4230	4257	tcaaggcaaTCGCCTCTCAAACTCAAGT	1	cca-MIR6113,	cca-MIR6113	gtcaccTCTGAAACTCAAGAACACGTTGtcgacctacagattctgtaacaatacgatgtgttcttgagtttcgatgcgacg	cca-MIR6113-p3	tcaccTCTGAAACTCAAGA	3'	New	gp2b	...((((....)))).............	12	46.4	-4.9	0.4	0	0	0	5	0	0	6	0	0	0	0	0	0	0	0	4.31016	0	0	7.1889	0	0	0	0	0	low
204	213	cca-MIR6113-p3_3ss14CA17GA19TC	TGAAACTCAAGAAAACATCGT	21	F292476F	-	615	690	gaacaggtggtcggtaaaggtcttgcgtgtgtcgggacctcTGAAACTTAAGAAAACATCGTaattccagctgaag	1	cca-MIR6113,	cca-MIR6113	gtcaccTCTGAAACTCAAGAACACGTTGtcgacctacagattctgtaacaatacgatgtgttcttgagtttcgatgcgacg	cca-MIR6113-p3	TGAAACTCAAGAACACGTTGt	3'	New	gp2b	...(((.(((.((((.....(((((...((.(((((...))))).)).)))))....)))).....))).)))...	70	47.4	-16.7	0.5	0	0	0	5	0	0	0	0	0	0	6	0	0	0	0	4.31016	0	0	0	0	0	0	6.6416	0	low
205	214	hbr-MIR6173-p3_1ss14AG	GATTAGATACCCCGGTAGTCCT	22	F071870F	+	7283	7325	ggagcgaatggGATTAGATACCCCGGTAGTCCTatgtcgtaaa	1	hbr-MIR6173,	hbr-MIR6173	cgctgtgcgtatcgacccgtgcagtatccatcgtttaaagctaggggagcggaatgggattagataccccagtagtcctaAGCCGTAAACGATGGATACTgcacgggtcgatacggcacagcgctgtagctaacgcgtta	hbr-MIR6173-p3	gattagataccccagtagtcct	3'	New	gp2b	...(((((((((((....(((....)))))))))).))))...	37	48.8	-12.4	0.6	47	46	48	31	0	6	10	0	5	28	27	25	44.5967	61.7648	52.2904	26.723	0	4.8216	11.9815	0	4.76718	28.7026	29.8872	26.232	middle
206	215	hbr-MIR6173-p3_1ss20AT	AGATACCCCAGTAGTCCTATGC	22	F151635F	-	12122	12167	aaagctaggggagcgaatgggattAGATACCCCAGTAGTCCTATGC	1	hbr-MIR6173,	hbr-MIR6173	cgctgtgcgtatcgacccgtgcagtatccatcgtttaaagctaggggagcggaatgggattagataccccagtagtcctaAGCCGTAAACGATGGATACTgcacgggtcgatacggcacagcgctgtagctaacgcgtta	hbr-MIR6173-p3	agataccccagtagtcctaAGC	3'	New	gp2b	...((...((((.(...((((.........))))...)))))..))	43	50	-11.9	0.5	5	0	0	10	0	0	17	0	0	0	9	0	4.74433	0	0	8.62031	0	0	20.3685	0	0	0	9.96241	0	middle
207	216	hbr-MIR6173-p3_1ss17AT	TACCCCAGTAGTCCTATGCCGTA	23	F312673F	+	2888	2954	actgacactgagagacgaaagctaggggagcgaatgggattagaTACCCCAGTAGTCCTATGCCGTA	1	hbr-MIR6173,	hbr-MIR6173	cgctgtgcgtatcgacccgtgcagtatccatcgtttaaagctaggggagcggaatgggattagataccccagtagtcctaAGCCGTAAACGATGGATACTgcacgggtcgatacggcacagcgctgtagctaacgcgtta	hbr-MIR6173-p3	taccccagtagtcctaAGCCGTA	3'	New	gp2b	..............(((...((...((((.(...((((.........))))...)))))..))))).	52	50.7	-13.7	0.4	0	0	0	9	0	0	7	0	0	0	0	0	0	0	0	7.75828	0	0	8.38705	0	0	0	0	0	low
208	217	gma-MIR6300-p5_3	CGTTGTAGTATAGTGGTAAGTATT	24	F036772F	+	69610	69641	CGTTGTAGTATAGTGGTAAGTATTCCCGCctg	1	gma-MIR6300,	gma-MIR6300	aggtaaaaatacttaccactatattacaacaacttgtttgtgaaattcaatggtaattttaaataataaatgttttaatattaccgatagcatttgattatatttttgttttaaagttacatttgattatatcgctatcggctataatgtaagtcatattcatccaatatcatgcaacttttttgtatagatatattaatattactcgataatcatcaaGTCGTTGTAGTATAGTGGtaagtattcccgcc	gma-MIR6300-p5	CGTTGTAGTATAGTGGtaagtatt	5'	New	gp2b	............((((.........))))...	17	46.9	-2.8	0.2	0	0	5	0	0	5	8	0	7	0	0	0	0	0	5.44691	0	0	4.018	9.5852	0	6.67406	0	0	0	low
208	218	gma-MIR6300-p3_8	TAGTGGTAAGTATTCCCGC	19	F036772F	+	69610	69641	CGTTGTAGTATAGTGGTAAGTATTCCCGCctg	1	gma-MIR6300,	gma-MIR6300	aggtaaaaatacttaccactatattacaacaacttgtttgtgaaattcaatggtaattttaaataataaatgttttaatattaccgatagcatttgattatatttttgttttaaagttacatttgattatatcgctatcggctataatgtaagtcatattcatccaatatcatgcaacttttttgtatagatatattaatattactcgataatcatcaaGTCGTTGTAGTATAGTGGtaagtattcccgcc	gma-MIR6300-p3	TAGTGGtaagtattcccgc	3'	New	gp2b	............((((.........))))...	17	46.9	-2.8	0.2	12	10	8	18	11	22	48	7	31	0	5	14	11.3864	13.4271	8.71506	15.5166	9.09018	17.6792	57.5112	5.33793	29.5565	0	5.53467	14.6899	middle
209	219	gma-MIR6300-p5_2	CGTTGTAGTATAGTGGTAAG	20	F184587F	-	15531	15641	gtcgaaggaaaaacaaaaagtCGTTGTAGTATAGTGGTAAGtattcccgcctgtcacgcgggtgacccggGTTCGATCCCCGGCAACGGCGCattttgtttttctttttcg	2	gma-MIR6300,ath-MIR8175,	gma-MIR6300	aggtaaaaatacttaccactatattacaacaacttgtttgtgaaattcaatggtaattttaaataataaatgttttaatattaccgatagcatttgattatatttttgttttaaagttacatttgattatatcgctatcggctataatgtaagtcatattcatccaatatcatgcaacttttttgtatagatatattaatattactcgataatcatcaaGTCGTTGTAGTATAGTGGtaagtattcccgcc	gma-MIR6300-p5	CGTTGTAGTATAGTGGtaag	5'	New	gp2b	...(((((((((((((((.(((((((.....................((((((.....))))))..(((((.......))))))))))))...)))))))))))))))...	105	49.5	-38.7	0.7	0	0	5	0	0	5	8	0	7	0	0	0	0	0	5.44691	0	0	4.018	9.5852	0	6.67406	0	0	0	low
209	220	ath-MIR8175-p3_3	GTTCGATCCCCGGCAACGGCGC	22	F184587F	-	15531	15641	gtcgaaggaaaaacaaaaagtCGTTGTAGTATAGTGGTAAGtattcccgcctgtcacgcgggtgacccggGTTCGATCCCCGGCAACGGCGCattttgtttttctttttcg	2	gma-MIR6300,ath-MIR8175,	ath-MIR8175	cttaaggcaatttgacctatatcaaatttggcaccgttgccggggatcgacccgggtcacccgcgtgacaggcgggaatacttaccacttagtacaacgacccaatatagtggtaagtattctcgcatgtcactcgggttcGATCCCCGGCAACGGCGCCAaatttgatatagctcaaatcgccttaag	ath-MIR8175-p3	gttcGATCCCCGGCAACGGCGC	3'	New	gp2b	...(((((((((((((((.(((((((.....................((((((.....))))))..(((((.......))))))))))))...)))))))))))))))...	105	49.5	-38.7	0.7	0	0	0	0	6	0	7	0	6	5	0	0	0	0	0	0	4.95828	0	8.38705	0	5.72062	5.12547	0	0	low
210	221	gma-MIR6300-p5_2ss17AC23TA	GTTGTAGTATAGTGGTCAGTATACC	25	F219328F	-	10993	11085	ccttcacaaacacaaccaccaagtcGTTGTAGTATAGTGGTCAGTATACCtgcctgtcacgcaggtgacccgGGTTCGATCCCCGGCAACGGC	2	gma-MIR6300,ath-MIR8175,	gma-MIR6300	aggtaaaaatacttaccactatattacaacaacttgtttgtgaaattcaatggtaattttaaataataaatgttttaatattaccgatagcatttgattatatttttgttttaaagttacatttgattatatcgctatcggctataatgtaagtcatattcatccaatatcatgcaacttttttgtatagatatattaatattactcgataatcatcaaGTCGTTGTAGTATAGTGGtaagtattcccgcc	gma-MIR6300-p5	GTTGTAGTATAGTGGtaagtattcc	5'	New	gp2b	......................((((((((........((((.....((((((.......)))))))))).(((......)))..))))))))	32	55.9	-26.1	0.5	0	0	0	0	0	7	33	9	25	0	0	8	0	0	0	0	0	5.6252	39.5389	6.86306	23.8359	0	0	8.39425	middle
210	222	ath-MIR8175-p3_2	GGTTCGATCCCCGGCAACGGC	21	F219328F	-	10993	11085	ccttcacaaacacaaccaccaagtcGTTGTAGTATAGTGGTCAGTATACCtgcctgtcacgcaggtgacccgGGTTCGATCCCCGGCAACGGC	2	gma-MIR6300,ath-MIR8175,	ath-MIR8175	cttaaggcaatttgacctatatcaaatttggcaccgttgccggggatcgacccgggtcacccgcgtgacaggcgggaatacttaccacttagtacaacgacccaatatagtggtaagtattctcgcatgtcactcgggttcGATCCCCGGCAACGGCGCCAaatttgatatagctcaaatcgccttaag	ath-MIR8175-p3	ggttcGATCCCCGGCAACGGC	3'	New	gp2b	......................((((((((........((((.....((((((.......)))))))))).(((......)))..))))))))	32	55.9	-26.1	0.5	0	0	0	0	6	0	7	0	6	5	0	0	0	0	0	0	4.95828	0	8.38705	0	5.72062	5.12547	0	0	low
211	223	gma-MIR6300-p5_1ss8AG	TAGTGGTGAGTATTCCCGCC	20	F251963F	-	10380	10441	TAGTGGTGAGTATTCCCGCCtgtcacgcgggtgacccgggTTCGATCCCCGGCAACGGCGTC	2	gma-MIR6300,ath-MIR8175,	gma-MIR6300	aggtaaaaatacttaccactatattacaacaacttgtttgtgaaattcaatggtaattttaaataataaatgttttaatattaccgatagcatttgattatatttttgttttaaagttacatttgattatatcgctatcggctataatgtaagtcatattcatccaatatcatgcaacttttttgtatagatatattaatattactcgataatcatcaaGTCGTTGTAGTATAGTGGtaagtattcccgcc	gma-MIR6300-p5	TAGTGGtaagtattcccgcc	5'	New	gp2b	................((((.(((((....)))))(((((.......)))))....))))..	44	66.1	-19.6	0.5	0	0	0	0	0	0	8	0	0	0	0	0	0	0	0	0	0	0	9.5852	0	0	0	0	0	low
211	224	ath-miR8175_L+3R-1	TTCGATCCCCGGCAACGGCGCC	22	F251963F	-	10380	10441	TAGTGGTGAGTATTCCCGCCtgtcacgcgggtgacccgggTTCGATCCCCGGCAACGGCGTC	2	gma-MIR6300,ath-MIR8175,	ath-MIR8175	cttaaggcaatttgacctatatcaaatttggcaccgttgccggggatcgacccgggtcacccgcgtgacaggcgggaatacttaccacttagtacaacgacccaatatagtggtaagtattctcgcatgtcactcgggttcGATCCCCGGCAACGGCGCCAaatttgatatagctcaaatcgccttaag	ath-miR8175	GATCCCCGGCAACGGCGCCA	3'	Diff	gp2b	................((((.(((((....)))))(((((.......)))))....))))..	44	66.1	-19.6	0.5	0	0	0	0	0	0	0	0	8	0	0	0	0	0	0	0	0	0	0	0	7.6275	0	0	0	low
212	225	gma-MIR6300-p5_5	GTTGTAGTATAGTGGTAAG	19	F004316F	+	16164	16303	tcgaaaaatattaaaagatttaatttgattatcaacttgtcGTTGTAGTATAGTGGTAAGtattcccgcctgtcacgcgggtgacccgggttcgatccccggcaacggcgagcaaattttgattttttggcatttttgtt	2	gma-MIR6300,ath-MIR8175,	gma-MIR6300	aggtaaaaatacttaccactatattacaacaacttgtttgtgaaattcaatggtaattttaaataataaatgttttaatattaccgatagcatttgattatatttttgttttaaagttacatttgattatatcgctatcggctataatgtaagtcatattcatccaatatcatgcaacttttttgtatagatatattaatattactcgataatcatcaaGTCGTTGTAGTATAGTGGtaagtattcccgcc	gma-MIR6300-p5	GTTGTAGTATAGTGGtaag	5'	New	gp2b	...((((((..(((((((((.((((((........((((((((((.....................((((((.....))))))..(((((.......)))))))))))))))))))))..)))))))))..))))))...	134	40.7	-39.5	0.7	0	0	5	0	0	5	8	0	7	0	0	0	0	0	5.44691	0	0	4.018	9.5852	0	6.67406	0	0	0	low
213	226	gma-MIR6300-p3_2	CGTTGTAGTATAGTGGTAAGTATTC	25	F007402F	+	43897	44056	cgcacttattttaactttactaattttcttacccgttaaaaaaacactattgatttcaaaatagtaaaagatttaatttgatcatcaacttgtCGTTGTAGTATAGTGGTAAGTATTCccgcctgtcacgcgggtgacccgggttcgatccccggcaacg	2	gma-MIR6300,ath-MIR8175,	gma-MIR6300	aggtaaaaatacttaccactatattacaacaacttgtttgtgaaattcaatggtaattttaaataataaatgttttaatattaccgatagcatttgattatatttttgttttaaagttacatttgattatatcgctatcggctataatgtaagtcatattcatccaatatcatgcaacttttttgtatagatatattaatattactcgataatcatcaaGTCGTTGTAGTATAGTGGtaagtattcccgcc	gma-MIR6300-p3	CGTTGTAGTATAGTGGtaagtattc	3'	New	gp2b	...((((((....(((.(((((.......................((((((........))))))....((((......))))..((((.....))))))))).))).)))))).....((((((.....))))))..(((((.......))))).....	111	38.8	-32.1	0.5	12	10	8	18	11	22	48	7	31	0	5	14	11.3864	13.4271	8.71506	15.5166	9.09018	17.6792	57.5112	5.33793	29.5565	0	5.53467	14.6899	middle
214	227	gma-MIR6300-p3_1ss23TA	GTTGTAGTATAGTGGTAAGTATACC	25	F011564F	+	79915	79987	gttctttctatgttattagttaattacatgatgtgctgacatcatgtcGTTGTAGTATAGTGGTAAGTATACC	1	gma-MIR6300,	gma-MIR6300	aggtaaaaatacttaccactatattacaacaacttgtttgtgaaattcaatggtaattttaaataataaatgttttaatattaccgatagcatttgattatatttttgttttaaagttacatttgattatatcgctatcggctataatgtaagtcatattcatccaatatcatgcaacttttttgtatagatatattaatattactcgataatcatcaaGTCGTTGTAGTATAGTGGtaagtattcccgcc	gma-MIR6300-p3	GTTGTAGTATAGTGGtaagtattcc	3'	New	gp2b	...(((.((((..(((((..(((..(((((((((....)))))))))..))))))))..)))).)))......	64	32.9	-16.8	0.7	0	0	0	0	0	0	17	7	5	0	0	0	0	0	0	0	0	0	20.3685	5.33793	4.76718	0	0	0	middle
215	228	gma-MIR6300-p3_10	TTGTAGTATAGTGGTAAGTATTCCC	25	F012047F	+	30012	30047	tcaacttgtcgTTGTAGTATAGTGGTAAGTATTCCC	1	gma-MIR6300,	gma-MIR6300	aggtaaaaatacttaccactatattacaacaacttgtttgtgaaattcaatggtaattttaaataataaatgttttaatattaccgatagcatttgattatatttttgttttaaagttacatttgattatatcgctatcggctataatgtaagtcatattcatccaatatcatgcaacttttttgtatagatatattaatattactcgataatcatcaaGTCGTTGTAGTATAGTGGtaagtattcccgcc	gma-MIR6300-p3	TTGTAGTATAGTGGtaagtattccc	3'	New	gp2b	...((((..(..(((...)))..)..))))......	27	38.9	-4.7	0.3	12	10	8	18	11	22	48	7	31	0	5	14	11.3864	13.4271	8.71506	15.5166	9.09018	17.6792	57.5112	5.33793	29.5565	0	5.53467	14.6899	middle
216	229	gma-MIR6300-p3_3	GTGGTAAGTATTCCCGCC	18	F017461F	+	11878	11917	aatcagtcgttagtataGTGGTAAGTATTCCCGCCtgtca	1	gma-MIR6300,	gma-MIR6300	aggtaaaaatacttaccactatattacaacaacttgtttgtgaaattcaatggtaattttaaataataaatgttttaatattaccgatagcatttgattatatttttgttttaaagttacatttgattatatcgctatcggctataatgtaagtcatattcatccaatatcatgcaacttttttgtatagatatattaatattactcgataatcatcaaGTCGTTGTAGTATAGTGGtaagtattcccgcc	gma-MIR6300-p3	GTGGtaagtattcccgcc	3'	New	gp2b	...(((.((..(((((........)))))..)).)))...	34	42.5	-5.9	0.3	12	10	8	18	11	22	48	7	31	0	5	14	11.3864	13.4271	8.71506	15.5166	9.09018	17.6792	57.5112	5.33793	29.5565	0	5.53467	14.6899	middle
217	230	gma-miR6300_L-1R+7	TCGTTGTAGTATAGTGGTAAGTAT	24	F018222F	+	36980	37029	TCGTTGTAGTATAGTGGTAAGTATtcccgcctgtcacgcgggtgacccgg	1	gma-MIR6300,	gma-MIR6300	aggtaaaaatacttaccactatattacaacaacttgtttgtgaaattcaatggtaattttaaataataaatgttttaatattaccgatagcatttgattatatttttgttttaaagttacatttgattatatcgctatcggctataatgtaagtcatattcatccaatatcatgcaacttttttgtatagatatattaatattactcgataatcatcaaGTCGTTGTAGTATAGTGGtaagtattcccgcc	gma-miR6300	GTCGTTGTAGTATAGTGG	5'	Diff	gp2b	..............(((...((...(((((.......)))))..))))).	35	56	-10.2	0.4	0	0	0	0	0	12	8	5	0	0	0	0	0	0	0	0	0	9.6432	9.5852	3.81281	0	0	0	0	low
218	231	gma-miR6300_R+1	GTCGTTGTAGTATAGTGGT	19	F018812F	+	66440	66515	aaaGTCGTTGTAGTATAGTGGTaagtattcccgcctgtcacgcgggtgacccggttcaatccccgacaacggcggt	1	gma-MIR6300,	gma-MIR6300	aggtaaaaatacttaccactatattacaacaacttgtttgtgaaattcaatggtaattttaaataataaatgttttaatattaccgatagcatttgattatatttttgttttaaagttacatttgattatatcgctatcggctataatgtaagtcatattcatccaatatcatgcaacttttttgtatagatatattaatattactcgataatcatcaaGTCGTTGTAGTATAGTGGtaagtattcccgcc	gma-miR6300	GTCGTTGTAGTATAGTGG	5'	Diff	gp2b	...((((((((.......(((...((...(((((.......)))))..)).....))).......))))))))...	70	55.3	-22.1	0.5	0	0	0	10	0	0	10	12	0	0	0	5	0	0	0	8.62031	0	0	11.9815	9.15074	0	0	0	5.24641	middle
219	232	gma-miR6300_R+4	GTCGTTGTAGTATAGTGGTAAG	22	F018812F	+	74840	74916	aaaGTCGTTGTAGTATAGTGGTAAGtattcccgcctgtcacgcgggtgacccgggttcgatccccggcaacggcgtt	1	gma-MIR6300,	gma-MIR6300	aggtaaaaatacttaccactatattacaacaacttgtttgtgaaattcaatggtaattttaaataataaatgttttaatattaccgatagcatttgattatatttttgttttaaagttacatttgattatatcgctatcggctataatgtaagtcatattcatccaatatcatgcaacttttttgtatagatatattaatattactcgataatcatcaaGTCGTTGTAGTATAGTGGtaagtattcccgcc	gma-miR6300	GTCGTTGTAGTATAGTGG	5'	Diff	gp2b	...(((((((.....................((((((.....))))))..(((((.......))))))))))))...	71	57.1	-25.8	0.6	0	0	5	0	0	0	14	0	13	0	0	0	0	0	5.44691	0	0	0	16.7741	0	12.3947	0	0	0	middle
220	233	gma-MIR6300-p3_1ss17AG_1	GTTGTAGTATAGTGGTGAGTA	21	F018812F	+	76288	76402	tactattctgttttgtacgcatgcgttcttctttgtaaaggaataagtatatgttgattacactgttaatacaatcctcaacaacaaagtcGTTGTAGTATAGTGGTGAGTAttc	1	gma-MIR6300,	gma-MIR6300	aggtaaaaatacttaccactatattacaacaacttgtttgtgaaattcaatggtaattttaaataataaatgttttaatattaccgatagcatttgattatatttttgttttaaagttacatttgattatatcgctatcggctataatgtaagtcatattcatccaatatcatgcaacttttttgtatagatatattaatattactcgataatcatcaaGTCGTTGTAGTATAGTGGtaagtattcccgcc	gma-MIR6300-p3	GTTGTAGTATAGTGGtaagta	3'	New	gp2b	...(((((....(((((((((.(((..(((..((((..((((....(((.........)))..(((....))).))))..))))..))).)))))).))))))....)))))...	109	33	-20.9	0.6	6	5	0	0	0	5	0	14	0	0	0	8	5.6932	6.71356	0	0	0	4.018	0	10.6759	0	0	0	8.39425	middle
221	234	gma-MIR6300-p3_6	GTTGTAGTATAGTGGTAAGTATTC	24	F023518F	-	20461	20504	taatgtgacgtcaacttgtcGTTGTAGTATAGTGGTAAGTATTC	1	gma-MIR6300,	gma-MIR6300	aggtaaaaatacttaccactatattacaacaacttgtttgtgaaattcaatggtaattttaaataataaatgttttaatattaccgatagcatttgattatatttttgttttaaagttacatttgattatatcgctatcggctataatgtaagtcatattcatccaatatcatgcaacttttttgtatagatatattaatattactcgataatcatcaaGTCGTTGTAGTATAGTGGtaagtattcccgcc	gma-MIR6300-p3	GTTGTAGTATAGTGGtaagtattc	3'	New	gp2b	...((..(((.(.....).)))..))..................	23	36.4	-5.3	0.3	12	10	8	18	11	22	48	7	31	0	5	14	11.3864	13.4271	8.71506	15.5166	9.09018	17.6792	57.5112	5.33793	29.5565	0	5.53467	14.6899	middle
222	235	gma-MIR6300-p5_1	AGTATAGTGGTAAGTATTCCCGCC	24	F026508F	+	95547	95672	agaggtcgttgtAGTATAGTGGTAAGTATTCCCGCCtgtcacgcgggtgacccgggttcgatccccggcaacggcgtattttattttttttttattctcagatggttcattatggataatgccttc	1	gma-MIR6300,	gma-MIR6300	aggtaaaaatacttaccactatattacaacaacttgtttgtgaaattcaatggtaattttaaataataaatgttttaatattaccgatagcatttgattatatttttgttttaaagttacatttgattatatcgctatcggctataatgtaagtcatattcatccaatatcatgcaacttttttgtatagatatattaatattactcgataatcatcaaGTCGTTGTAGTATAGTGGtaagtattcccgcc	gma-MIR6300-p5	AGTATAGTGGtaagtattcccgcc	5'	New	gp2b	.((((.((((((..((((((((..........((((.(((((....)))))(((((.......)))))....))))................((((....))))..)))))))).)))))))))).	124	46	-32.9	0.6	0	0	5	0	0	5	8	0	7	0	0	0	0	0	5.44691	0	0	4.018	9.5852	0	6.67406	0	0	0	low
223	236	gma-miR6300_L-1R+8_2	TCGTTGTAGTATAGTGGTGAGTATT	25	F029956F	-	63986	64108	ttatactattgcattatagaaacctgagagattttcatcagacttgaaaatttcgttgataaacaaataacgaaaatatcattcgcctcccaacaaggTCGTTGTAGTATAGTGGTGAGTATT	1	gma-MIR6300,	gma-MIR6300	aggtaaaaatacttaccactatattacaacaacttgtttgtgaaattcaatggtaattttaaataataaatgttttaatattaccgatagcatttgattatatttttgttttaaagttacatttgattatatcgctatcggctataatgtaagtcatattcatccaatatcatgcaacttttttgtatagatatattaatattactcgataatcatcaaGTCGTTGTAGTATAGTGGtaagtattcccgcc	gma-miR6300	GTCGTTGTAGTATAGTGG	3'	Diff	gp2b	...(((((((..(((((((..((((..((((((((((.......))))))))))................((((.......))))..........))))..)))))))..)))))))......	114	32.5	-26.9	0.7	6	12	0	0	0	0	66	11	30	0	0	0	5.6932	16.1125	0	0	0	0	79.0779	8.38818	28.6031	0	0	0	middle
224	237	gma-MIR6300-p3_5	GTTGTAGTATAGTGGTAAGTA	21	F036323F	+	57832	57948	acatactattctgttttgtacgcatttgtgttcttctttgtaaaggaataagtagatgttgattaaagagttaatacaattctcatcaacaaagtcGTTGTAGTATAGTGGTAAGTA	1	gma-MIR6300,	gma-MIR6300	aggtaaaaatacttaccactatattacaacaacttgtttgtgaaattcaatggtaattttaaataataaatgttttaatattaccgatagcatttgattatatttttgttttaaagttacatttgattatatcgctatcggctataatgtaagtcatattcatccaatatcatgcaacttttttgtatagatatattaatattactcgataatcatcaaGTCGTTGTAGTATAGTGGtaagtattcccgcc	gma-MIR6300-p3	GTTGTAGTATAGTGGtaagta	3'	New	gp2b	(((((((((..((((((((..((((((((((((((........)))))))..))))))).(((...((((((.....)))))).))).)))))).))..))))))).))........	109	29.9	-22	0.6	12	10	8	18	11	22	48	7	31	0	5	14	11.3864	13.4271	8.71506	15.5166	9.09018	17.6792	57.5112	5.33793	29.5565	0	5.53467	14.6899	middle
225	238	gma-MIR6300-p5_9	TGTAGTATAGTGGTAAGTATTCCC	24	F042446F	+	59952	59987	TGTAGTATAGTGGTAAGTATTCCCgcctgccatgtg	1	gma-MIR6300,	gma-MIR6300	aggtaaaaatacttaccactatattacaacaacttgtttgtgaaattcaatggtaattttaaataataaatgttttaatattaccgatagcatttgattatatttttgttttaaagttacatttgattatatcgctatcggctataatgtaagtcatattcatccaatatcatgcaacttttttgtatagatatattaatattactcgataatcatcaaGTCGTTGTAGTATAGTGGtaagtattcccgcc	gma-MIR6300-p5	TGTAGTATAGTGGtaagtattccc	5'	New	gp2b	.........((((((.((......)).))))))...	24	47.2	-6.8	0.4	0	0	5	0	0	5	8	0	7	0	0	0	0	0	5.44691	0	0	4.018	9.5852	0	6.67406	0	0	0	low
226	239	gma-MIR6300-p5_6	GTTGTAGTATAGTGGTAAGTATT	23	F044437F	+	30740	30878	cagtcGTTGTAGTATAGTGGTAAGTATTcccgcctgtcacgcgggtgacccgggttcgatccccggcaacggcgttttttcatttttttttcttttgaagaaagcataaactgaataaccccctataaagatacggatt	1	gma-MIR6300,	gma-MIR6300	aggtaaaaatacttaccactatattacaacaacttgtttgtgaaattcaatggtaattttaaataataaatgttttaatattaccgatagcatttgattatatttttgttttaaagttacatttgattatatcgctatcggctataatgtaagtcatattcatccaatatcatgcaacttttttgtatagatatattaatattactcgataatcatcaaGTCGTTGTAGTATAGTGGtaagtattcccgcc	gma-MIR6300-p5	GTTGTAGTATAGTGGtaagtatt	5'	New	gp2b	...((((.....(((((.((....(((((.((((.(((((....)))))(((((.......)))))....))))..........((((((((....))))))))........)))))...))))))).....))))...	133	44.6	-35.9	0.6	0	0	5	0	0	5	8	0	7	0	0	0	0	0	5.44691	0	0	4.018	9.5852	0	6.67406	0	0	0	low
227	240	gma-MIR6300-p5_4	GTATAGTGGTAAGTATTCCCGCC	23	F044437F	+	67564	67682	GTATAGTGGTAAGTATTCCCGCCtgtcacgcgggtgacccgggttcgatccccggcaacggcgttttttcatttttttttttcttttgaagaaagcataaactgaataaccccctataa	2	gma-MIR6300,ath-MIR8175,	gma-MIR6300	aggtaaaaatacttaccactatattacaacaacttgtttgtgaaattcaatggtaattttaaataataaatgttttaatattaccgatagcatttgattatatttttgttttaaagttacatttgattatatcgctatcggctataatgtaagtcatattcatccaatatcatgcaacttttttgtatagatatattaatattactcgataatcatcaaGTCGTTGTAGTATAGTGGtaagtattcccgcc	gma-MIR6300-p5	GTATAGTGGtaagtattcccgcc	5'	New	gp2b	.(((((.((....(((((.((((.(((((....)))))(((((.......)))))....))))............((((((((....))))))))........)))))...))))))).	117	44.5	-31.9	0.6	0	0	5	0	0	5	8	0	7	0	0	0	0	0	5.44691	0	0	4.018	9.5852	0	6.67406	0	0	0	low
228	241	gma-miR6300_R+6	GTCGTTGTAGTATAGTGGTAAGTA	24	F051470F	-	8782	8906	ttaggggaggatcattataatagctagctcttgggttctcgattcaaagagaaacaaaaacaaatcatatttatttaacagtgcaacatcagGTCGTTGTAGTATAGTGGTAAGTAttcccgcct	2	gma-MIR6300,ath-MIR8175,	gma-MIR6300	aggtaaaaatacttaccactatattacaacaacttgtttgtgaaattcaatggtaattttaaataataaatgttttaatattaccgatagcatttgattatatttttgttttaaagttacatttgattatatcgctatcggctataatgtaagtcatattcatccaatatcatgcaacttttttgtatagatatattaatattactcgataatcatcaaGTCGTTGTAGTATAGTGGtaagtattcccgcc	gma-miR6300	GTCGTTGTAGTATAGTGG	3'	Diff	gp2b	...(((((..(((((((((........(((((.((........)).)))))..............................((((((........)))))).))))))))).....)))))....	118	36.8	-26.4	0.6	6	15	0	8	0	14	19	6	27	10	6	16	5.6932	20.1407	0	6.89625	0	11.2504	22.7648	4.57537	25.7428	10.2509	6.6416	16.7885	middle
229	242	gma-MIR6300-p3_7	TAGTATAGTGGTAAGTATTCCCGCC	25	F054063F	-	41087	41232	aattgctaaaaacaaaaaaaaaattataaactagtatcagtaaaaatcaataaagaagttttattaagatcacacgtgttaaaatgtctaaaatatcagaccgttgacaattgtgtcgttgTAGTATAGTGGTAAGTATTCCCGCC	1	gma-MIR6300,	gma-MIR6300	aggtaaaaatacttaccactatattacaacaacttgtttgtgaaattcaatggtaattttaaataataaatgttttaatattaccgatagcatttgattatatttttgttttaaagttacatttgattatatcgctatcggctataatgtaagtcatattcatccaatatcatgcaacttttttgtatagatatattaatattactcgataatcatcaaGTCGTTGTAGTATAGTGGtaagtattcccgcc	gma-MIR6300-p3	TAGTATAGTGGtaagtattcccgcc	3'	New	gp2b	.((..(((...((((.......................(((((((.((......))..)))))))..((.((((..((((((...((((........))))..))))))..)))))).))))....)))..)).............	132	28.1	-21.4	0.5	12	10	8	18	11	22	48	7	31	0	5	14	11.3864	13.4271	8.71506	15.5166	9.09018	17.6792	57.5112	5.33793	29.5565	0	5.53467	14.6899	middle
230	243	gma-miR6300_R+7_1	GTCGTTGTAGTATAGTGGTAAGTAT	25	F054533F	-	57347	57444	gtcgtactgtgacgattgtaagctatttccaagaataatttctaagcaacaatcaacaaaGTCGTTGTAGTATAGTGGTAAGTATtcccgcctgtcac	2	gma-MIR6300,ath-MIR8175,	gma-MIR6300	aggtaaaaatacttaccactatattacaacaacttgtttgtgaaattcaatggtaattttaaataataaatgttttaatattaccgatagcatttgattatatttttgttttaaagttacatttgattatatcgctatcggctataatgtaagtcatattcatccaatatcatgcaacttttttgtatagatatattaatattactcgataatcatcaaGTCGTTGTAGTATAGTGGtaagtattcccgcc	gma-miR6300	GTCGTTGTAGTATAGTGG	3'	Diff	gp2b	...((((((..((((((((............((((....))))............)))..)))))..)))))).(((..(.((......)).)..)))	70	38.8	-18.6	0.5	23	34	24	66	44	45	68	27	43	25	20	47	21.8239	45.6522	26.1452	56.8941	36.3607	36.162	81.4742	20.5892	40.9978	25.6273	22.1387	49.3162	middle
231	244	gma-miR6300_R+5_1	GTCGTTGTAGTATAGTGGTAAGT	23	F057086F	+	56883	56976	tttcttacccgttaaaaaaacactattgatttctcaaaatagtaaaagatttaatttgatcatcaacttGTCGTTGTAGTATAGTGGTAAGTat	1	gma-MIR6300,	gma-MIR6300	aggtaaaaatacttaccactatattacaacaacttgtttgtgaaattcaatggtaattttaaataataaatgttttaatattaccgatagcatttgattatatttttgttttaaagttacatttgattatatcgctatcggctataatgtaagtcatattcatccaatatcatgcaacttttttgtatagatatattaatattactcgataatcatcaaGTCGTTGTAGTATAGTGGtaagtattcccgcc	gma-miR6300	GTCGTTGTAGTATAGTGG	3'	Diff	gp2b	...((((((...((....(((((..(((((...(((((.(((........))).)))))..)))))...)).)))....))....))))))...	88	26.6	-13.7	0.5	11	33	10	27	8	13	56	0	30	8	8	28	10.4375	44.3095	10.8938	23.2748	6.61104	10.4468	67.0964	0	28.6031	8.20075	8.85547	29.3799	middle
232	245	gma-miR6300_L-1R+5	TCGTTGTAGTATAGTGGTAAGT	22	F067174F	+	38014	38067	taaatacaacttagacgaaactaaaaccaaggTCGTTGTAGTATAGTGGTAAGT	1	gma-MIR6300,	gma-MIR6300	aggtaaaaatacttaccactatattacaacaacttgtttgtgaaattcaatggtaattttaaataataaatgttttaatattaccgatagcatttgattatatttttgttttaaagttacatttgattatatcgctatcggctataatgtaagtcatattcatccaatatcatgcaacttttttgtatagatatattaatattactcgataatcatcaaGTCGTTGTAGTATAGTGGtaagtattcccgcc	gma-miR6300	GTCGTTGTAGTATAGTGG	3'	Diff	gp2b	...((((.((...(((...............)))...)).))))..........	41	33.3	-5.3	0.3	0	0	5	0	0	0	0	0	0	6	0	6	0	0	5.44691	0	0	0	0	0	0	6.15056	0	6.29569	low
233	246	gma-miR6300_R+5_2	GTCGTTGTAGTATAGTGGTGAGT	23	F073126F	+	40509	40602	tactactcacaaggatcattcaaatttgaaacaaagatcgattttttaggataaattgaagagaatcatcaGTCGTTGTAGTATAGTGGTGAGT	1	gma-MIR6300,	gma-MIR6300	aggtaaaaatacttaccactatattacaacaacttgtttgtgaaattcaatggtaattttaaataataaatgttttaatattaccgatagcatttgattatatttttgttttaaagttacatttgattatatcgctatcggctataatgtaagtcatattcatccaatatcatgcaacttttttgtatagatatattaatattactcgataatcatcaaGTCGTTGTAGTATAGTGGtaagtattcccgcc	gma-miR6300	GTCGTTGTAGTATAGTGG	3'	Diff	gp2b	(((((((.((((.(((..((((....)))).....(((.((((((((..((....))..))))))))))).))).)))).....)))))))...	91	31.9	-16.5	0.6	11	33	10	27	8	13	56	0	30	8	8	28	10.4375	44.3095	10.8938	23.2748	6.61104	10.4468	67.0964	0	28.6031	8.20075	8.85547	29.3799	middle
234	247	gma-MIR6300-p5_7	GTTGTAGTATAGTGGTAAGTATTCC	25	F083832F	+	35280	35317	GTTGTAGTATAGTGGTAAGTATTCCcgcctgccatgtg	1	gma-MIR6300,	gma-MIR6300	aggtaaaaatacttaccactatattacaacaacttgtttgtgaaattcaatggtaattttaaataataaatgttttaatattaccgatagcatttgattatatttttgttttaaagttacatttgattatatcgctatcggctataatgtaagtcatattcatccaatatcatgcaacttttttgtatagatatattaatattactcgataatcatcaaGTCGTTGTAGTATAGTGGtaagtattcccgcc	gma-MIR6300-p5	GTTGTAGTATAGTGGtaagtattcc	5'	New	gp2b	...........((((((.((......)).))))))...	24	47.4	-6.8	0.4	0	0	5	0	0	5	8	0	7	0	0	0	0	0	5.44691	0	0	4.018	9.5852	0	6.67406	0	0	0	low
235	248	gma-miR6300_L-1R+8_1	TCGTTGTAGTATAGTGGTAAGTATT	25	F090056F	-	40558	40684	cgcacttattttaactttactaattttcttacccgttaaaaaacactattgatttcgcaaaatagtaaaagatttaatttgatcattaaacttgTCGTTGTAGTATAGTGGTAAGTATTcccgcctg	2	gma-MIR6300,ath-MIR8175,	gma-MIR6300	aggtaaaaatacttaccactatattacaacaacttgtttgtgaaattcaatggtaattttaaataataaatgttttaatattaccgatagcatttgattatatttttgttttaaagttacatttgattatatcgctatcggctataatgtaagtcatattcatccaatatcatgcaacttttttgtatagatatattaatattactcgataatcatcaaGTCGTTGTAGTATAGTGGtaagtattcccgcc	gma-miR6300	GTCGTTGTAGTATAGTGG	3'	Diff	gp2b	...((((((((((((...................)))))))..((((((..((..(((((..((((....((((......))))))))...))).))..))...)))))).)))))...........	67	29.9	-13.6	0.4	6	12	0	0	0	0	66	11	30	0	0	0	5.6932	16.1125	0	0	0	0	79.0779	8.38818	28.6031	0	0	0	middle
236	249	gma-MIR6300-p3_9	TAGTGGTAAGTATTCCCGCC	20	F093482F	+	12141	12179	tgaacttgtcattgtagttTAGTGGTAAGTATTCCCGCC	1	gma-MIR6300,	gma-MIR6300	aggtaaaaatacttaccactatattacaacaacttgtttgtgaaattcaatggtaattttaaataataaatgttttaatattaccgatagcatttgattatatttttgttttaaagttacatttgattatatcgctatcggctataatgtaagtcatattcatccaatatcatgcaacttttttgtatagatatattaatattactcgataatcatcaaGTCGTTGTAGTATAGTGGtaagtattcccgcc	gma-MIR6300-p3	TAGTGGtaagtattcccgcc	3'	New	gp2b	...((((..(((((.....)))))..)))).........	27	41	-8.5	0.5	12	10	8	18	11	22	48	7	31	0	5	14	11.3864	13.4271	8.71506	15.5166	9.09018	17.6792	57.5112	5.33793	29.5565	0	5.53467	14.6899	middle
237	250	gma-MIR6300-p5_1ss17AG_2	GTTGTAGTATAGTGGTGAGTATT	23	F120654F	-	25692	25783	ccatcaacaaagtcGTTGTAGTATAGTGGTGAGTATTcccgcctgtcacacggattgaccagggatcgaaccggcaacgacaaacttgaaaa	1	gma-MIR6300,	gma-MIR6300	aggtaaaaatacttaccactatattacaacaacttgtttgtgaaattcaatggtaattttaaataataaatgttttaatattaccgatagcatttgattatatttttgttttaaagttacatttgattatatcgctatcggctataatgtaagtcatattcatccaatatcatgcaacttttttgtatagatatattaatattactcgataatcatcaaGTCGTTGTAGTATAGTGGtaagtattcccgcc	gma-MIR6300-p5	GTTGTAGTATAGTGGtaagtatt	5'	New	gp2b	...((((....((((((((.......((((......((((....((((.......))))..))))....))))))))))))....))))...	86	47.8	-23.7	0.5	5	8	0	0	0	0	39	7	27	0	0	6	4.74433	10.7417	0	0	0	0	46.7278	5.33793	25.7428	0	0	6.29569	middle
238	251	gma-miR6300_L-1R+1	TCGTTGTAGTATAGTGGT	18	F153015F	+	6958	7065	ttaacttactaattttcttacccgttaaaaaaacactattgatttctcaaaatagtaaaagatttaatttgatgatcaacttgTCGTTGTAGTATAGTGGTaagtatt	1	gma-MIR6300,	gma-MIR6300	aggtaaaaatacttaccactatattacaacaacttgtttgtgaaattcaatggtaattttaaataataaatgttttaatattaccgatagcatttgattatatttttgttttaaagttacatttgattatatcgctatcggctataatgtaagtcatattcatccaatatcatgcaacttttttgtatagatatattaatattactcgataatcatcaaGTCGTTGTAGTATAGTGGtaagtattcccgcc	gma-miR6300	GTCGTTGTAGTATAGTGG	3'	Diff	gp2b	...((((((((......((((..(((.....)))....((((((..(((((.(((........))).))))).)))))).........)))).....))))))))...	102	25	-15.6	0.6	0	0	0	0	7	5	0	0	0	0	8	0	0	0	0	0	5.78466	4.018	0	0	0	0	8.85547	0	low
239	252	gma-MIR6300-p5_1ss17AG_1	GTTGTAGTATAGTGGTGAGT	20	F160239F	-	19256	19366	aatacaatcctcaacaacaaagtcGTTGTAGTATAGTGGTGAGTattcccgcctgtcacgcgggtgacccgggttcgatccccggcaacggcgatttttttgttttgtttt	1	gma-MIR6300,	gma-MIR6300	aggtaaaaatacttaccactatattacaacaacttgtttgtgaaattcaatggtaattttaaataataaatgttttaatattaccgatagcatttgattatatttttgttttaaagttacatttgattatatcgctatcggctataatgtaagtcatattcatccaatatcatgcaacttttttgtatagatatattaatattactcgataatcatcaaGTCGTTGTAGTATAGTGGtaagtattcccgcc	gma-MIR6300-p5	GTTGTAGTATAGTGGtaagt	5'	New	gp2b	...((((.....(((((.(((((((..((.((....(((.((.....((((...(((((....))))).)))).....)).))))).))..))))))).)))))))))...	105	47.7	-31.6	0.6	5	8	0	0	0	0	39	7	27	0	0	6	4.74433	10.7417	0	0	0	0	46.7278	5.33793	25.7428	0	0	6.29569	middle
240	253	gma-MIR6300-p3_1ss17AG_2	GTTGTAGTATAGTGGTGAGTATTCC	25	F182501F	-	15984	16097	tactattctgttttgtacgcatgcgttcttctttgtaaaggaataagtatattgattacactgttaatacaatcctcaacaacaaagtcGTTGTAGTATAGTGGTGAGTATTCC	1	gma-MIR6300,	gma-MIR6300	aggtaaaaatacttaccactatattacaacaacttgtttgtgaaattcaatggtaattttaaataataaatgttttaatattaccgatagcatttgattatatttttgttttaaagttacatttgattatatcgctatcggctataatgtaagtcatattcatccaatatcatgcaacttttttgtatagatatattaatattactcgataatcatcaaGTCGTTGTAGTATAGTGGtaagtattcccgcc	gma-MIR6300-p3	GTTGTAGTATAGTGGtaagtattcc	3'	New	gp2b	...(((((....(((((((((.(((..(((..((((..((((.......(((((((......)))))))...))))..))))..))).)))))).))))))....)))))....	107	33.3	-21.8	0.6	6	5	0	0	0	5	0	14	0	0	0	8	5.6932	6.71356	0	0	0	4.018	0	10.6759	0	0	0	8.39425	middle
241	254	gma-MIR6300-p3_1ss18AG	CGTTGTAGTATAGTGGTGAGTATTC	25	F233640F	+	15431	15493	aaacattaaacgttacaagagcttagaaaccatcaagtCGTTGTAGTATAGTGGTGAGTATTC	1	gma-MIR6300,	gma-MIR6300	aggtaaaaatacttaccactatattacaacaacttgtttgtgaaattcaatggtaattttaaataataaatgttttaatattaccgatagcatttgattatatttttgttttaaagttacatttgattatatcgctatcggctataatgtaagtcatattcatccaatatcatgcaacttttttgtatagatatattaatattactcgataatcatcaaGTCGTTGTAGTATAGTGGtaagtattcccgcc	gma-MIR6300-p3	CGTTGTAGTATAGTGGtaagtattc	3'	New	gp2b	...(((((.((..(((((..((((.((.....))))))..))))))).)))))..........	50	34.9	-10	0.5	0	0	0	0	0	0	19	7	13	9	0	9	0	0	0	0	0	0	22.7648	5.33793	12.3947	9.22584	0	9.44353	middle
242	255	gma-miR6300_R+7_2	GTCGTTGTAGTATAGTGGTGAGTAT	25	F251963F	-	9286	9361	ttcctgtattaagaaaactatacatttcgtgcctcctcaggagtgttaaaGTCGTTGTAGTATAGTGGTGAGTATt	1	gma-MIR6300,	gma-MIR6300	aggtaaaaatacttaccactatattacaacaacttgtttgtgaaattcaatggtaattttaaataataaatgttttaatattaccgatagcatttgattatatttttgttttaaagttacatttgattatatcgctatcggctataatgtaagtcatattcatccaatatcatgcaacttttttgtatagatatattaatattactcgataatcatcaaGTCGTTGTAGTATAGTGGtaagtattcccgcc	gma-miR6300	GTCGTTGTAGTATAGTGG	3'	Diff	gp2b	.((((((((((..(..(((..(((((((...........)))))))...)))..)..)))))))).))........	67	36.8	-14.8	0.5	23	34	24	66	44	45	68	27	43	25	20	47	21.8239	45.6522	26.1452	56.8941	36.3607	36.162	81.4742	20.5892	40.9978	25.6273	22.1387	49.3162	middle
243	256	gma-MIR6300-p5_10	TGTAGTATAGTGGTAAGTATTCCCG	25	F260131F	+	2186	2233	gtcgtTGTAGTATAGTGGTAAGTATTCCCGcctgtcacgcggggaccc	1	gma-MIR6300,	gma-MIR6300	aggtaaaaatacttaccactatattacaacaacttgtttgtgaaattcaatggtaattttaaataataaatgttttaatattaccgatagcatttgattatatttttgttttaaagttacatttgattatatcgctatcggctataatgtaagtcatattcatccaatatcatgcaacttttttgtatagatatattaatattactcgataatcatcaaGTCGTTGTAGTATAGTGGtaagtattcccgcc	gma-MIR6300-p5	TGTAGTATAGTGGtaagtattcccg	5'	New	gp2b	........................(((((((.......)))))))...	21	56.2	-10.3	0.4	0	0	5	0	0	5	8	0	7	0	0	0	0	0	5.44691	0	0	4.018	9.5852	0	6.67406	0	0	0	low
244	257	gma-MIR6300-p3_1	CGTTGTAGTATAGTGGTAAGTA	22	F270985F	+	10880	10949	gttctttctatgttattagttaattacatgatgtgctgacatcatgtCGTTGTAGTATAGTGGTAAGTAt	1	gma-MIR6300,	gma-MIR6300	aggtaaaaatacttaccactatattacaacaacttgtttgtgaaattcaatggtaattttaaataataaatgttttaatattaccgatagcatttgattatatttttgttttaaagttacatttgattatatcgctatcggctataatgtaagtcatattcatccaatatcatgcaacttttttgtatagatatattaatattactcgataatcatcaaGTCGTTGTAGTATAGTGGtaagtattcccgcc	gma-MIR6300-p3	CGTTGTAGTATAGTGGtaagta	3'	New	gp2b	...(((.((((..(((((..(((..(((((((((....)))))))))..))))))))..)))).)))...	64	31.4	-16.8	0.8	12	10	8	18	11	22	48	7	31	0	5	14	11.3864	13.4271	8.71506	15.5166	9.09018	17.6792	57.5112	5.33793	29.5565	0	5.53467	14.6899	middle
245	258	gma-MIR6300-p5_8	TATAGTGGTAAGTATTCCCGCC	22	F343053F	+	4628	4659	gTATAGTGGTAAGTATTCCCGCCtaccatgtg	1	gma-MIR6300,	gma-MIR6300	aggtaaaaatacttaccactatattacaacaacttgtttgtgaaattcaatggtaattttaaataataaatgttttaatattaccgatagcatttgattatatttttgttttaaagttacatttgattatatcgctatcggctataatgtaagtcatattcatccaatatcatgcaacttttttgtatagatatattaatattactcgataatcatcaaGTCGTTGTAGTATAGTGGtaagtattcccgcc	gma-MIR6300-p5	TATAGTGGtaagtattcccgcc	5'	New	gp2b	.....((((((.((......)).))))))...	24	46.9	-6.8	0.5	0	0	5	0	0	5	8	0	7	0	0	0	0	0	5.44691	0	0	4.018	9.5852	0	6.67406	0	0	0	low
246	259	gma-MIR6300-p3_4	GTTGTAGTATAGTGGTAAGT	20	F384669F	+	5330	5423	cagttacctttttattcaattttttcatcttttatctgatcaatatatccatcgctttatcaagcatccagtcGTTGTAGTATAGTGGTAAGTa	1	gma-MIR6300,	gma-MIR6300	aggtaaaaatacttaccactatattacaacaacttgtttgtgaaattcaatggtaattttaaataataaatgttttaatattaccgatagcatttgattatatttttgttttaaagttacatttgattatatcgctatcggctataatgtaagtcatattcatccaatatcatgcaacttttttgtatagatatattaatattactcgataatcatcaaGTCGTTGTAGTATAGTGGtaagtattcccgcc	gma-MIR6300-p3	GTTGTAGTATAGTGGtaagt	3'	New	gp2b	...(((((....((((((((......(((........))).............((((....))))........)))).))))....)))))...	88	30.9	-10.8	0.4	12	10	8	18	11	22	48	7	31	0	5	14	11.3864	13.4271	8.71506	15.5166	9.09018	17.6792	57.5112	5.33793	29.5565	0	5.53467	14.6899	middle
247	260	ptc-MIR6423-p3_1ss15CT	GGTGGCGGCGGCGGTGGA	18	F148985F	-	20318	20335	GGTGGCGGCGGCGGTGGA	1	ptc-MIR6423,	ptc-MIR6423	tccttaaagccctcgccttctccggcaccgCCGCTGTCGCCACTATCTTCCTccgcttcactccggtcatcgacagcggcggtggagactggttcgggggaggcagttggttaggcggcggcggcggtggcggcggcggcggagacggagga	ptc-MIR6423-p3	ggtggcggcggcggcgga	3'	New	gp2b	....((....))......	8	83.3	-1.1	0.1	0	0	0	7	7	0	0	0	0	0	0	0	0	0	0	6.03422	5.78466	0	0	0	0	0	0	0	low
248	261	ptc-MIR6454-p3_1ss11AG	GGTAACGTGGGCTTGTAACC	20	F004145F	-	109628	109677	ttgaatgttgagctcGGTAACGTGGGCTTGTAACCaagtgggacattatt	1	ptc-MIR6454,	ptc-MIR6454	tagctgggtaacgtggaCTTGTAACCTGAGTAGAGGCAataaagtgatataacattggctcgctcagcttagaaggtcgggtccagtta	ptc-MIR6454-p3	ggtaacgtggaCTTGTAACC	3'	New	gp2b	...((((((..(((.(((.(((......))).))).)))..))))))...	44	44	-13.7	0.6	0	0	0	0	9	0	0	0	5	0	0	7	0	0	0	0	7.43742	0	0	0	4.76718	0	0	7.34497	low
249	262	ptc-MIR6454-p3_1ss10AG	GTAACGTGGGCTTGTAAC	18	F088812F	+	2089	2138	ttgaatgtcgagctctGTAACGTGGGCTTGTAACtaagtgggacattaat	1	ptc-MIR6454,	ptc-MIR6454	tagctgggtaacgtggaCTTGTAACCTGAGTAGAGGCAataaagtgatataacattggctcgctcagcttagaaggtcgggtccagtta	ptc-MIR6454-p3	gtaacgtggaCTTGTAAC	3'	New	gp2b	...((((((..(((..((.(((......))).))..)))..))))))...	44	42	-12.3	0.6	5	0	0	0	9	0	0	0	0	5	0	0	4.74433	0	0	0	7.43742	0	0	0	0	5.12547	0	0	low
250	263	ptc-MIR6457a-p5_2ss3CG21TC	CTGTTATTTCCTCAAACTTCC	21	F000046F	-	213978	214110	gacCTGTTATTTCCTCAAACTTCCgtggccttaaatcgccataatccctctaagaagctggccgtggagggaaaaactccacatagctagttagcaggacgaggtctcgttcgttaacggaattaaccagaca	1	ptc-MIR6457a,	ptc-MIR6457a	aggaagtaagagtagagttggaagaaataagagaagagtcgagccaaactaaaagaggaaactaataTAATCTCTCTGCAGAATGCTGcaaagcaacatcgtctagatctgaaacataagatcaagcagaagttggtttgctgcactctgctgggagattagattagtttcctcttctagtttgacagcctcttctcttatttcctcaaacttctccctgacttcct	ptc-MIR6457a-p5	ctcttatttcctcaaacttct	5'	New	gp2b	...((((((.((((..........(((((........))))).............(((((...((((((.......)))))).))))).((((((.((((((....)))))))))))))))).)))).))...	127	47.4	-39.5	0.6	0	5	15	0	0	0	0	5	0	6	0	0	0	6.71356	16.3407	0	0	0	0	3.81281	0	6.15056	0	0	middle
251	264	ptc-MIR6478-p5_1ss6CT	CCGACTTTAGCTCAGTTGGT	20	F032917F	-	35873	35900	catCCGACTTTAGCTCAGTTGGTAGAgc	1	ptc-MIR6478,	ptc-MIR6478	aCCGACCTTAGCTCAGTTGGTGgagcggagggctgtaggtcgctggttggattccggcaaggtcggatttcaattttgtaatttcttttctcaccgaccttagttcagaagttgcattgttttgtctgttgaggtggt	ptc-MIR6478-p5	CCGACCTTAGCTCAGTTGGT	5'	New	gp2b	...((((((.......))))))......	19	50	-5.2	0.4	6	0	0	7	7	0	0	0	0	0	0	0	5.6932	0	0	6.03422	5.78466	0	0	0	0	0	0	0	low
251	265	ptc-miR6478_R+2_2ss6CT21GA	CCGACTTTAGCTCAGTTGGTAGA	23	F032917F	-	35873	35900	catCCGACTTTAGCTCAGTTGGTAGAgc	1	ptc-MIR6478,	ptc-MIR6478	aCCGACCTTAGCTCAGTTGGTGgagcggagggctgtaggtcgctggttggattccggcaaggtcggatttcaattttgtaatttcttttctcaccgaccttagttcagaagttgcattgttttgtctgttgaggtggt	ptc-miR6478	CCGACCTTAGCTCAGTTGGTG	3'	Diff	gp2b	...((((((.......))))))......	19	50	-5.2	0.4	13	0	6	0	0	0	0	10	22	9	0	0	12.3353	0	6.5363	0	0	0	0	7.62562	20.9756	9.22584	0	0	middle
252	266	ptc-miR6478_R+2_1ss21GA	CCGACCTTAGCTCAGTTGGTAGA	23	F277251F	-	3706	3797	acatCCGACCTTAGCTCAGTTGGTAGAgcggaggactgtagtggtttgctgttatcctTAGGTCGCTGGTTCGAATCCggcaggtcggaatt	1	ptc-MIR6478,	ptc-MIR6478	aCCGACCTTAGCTCAGTTGGTGgagcggagggctgtaggtcgctggttggattccggcaaggtcggatttcaattttgtaatttcttttctcaccgaccttagttcagaagttgcattgttttgtctgttgaggtggt	ptc-miR6478	CCGACCTTAGCTCAGTTGGTG	5'	Diff	gp2b	...(((((((...((((........)))).(((((...(((..(....)..)))))))).....(((((.......))))).)))))))...	86	52.2	-32.2	0.7	96	41	66	111	60	59	203	116	159	43	64	40	91.0912	55.0512	71.8993	95.6854	49.5828	47.4124	243.224	88.4572	151.596	44.079	70.8438	41.9713	middle
252	267	ptc-MIR6478-p3_2ss14GC17TA	TAGGTCGCTGGTTCGAATCC	20	F277251F	-	3706	3797	acatCCGACCTTAGCTCAGTTGGTAGAgcggaggactgtagtggtttgctgttatcctTAGGTCGCTGGTTCGAATCCggcaggtcggaatt	1	ptc-MIR6478,	ptc-MIR6478	aCCGACCTTAGCTCAGTTGGTGgagcggagggctgtaggtcgctggttggattccggcaaggtcggatttcaattttgtaatttcttttctcaccgaccttagttcagaagttgcattgttttgtctgttgaggtggt	ptc-MIR6478-p3	taggtcgctggttggattcc	3'	New	gp2b	...(((((((...((((........)))).(((((...(((..(....)..)))))))).....(((((.......))))).)))))))...	86	52.2	-32.2	0.7	0	0	0	0	0	0	5	0	0	0	0	0	0	0	0	0	0	0	5.99075	0	0	0	0	0	low
253	268	ptc-miR6478_R+2_2ss5CT21GA	CCGATCTTAGCTCAGTTGGTAGA	23	F012471F	+	49480	49568	aagCCGATCTTAGCTCAGTTGGTAGAgcggaggactgtagttgtaactgaaatccttaggtcgctggttcgaatccggcagatcggatt	1	ptc-MIR6478,	ptc-MIR6478	aCCGACCTTAGCTCAGTTGGTGgagcggagggctgtaggtcgctggttggattccggcaaggtcggatttcaattttgtaatttcttttctcaccgaccttagttcagaagttgcattgttttgtctgttgaggtggt	ptc-miR6478	CCGACCTTAGCTCAGTTGGTG	5'	Diff	gp2b	...((((((...((((........)))).(((((...((((....))))...))))).....(((((.......))))).))))))...	83	49.4	-29.1	0.7	0	0	5	0	0	0	11	5	0	0	0	0	0	0	5.44691	0	0	0	13.1796	3.81281	0	0	0	0	middle
254	269	ptc-miR6478_R-2	CCGACCTTAGCTCAGTTGG	19	F038567F	+	38726	38825	tcttgtagcgattcaataCCGACCTTAGCTCAGTTGGtagagcggaggactgtagtttgaagtctgttatccttaggtcgctggttcgaatccggcaggt	1	ptc-MIR6478,	ptc-MIR6478	aCCGACCTTAGCTCAGTTGGTGgagcggagggctgtaggtcgctggttggattccggcaaggtcggatttcaattttgtaatttcttttctcaccgaccttagttcagaagttgcattgttttgtctgttgaggtggt	ptc-miR6478	CCGACCTTAGCTCAGTTGGTG	5'	Diff	gp2b	.(((((...((((((((..((((((..((((........))))((((((((.........)))))....)))..))))))...))).)))))..))))).	98	49	-29.5	0.6	20	12	15	37	35	18	41	26	35	27	27	39	18.9773	16.1125	16.3407	31.8951	28.9233	14.4648	49.1241	19.8266	33.3703	27.6775	29.8872	40.922	middle
255	270	ptc-miR6478_1ss21GA	CCGACCTTAGCTCAGTTGGTA	21	F038567F	-	13363	13416	taaattctagcaacaacaattcaataCCGACCTTAGCTCAGTTGGTAgagtgga	1	ptc-MIR6478,	ptc-MIR6478	aCCGACCTTAGCTCAGTTGGTGgagcggagggctgtaggtcgctggttggattccggcaaggtcggatttcaattttgtaatttcttttctcaccgaccttagttcagaagttgcattgttttgtctgttgaggtggt	ptc-miR6478	CCGACCTTAGCTCAGTTGGTG	3'	Diff	gp2b	...((((((.((((..........................)))).))))))...	48	38.9	-8.6	0.4	46	21	41	70	58	30	91	72	79	48	51	48	43.6478	28.197	44.6647	60.3422	47.9301	24.108	109.032	54.9045	75.3215	49.2045	56.4536	50.3655	middle
256	271	ptc-miR6478_R+2_2ss20TC21GA	CCGACCTTAGCTCAGTTGGCAGA	23	F062224F	+	4668	4700	CCGACCTTAGCTCAGTTGGCAGAgcggaggact	1	ptc-MIR6478,	ptc-MIR6478	aCCGACCTTAGCTCAGTTGGTGgagcggagggctgtaggtcgctggttggattccggcaaggtcggatttcaattttgtaatttcttttctcaccgaccttagttcagaagttgcattgttttgtctgttgaggtggt	ptc-miR6478	CCGACCTTAGCTCAGTTGGTG	5'	Diff	gp2b	....(((..((((........))))..)))...	26	60.6	-10.3	0.5	0	0	5	5	11	7	18	6	12	6	6	0	0	0	5.44691	4.31016	9.09018	5.6252	21.5667	4.57537	11.4412	6.15056	6.6416	0	middle
257	272	ptc-miR6478_R+3_1ss21GA	CCGACCTTAGCTCAGTTGGTAGAG	24	F073929F	-	13381	13455	caacagCCGACCTTAGCTCAGTTGGTAGAGcggaggactgtagttgtttaagctgaaatccttaggtcgctggtt	1	ptc-MIR6478,	ptc-MIR6478	aCCGACCTTAGCTCAGTTGGTGgagcggagggctgtaggtcgctggttggattccggcaaggtcggatttcaattttgtaatttcttttctcaccgaccttagttcagaagttgcattgttttgtctgttgaggtggt	ptc-miR6478	CCGACCTTAGCTCAGTTGGTG	5'	Diff	gp2b	...(((.(((((...((((........)))).(((((...(((((.....)))))...))))).))))))))...	69	49.3	-26.8	0.7	11	10	9	14	8	20	40	30	38	19	15	12	10.4375	13.4271	9.80444	12.0684	6.61104	16.072	47.926	22.8769	36.2306	19.4768	16.604	12.5914	middle
258	273	ptc-miR6478_1ss21GT	CCGACCTTAGCTCAGTTGGTT	21	F077683F	-	44688	44777	taaCCGACCTTAGCTCAGTTGGTAgagcggaggactgtagtgtgacacggctatccttaggtcgctggttcgaatccggcaggtcggaag	1	ptc-MIR6478,	ptc-MIR6478	aCCGACCTTAGCTCAGTTGGTGgagcggagggctgtaggtcgctggttggattccggcaaggtcggatttcaattttgtaatttcttttctcaccgaccttagttcagaagttgcattgttttgtctgttgaggtggt	ptc-miR6478	CCGACCTTAGCTCAGTTGGTG	5'	Diff	gp2b	...((((((...((((........)))).(((((..(..(((...)))..)..))))).....(((((.......))))).))))))...	84	55.6	-31.8	0.6	0	0	0	0	0	0	0	5	0	0	0	6	0	0	0	0	0	0	0	3.81281	0	0	0	6.29569	low
259	274	ptc-miR6478_2ss5CT21GA	CCGATCTTAGCTCAGTTGGTA	21	F084248F	+	15568	15659	aCCGATCTTAGCTCAGTTGGTAgagcggaggactgtagtggattattcttgtagcaatccttaggtcgctggttcgaatccggcaggtcgga	1	ptc-MIR6478,	ptc-MIR6478	aCCGACCTTAGCTCAGTTGGTGgagcggagggctgtaggtcgctggttggattccggcaaggtcggatttcaattttgtaatttcttttctcaccgaccttagttcagaagttgcattgttttgtctgttgaggtggt	ptc-miR6478	CCGACCTTAGCTCAGTTGGTG	5'	Diff	gp2b	.((((((...((((........)))).(((((.(((...(((....)))....))).))))).....(((((.......))))).)))))).	90	51.1	-30.1	0.6	11	0	5	0	9	10	9	0	6	0	0	8	10.4375	0	5.44691	0	7.43742	8.036	10.7833	0	5.72062	0	0	8.39425	middle
260	275	ptc-miR6478_R-1	CCGACCTTAGCTCAGTTGGT	20	F091386F	+	19643	19671	caataCCGACCTTAGCTCAGTTGGTagag	1	ptc-MIR6478,	ptc-MIR6478	aCCGACCTTAGCTCAGTTGGTGgagcggagggctgtaggtcgctggttggattccggcaaggtcggatttcaattttgtaatttcttttctcaccgaccttagttcagaagttgcattgttttgtctgttgaggtggt	ptc-miR6478	CCGACCTTAGCTCAGTTGGTG	3'	Diff	gp2b	...(((((((.........)))))))...	23	48.3	-6.6	0.5	30	8	12	28	26	16	45	43	59	18	23	25	28.466	10.7417	13.0726	24.1369	21.4859	12.8576	53.9167	32.7902	56.2528	18.4517	25.4595	26.232	middle
261	276	ptc-miR6478_R+4_1ss21GA	CCGACCTTAGCTCAGTTGGTAGAGC	25	F093041F	+	23485	23580	atcaatCCGACCTTAGCTCAGTTGGTAGAGCggaggactgtagtgtgttgctgaaatccttaggtcgctggttcgaatccggcaggtcggattttt	1	ptc-MIR6478,	ptc-MIR6478	aCCGACCTTAGCTCAGTTGGTGgagcggagggctgtaggtcgctggttggattccggcaaggtcggatttcaattttgtaatttcttttctcaccgaccttagttcagaagttgcattgttttgtctgttgaggtggt	ptc-miR6478	CCGACCTTAGCTCAGTTGGTG	5'	Diff	gp2b	...(((((((((...((((........)))).(((((...((((.....))))...))))).....(((((.......))))).)))))))))...	90	50	-35	0.7	0	0	0	0	15	12	9	9	10	0	0	0	0	0	0	0	12.3957	9.6432	10.7833	6.86306	9.53437	0	0	0	middle
262	277	ptc-miR6478_R+2_2ss10GA21GA	CCGACCTTAACTCAGTTGGTAGA	23	F164135F	-	30377	30466	taaCCGACCTTAGCTCAGTTGGTAGAgcggaggactgtagtgtgacacggctatccttaggtcgctggttcgaatccggcaggtcggaag	1	ptc-MIR6478,	ptc-MIR6478	aCCGACCTTAGCTCAGTTGGTGgagcggagggctgtaggtcgctggttggattccggcaaggtcggatttcaattttgtaatttcttttctcaccgaccttagttcagaagttgcattgttttgtctgttgaggtggt	ptc-miR6478	CCGACCTTAGCTCAGTTGGTG	5'	Diff	gp2b	...((((((...((((........)))).(((((..(..(((...)))..)..))))).....(((((.......))))).))))))...	84	55.6	-31.8	0.6	0	0	0	0	0	0	7	6	8	0	0	0	0	0	0	0	0	0	8.38705	4.57537	7.6275	0	0	0	low
263	278	ptc-miR6478_R+1_1ss21GA	CCGACCTTAGCTCAGTTGGTAG	22	F202312F	-	5242	5339	ctagcaacaattcaataCCGACCTTAGCTCAGTTGGTAGagtggaggactgtagtttgaagtctattatccttaggtcgctggtttgaatccggcagg	1	ptc-MIR6478,	ptc-MIR6478	aCCGACCTTAGCTCAGTTGGTGgagcggagggctgtaggtcgctggttggattccggcaaggtcggatttcaattttgtaatttcttttctcaccgaccttagttcagaagttgcattgttttgtctgttgaggtggt	ptc-miR6478	CCGACCTTAGCTCAGTTGGTG	5'	Diff	gp2b	((.((....((((((.(((((((...((((........)))).(((((..((((........))))..))))).))))...)))))))))...)))).	97	45.9	-25.5	0.6	26	14	21	22	8	24	25	27	17	9	8	11	24.6705	18.798	22.877	18.9647	6.61104	19.2864	29.9537	20.5892	16.2084	9.22584	8.85547	11.5421	middle
264	279	hbr-MIR6485-p5_1ss18GT	ACCTAGGATGTAGAAGATCATA	22	F226704F	+	5860	5995	ACCTAGGATGTAGAAGATCATAataggagtgattcggcagatttggattcctatatatccacccatgtggtacttcattatacgatatatgtaagatccgtctgtatagacatcatcattttcatttacatccaga	1	hbr-MIR6485,	hbr-MIR6485	accTAGGATGTAGAAGAGCATAAcatgagtgattcagcagatttggattcctatatatccactcatgtagtactttatttcattttacga	hbr-MIR6485-p5	accTAGGATGTAGAAGAGCATA	5'	New	gp2b	..((.(((((((((.((((((.......))))))..((((((..(((((..((((((((.......((((....)))).....))))))))...)))))))))))...................))))))))))).	133	36	-32.8	0.7	0	0	0	6	0	0	0	5	0	0	0	0	0	0	0	5.17219	0	0	0	3.81281	0	0	0	0	low
265	280	ghr-MIR7503-p5_2ss8AC18TA	AAGAAATCATTAAAAATA	18	F243678F	-	12489	12611	ttcgtcaagtaccgaaaacttataaatAAGAAATCATTAAAAATAtggaattgaaaaaaaaaaattcttacgtcgccatcattatttgaataatattttacagtaagtatcgcatttgatcat	1	ghr-MIR7503,	ghr-MIR7503	cagtaatactAGATCGATGGCTGAACAAGTTAGAtcactagtttccgattcaatcaattcgatcgccagaccaacaataattaaagaaataattaaaaattcataaaatctaaaaaatcaaataaataaaaaaatttattataccgattcaacctgttcaactatcgattttgtcatgatt	ghr-MIR7503-p5	aagaaataattaaaaatt	5'	New	gp2b	...(((((((..(((..((((((...(((((...............((((((..........))))))..........(((.....)))......)))))..)))))).))).)))))))...	117	24.4	-13.4	0.4	0	8	0	9	8	6	6	0	5	6	16	11	0	10.7417	0	7.75828	6.61104	4.8216	7.1889	0	4.76718	6.15056	17.7109	11.5421	middle
266	281	stu-MIR8005c-p5_1ss11AG	AGGGTTTAGGGTTTAGGGTTTAGG	24	F476912F	-	874	1128	AGGGTTTAGGGTTTAGGGTTTAGGgtttagggtttagggtttagggtttagggtttagggtttagggtttagggtttagggtttagggtttagggtttagggtttagggtttagggtttagggtttagggtttagggtttagggtttagggtttagggtttagggtttagggtttagggtttagggtttagggtttagggtttagggtttagggtttagggtttagggtttcgggtttagggtttagggtttagg	66	stu-MIR8005c,stu-MIR8005c,stu-MIR8005c,stu-MIR8005c,stu-MIR8005c,stu-MIR8005c,stu-MIR8005c,stu-MIR8005c,stu-MIR8005c,stu-MIR8005c,stu-MIR8005c,stu-MIR8005c,stu-MIR8005c,stu-MIR8005c,stu-MIR8005c,stu-MIR8005c,stu-MIR8005c,stu-MIR8005c,stu-MIR8005c,stu-MIR8005c,stu-MIR8005c,stu-MIR8005c,stu-MIR8005c,stu-MIR8005c,stu-MIR8005c,stu-MIR8005c,stu-MIR8005c,stu-MIR8005c,stu-MIR8005c,stu-MIR8005c,stu-MIR80…	stu-MIR8005c	ggtttagtgtttagaatttaggattaagggtttagggtttagggttagggttcaatgtttggagtttaggatataggatttagggtttaggatttagggtttagggattagagtttaggatttagagtttagggtttagagtttgcgtttaggttttagggtttaggcttttgtTTTAGAGTTTAAGGTTTAGAGTTT	stu-MIR8005c-p5	agggtttaggatttagggtttagg	5'	New	gp2b	...........................................................................................................................................................................................................................((.........)).......................	1	43.5	-0.1	0	0	5	0	8	0	0	8	5	0	0	0	0	0	6.71356	0	6.89625	0	0	9.5852	3.81281	0	0	0	0	low
267	282	ath-MIR8175-p3_2ss14TC18AC	GTGGTAAGTATTCCCGCCTGT	21	F012047F	+	26592	26647	atttactctagccattaacttgttgttgtagtataGTGGTAAGTATTCCCGCCTGT	1	ath-MIR8175,	ath-MIR8175	cttaaggcaatttgacctatatcaaatttggcaccgttgccggggatcgacccgggtcacccgcgtgacaggcgggaatacttaccacttagtacaacgacccaatatagtggtaagtattctcgcatgtcactcgggttcGATCCCCGGCAACGGCGCCAaatttgatatagctcaaatcgccttaag	ath-MIR8175-p3	gtggtaagtattctcgcatgt	3'	New	gp2b	...((((...((((((((((.........))).))))))).))))...........	42	37.5	-8.8	0.4	0	0	0	15	0	0	21	0	0	0	6	0	0	0	0	12.9305	0	0	25.1611	0	0	0	6.6416	0	middle
268	283	ath-miR8175	GATCCCCGGCAACGGCGCCA	20	F015998F	+	321	451	taggcAATCCCCGGCAACGGCGCCAaaaaattaatgtgactggaacaagtctatactagcaagcacactagtcaatgtagtctcgcgcaagcaagcatcacatgtttgtatcgaacccaaaggattgcggc	1	ath-MIR8175,	ath-MIR8175	cttaaggcaatttgacctatatcaaatttggcaccgttgccggggatcgacccgggtcacccgcgtgacaggcgggaatacttaccacttagtacaacgacccaatatagtggtaagtattctcgcatgtcactcgggttcGATCCCCGGCAACGGCGCCAaatttgatatagctcaaatcgccttaag	ath-miR8175	GATCCCCGGCAACGGCGCCA	5'	Yes	gp2b	...((((((((((....))).............((((((.((.....((.(((((((((........)))))....)))).)).((....))...))))))))..................)))))))...	125	47.3	-33.7	0.5	11	0	6	37	14	11	27	5	14	7	14	20	10.4375	0	6.5363	31.8951	11.5693	8.8396	32.35	3.81281	13.3481	7.17566	15.4971	20.9856	middle
269	284	ath-MIR8175-p3_2ss13TC17AC	TGGTAAGTATTCCCGCCTGTC	21	F018222F	+	67978	68037	taaacttagcgctgctatcatgaagtcatcgtagtatagTGGTAAGTATTCCCGCCTGTC	1	ath-MIR8175,	ath-MIR8175	cttaaggcaatttgacctatatcaaatttggcaccgttgccggggatcgacccgggtcacccgcgtgacaggcgggaatacttaccacttagtacaacgacccaatatagtggtaagtattctcgcatgtcactcgggttcGATCCCCGGCAACGGCGCCAaatttgatatagctcaaatcgccttaag	ath-MIR8175-p3	tggtaagtattctcgcatgtc	3'	New	gp2b	...(((((.((((((((..(((....)))..))))..)))).))))).............	44	43.3	-14.5	0.6	6	0	5	7	7	0	0	0	5	5	0	5	5.6932	0	5.44691	6.03422	5.78466	0	0	0	4.76718	5.12547	0	5.24641	low
270	285	ath-MIR8175-p5_2ss17TC21AC	ATAGTGGTAAGTATTCCCGCCTG	23	F035838F	-	45460	45564	tagtATAGTGGTAAGTATTCCCGCCTGtcacgcgggtgacccgggttcgatccccggcaacggcgttttttttcatgtctttttaaattgcaaatgtgccaccgc	2	gma-MIR6300,ath-MIR8175,	ath-MIR8175	cttaaggcaatttgacctatatcaaatttggcaccgttgccggggatcgacccgggtcacccgcgtgacaggcgggaatacttaccacttagtacaacgacccaatatagtggtaagtattctcgcatgtcactcgggttcGATCCCCGGCAACGGCGCCAaatttgatatagctcaaatcgccttaag	ath-MIR8175-p5	atagtggtaagtattctcgcatg	5'	New	gp2b	.......((((((........((((((.....))))))..(((((.......)))))....(((((........))))).................))))))...	95	50.5	-27	0.5	0	10	0	5	0	5	17	0	5	0	0	0	0	13.4271	0	4.31016	0	4.018	20.3685	0	4.76718	0	0	0	middle
271	286	ath-MIR8175-p3_2ss16TC20AC	TAGTGGTAAGTATTCCCGCCTG	22	F036323F	+	65164	65290	acatactattatgttttgaacgcaaatgtcttcttctttgtaaaggagtagattgatattggttagaagattaatacagttgtcaacaataaagtcgttgtagtaTAGTGGTAAGTATTCCCGCCTG	1	ath-MIR8175,	ath-MIR8175	cttaaggcaatttgacctatatcaaatttggcaccgttgccggggatcgacccgggtcacccgcgtgacaggcgggaatacttaccacttagtacaacgacccaatatagtggtaagtattctcgcatgtcactcgggttcGATCCCCGGCAACGGCGCCAaatttgatatagctcaaatcgccttaag	ath-MIR8175-p3	tagtggtaagtattctcgcatg	3'	New	gp2b	((.(((((((((..(...(((((....((((.((((((....)))))).))))(((((((((((((....))))).))).)))))........).))))..)..))))))))).))...........	116	33.1	-22.4	0.5	0	8	0	7	0	11	0	0	6	0	0	5	0	10.7417	0	6.03422	0	8.8396	0	0	5.72062	0	0	5.24641	middle
272	287	ath-miR8175_L-1	ATCCCCGGCAACGGCGCCA	19	F060933F	-	44850	44868	ATCCCCGGCAACGGCGCCA	1	ath-MIR8175,	ath-MIR8175	cttaaggcaatttgacctatatcaaatttggcaccgttgccggggatcgacccgggtcacccgcgtgacaggcgggaatacttaccacttagtacaacgacccaatatagtggtaagtattctcgcatgtcactcgggttcGATCCCCGGCAACGGCGCCAaatttgatatagctcaaatcgccttaag	ath-miR8175	GATCCCCGGCAACGGCGCCA	3'	Diff	gp2b	....(((....))).....	10	73.7	-5.7	0.4	13	0	11	31	20	8	14	12	16	11	28	24	12.3353	0	11.9832	26.723	16.5276	6.4288	16.7741	9.15074	15.255	11.276	30.9941	25.1828	middle
273	288	ath-MIR8175-p5_2ss16TC20AC	TAGTGGTAAGTATTCCCGCCT	21	F073126F	+	36357	36409	cgttgtagtaTAGTGGTAAGTATTCCCGCCTgtcacgcgggtgacccgggttc	2	gma-MIR6300,ath-MIR8175,	ath-MIR8175	cttaaggcaatttgacctatatcaaatttggcaccgttgccggggatcgacccgggtcacccgcgtgacaggcgggaatacttaccacttagtacaacgacccaatatagtggtaagtattctcgcatgtcactcgggttcGATCCCCGGCAACGGCGCCAaatttgatatagctcaaatcgccttaag	ath-MIR8175-p5	tagtggtaagtattctcgcat	5'	New	gp2b	........................((((...(((((....))))).))))...	26	56.6	-11.9	0.4	10	14	0	14	8	7	22	0	6	0	0	11	9.48866	18.798	0	12.0684	6.61104	5.6252	26.3593	0	5.72062	0	0	11.5421	middle
274	289	ath-miR8175_L+1_1ss3AT	CGTTCCCCGGCAACGGCGCCA	21	F085847F	-	11791	11837	CTTTCCCCGGCAACGGCGCCAagaattgatgtcgcccaatttgtaag	1	ath-MIR8175,	ath-MIR8175	cttaaggcaatttgacctatatcaaatttggcaccgttgccggggatcgacccgggtcacccgcgtgacaggcgggaatacttaccacttagtacaacgacccaatatagtggtaagtattctcgcatgtcactcgggttcGATCCCCGGCAACGGCGCCAaatttgatatagctcaaatcgccttaag	ath-miR8175	GATCCCCGGCAACGGCGCCA	5'	Diff	gp2b	......(((....)))......((((((........)))))).....	10	53.2	-8.1	0.3	0	0	0	0	0	0	12	0	0	0	0	0	0	0	0	0	0	0	14.3778	0	0	0	0	0	middle
275	290	ath-miR8175_L+4	GTTCGATCCCCGGCAACGGCGCCA	24	F086048F	-	37371	37401	gacccggGTTCGATCCCCGGCAACGGCGCTA	1	ath-MIR8175,	ath-MIR8175	cttaaggcaatttgacctatatcaaatttggcaccgttgccggggatcgacccgggtcacccgcgtgacaggcgggaatacttaccacttagtacaacgacccaatatagtggtaagtattctcgcatgtcactcgggttcGATCCCCGGCAACGGCGCCAaatttgatatagctcaaatcgccttaag	ath-miR8175	GATCCCCGGCAACGGCGCCA	3'	Diff	gp2b	...(((((.......)))))...........	17	71	-8.1	0.4	111	18	77	119	86	90	122	33	69	39	80	87	105.324	24.1688	83.8825	102.582	71.0687	72.324	146.174	25.1645	65.7872	39.9787	88.5547	91.2875	middle
276	291	ath-miR8175_L+3_1ss5AT	TTCGTTCCCCGGCAACGGCGCCA	23	F096685F	-	21372	21451	cctaaggatactaagatgatctagaactaaatgatgactaactaactaaccttaactTTCCTTCCCCGGCAACGGCGCCA	1	ath-MIR8175,	ath-MIR8175	cttaaggcaatttgacctatatcaaatttggcaccgttgccggggatcgacccgggtcacccgcgtgacaggcgggaatacttaccacttagtacaacgacccaatatagtggtaagtattctcgcatgtcactcgggttcGATCCCCGGCAACGGCGCCAaatttgatatagctcaaatcgccttaag	ath-miR8175	GATCCCCGGCAACGGCGCCA	3'	Diff	gp2b	...(((((...((((......(((.................)))......))))....)))))..(((....))).....	60	42.5	-9.3	0.3	11	0	0	9	0	0	8	0	0	0	0	0	10.4375	0	0	7.75828	0	0	9.5852	0	0	0	0	0	middle
277	292	ath-MIR8175-p5_1ss18TC	TGACAGGCGGGAATACTCACC	21	F182501F	+	16062	16149	TGACAGGCGGGAATACTCACCactatactacaacgactttgttgttgaggattgtattaacagtgtaatcaatatacttattccttta	1	ath-MIR8175,	ath-MIR8175	cttaaggcaatttgacctatatcaaatttggcaccgttgccggggatcgacccgggtcacccgcgtgacaggcgggaatacttaccacttagtacaacgacccaatatagtggtaagtattctcgcatgtcactcgggttcGATCCCCGGCAACGGCGCCAaatttgatatagctcaaatcgccttaag	ath-MIR8175-p5	tgacaggcgggaatacttacc	5'	New	gp2b	........(((((((......((....((.(((((((...)))))))))....))......((((((.....)))))))))))))...	77	35.2	-16.2	0.5	0	0	0	5	6	6	0	0	0	0	0	0	0	0	0	4.31016	4.95828	4.8216	0	0	0	0	0	0	low
278	293	ath-MIR8175-p3_4	TGACAGGCGGGAATACTTACC	21	F183485F	+	11550	11608	aaacgccgttgccggggatcgaacccgggtcacccgcgTGACAGGCGGGAATACTTACC	1	ath-MIR8175,	ath-MIR8175	cttaaggcaatttgacctatatcaaatttggcaccgttgccggggatcgacccgggtcacccgcgtgacaggcgggaatacttaccacttagtacaacgacccaatatagtggtaagtattctcgcatgtcactcgggttcGATCCCCGGCAACGGCGCCAaatttgatatagctcaaatcgccttaag	ath-MIR8175-p3	tgacaggcgggaatacttacc	3'	New	gp2b	...((((((..(((((((((.......)))).)))).)..)).))))............	44	64.4	-24.4	0.6	0	0	0	0	6	0	7	0	6	5	0	0	0	0	0	0	4.95828	0	8.38705	0	5.72062	5.12547	0	0	low
279	294	ath-miR8175_L-2	TCCCCGGCAACGGCGCCA	18	F252525F	+	1129	1186	gactatatcgtaacgagtaTCCCCGGCAACGGCGCCAaaaacttgttgtgatgtgatg	1	ath-MIR8175,	ath-MIR8175	cttaaggcaatttgacctatatcaaatttggcaccgttgccggggatcgacccgggtcacccgcgtgacaggcgggaatacttaccacttagtacaacgacccaatatagtggtaagtattctcgcatgtcactcgggttcGATCCCCGGCAACGGCGCCAaatttgatatagctcaaatcgccttaag	ath-miR8175	GATCCCCGGCAACGGCGCCA	5'	Diff	gp2b	...((((((..(((((((....(((....)))........)))))))..))))))...	52	48.3	-17.8	0.6	311	56	217	236	138	105	223	89	179	80	208	176	295.097	75.1919	236.396	203.439	114.04	84.378	267.187	67.868	170.665	82.0075	230.242	184.674	middle
280	295	ath-MIR8175-p3_1	CGTGACAGGCGGGAATACTTAC	22	F265043F	+	4935	4997	aaaattatcgccgttgccggggatcgaacccgggtcacccgCGTGACAGGCGGGAATACTTAC	1	ath-MIR8175,	ath-MIR8175	cttaaggcaatttgacctatatcaaatttggcaccgttgccggggatcgacccgggtcacccgcgtgacaggcgggaatacttaccacttagtacaacgacccaatatagtggtaagtattctcgcatgtcactcgggttcGATCCCCGGCAACGGCGCCAaatttgatatagctcaaatcgccttaag	ath-MIR8175-p3	cgtgacaggcgggaatacttac	3'	New	gp2b	...(((..((((((..(((((((((.......)))).)))).)..)).))))..)))......	54	58.7	-25.2	0.7	0	0	0	0	6	0	7	0	6	5	0	0	0	0	0	0	4.95828	0	8.38705	0	5.72062	5.12547	0	0	low
281	296	gra-MIR8730-p3_2ss12CA18TG	AGTACTTTTAGATGGATGTGA	21	F019194F	+	18229	18263	gacagaaggacggcAGTACTTTTAGATGGATGTGA	1	gra-MIR8730,	gra-MIR8730	ttgaatgagaCTAAGAGATTGGGATTTGGTAGGAtgatattgaagaacctaatttaacgtatcaaattacgacaaaccactatcaaattacgtcatctttatccctttttaatgagaggatgacaaatcaaatttttcctcctaaattttagtacttttagctggatttgaa	gra-MIR8730-p3	agtacttttagctggatttga	3'	New	gp2b	...(((((.((....)).)))))............	20	45.7	-2.9	0.2	9	6	10	0	0	6	0	0	0	5	0	0	8.5398	8.05627	10.8938	0	0	4.8216	0	0	0	5.12547	0	0	middle
282	297	gra-MIR8743b-p3_2ss15TC19GA	TTTAATTTTGTCTTCTTCAGT	21	F043983F	+	61701	61795	aatgacaggataaggcgggggagagtggcggacagacaggctctctcggttggctgaaaagttgacgtcgtcttTTTAATTTTGTCTTCTTCAGT	1	gra-MIR8743b,	gra-MIR8743b	gccactcaacTTTGGAAAGTTATAAAATGGTCATctaattattttaattttgtctttttcggtcatcagttagttaatgtaaaaatggaagcacccaaaaattcaagatagttgagtgaccaaaaaagacaaaattaaattgttgagtgatcattttgtatttttcatagttgggtgaataaaaaaaagaaatttactagttgagtgaccattttgtaacttttcatagttgagcgac	gra-MIR8743b-p3	tttaattttgtctttttcggt	3'	New	gp2b	...((((..((((((((.((((((((.............)))))))).((..(((....)))..))..))))))....))..)))).........	83	48.4	-31	0.7	0	0	0	7	10	6	0	0	0	10	7	14	0	0	0	6.03422	8.2638	4.8216	0	0	0	10.2509	7.74854	14.6899	middle
283	298	gra-MIR8743b-p3_2ss13AT22AC	TGTAAAAATGGATGCACCCAAC	22	F161172F	-	1564	1703	atagtttccaaagggtggtcaattcaaagttcttggcttctcagcattatattctaccatgcacggtaaaaggtatataTGTAAAAATGGATGCACCCAACtccgagaaaaggatatatgtaaaaatggatgcacccaac	2	gra-MIR8743b,gra-MIR8743b,	gra-MIR8743b	gccactcaacTTTGGAAAGTTATAAAATGGTCATctaattattttaattttgtctttttcggtcatcagttagttaatgtaaaaatggaagcacccaaaaattcaagatagttgagtgaccaaaaaagacaaaattaaattgttgagtgatcattttgtatttttcatagttgggtgaataaaaaaaagaaatttactagttgagtgaccattttgtaacttttcatagttgagcgac	gra-MIR8743b-p3	tgtaaaaatggaagcacccaaa	3'	New	gp2b	............((((((((...((....(((((((.......(((((((((..((((......))))....))))).)))).....(((......)))...)))))))...))..(((......)))))).)))))...	39	37.9	-26.6	0.5	0	0	0	0	10	6	0	5	6	0	0	0	0	0	0	0	8.2638	4.8216	0	3.81281	5.72062	0	0	0	low
284	299	gra-MIR8743b-p5_1ss13AT	TGTAAAAATGGATGCACCCAA	21	F161172F	-	2093	2155	aTGTAAAAATGGATGCACCCAActccgagaaaaggtatatagtaaaaatggatgcacccaact	1	gra-MIR8743b,	gra-MIR8743b	gccactcaacTTTGGAAAGTTATAAAATGGTCATctaattattttaattttgtctttttcggtcatcagttagttaatgtaaaaatggaagcacccaaaaattcaagatagttgagtgaccaaaaaagacaaaattaaattgttgagtgatcattttgtatttttcatagttgggtgaataaaaaaaagaaatttactagttgagtgaccattttgtaacttttcatagttgagcgac	gra-MIR8743b-p5	tgtaaaaatggaagcacccaa	5'	New	gp2b	.........(((.((((.((((((((.......)).....))).....))).)))).)))...	51	38.1	-10.9	0.5	9	0	0	12	8	16	38	17	15	23	8	10	8.5398	0	0	10.3444	6.61104	12.8576	45.5297	12.9636	14.3016	23.5772	8.85547	10.4928	middle
285	300	gra-MIR8743b-p3_2ss12TG17TC	ATTTTGTCTTTGTCGGCCATCAGT	24	F296457F	+	12558	12697	gtacctttattttgtaaagattggttcttcggtgcaaagaccgttttattaataaacttttagtcaaaagttATTTTGTCTTTGTCGGCCATCAGTaccgaaagcacagaaccctgctcgactccaaattatgaaggaca	1	gra-MIR8743b,	gra-MIR8743b	gccactcaacTTTGGAAAGTTATAAAATGGTCATctaattattttaattttgtctttttcggtcatcagttagttaatgtaaaaatggaagcacccaaaaattcaagatagttgagtgaccaaaaaagacaaaattaaattgttgagtgatcattttgtatttttcatagttgggtgaataaaaaaaagaaatttactagttgagtgaccattttgtaacttttcatagttgagcgac	gra-MIR8743b-p3	attttgtctttttcggtcatcagt	3'	New	gp2b	((.(((((((...((..((...(((((((((((((.....(((......(((..(((((((....)))))))...))).......)))......)))))))......))))))...))..))........))))))))).	139	37.1	-30.7	0.6	17	27	24	39	0	17	13	77	74	6	5	10	16.1307	36.2532	26.1452	33.6192	0	13.6612	15.5759	58.7173	70.5543	6.15056	5.53467	10.4928	middle
286	301	gra-MIR8770-p3_2ss16CT20TG	TTTTGATTTTTTATATATTGTT	22	F075855F	+	48913	48962	gactatgtttatttagttgtattgtacaTTTTGATTTTTTATATATTGTT	1	gra-MIR8770,	gra-MIR8770	agatatacagTTGATGGTGGTAAGAAATGTGCATaataaaattaaaatgtataattaaattaaaacaaaattttagttgagtgataaatttaaaggatttttaatgcaattgacatgtgttcaaatctcactatagtcattttataatttctctaatcgaattgttgtctgattaacttaatcagagattttattagtagtataaaaaacaataaagagatttgaacctacacccatcacattgctaaaaacattatatttaccacttaaccaaacatttattttgattttttatacatttttattttattatgaatattttattatctccatcaattatattta	gra-MIR8770-p3	ttttgattttttatacattttt	3'	New	gp2b	(((((........)))))................................	1	18	-2.6	0.3	0	0	0	5	0	10	0	13	0	0	0	6	0	0	0	4.31016	0	8.036	0	9.9133	0	0	0	6.29569	low
287	302	gra-MIR8770-p5_2ss16CT20TG	TTTTGATTTTTTATATATTGT	21	F266182F	+	7590	7736	attgtacatTTTTGATTTTTTATATATTGTgttttggtatcatttgacatattcacccctcatacccttagtttctcactgttcagtggatcctgaatagtctggaatttaggggcgtgacagtgggtgaccaagagattgtattta	1	gra-MIR8770,	gra-MIR8770	agatatacagTTGATGGTGGTAAGAAATGTGCATaataaaattaaaatgtataattaaattaaaacaaaattttagttgagtgataaatttaaaggatttttaatgcaattgacatgtgttcaaatctcactatagtcattttataatttctctaatcgaattgttgtctgattaacttaatcagagattttattagtagtataaaaaacaataaagagatttgaacctacacccatcacattgctaaaaacattatatttaccacttaaccaaacatttattttgattttttatacatttttattttattatgaatattttattatctccatcaattatattta	gra-MIR8770-p5	ttttgattttttatacatttt	5'	New	gp2b	...(((((((((((.............((((((............)))))).((((((((((..(((((((((((..(((((((((......)))))))))..)))))).)))))..)))..).)))))).))))))..)))))...	141	36.1	-43.2	0.8	0	0	0	0	0	0	0	10	0	0	0	0	0	0	0	0	0	0	0	7.62562	0	0	0	0	low
288	303	bol-MIR9410-p3_2ss5TG18TA_3	CTTTGCAGACGACTTAAATA	20	F130371F	-	24436	24456	cCTTTGCAGACGACTTAAATA	1	bol-MIR9410,	bol-MIR9410	ctttccagacTACTTAATTATAAGTCGTCTGGaaagtctactaagtcgtccagctggaagacttttcagacgacttaattataagtcgtctgcgaagt	bol-MIR9410-p3	cttttcagacgacttaatta	3'	New	gp2b	...(((....)))........	10	38.1	1.6	-0.2	17	7	24	21	12	10	19	7	15	20	21	22	16.1307	9.39899	26.1452	18.1027	9.91656	8.036	22.7648	5.33793	14.3016	20.5019	23.2456	23.0842	middle
289	304	bol-MIR9410-p3_2ss5TG18TA_1	CTTTGCAGACGACTTAAA	18	F164323F	-	4099	4117	cCTTTGCAGACGACTTAAA	1	bol-MIR9410,	bol-MIR9410	ctttccagacTACTTAATTATAAGTCGTCTGGaaagtctactaagtcgtccagctggaagacttttcagacgacttaattataagtcgtctgcgaagt	bol-MIR9410-p3	cttttcagacgacttaat	3'	New	gp2b	...(((....)))......	10	42.1	1.6	-0.2	17	7	24	21	12	10	19	7	15	20	21	22	16.1307	9.39899	26.1452	18.1027	9.91656	8.036	22.7648	5.33793	14.3016	20.5019	23.2456	23.0842	middle
290	305	bol-MIR9410-p3_2ss5TG18TA_2	CTTTGCAGACGACTTAAAT	19	F184955F	+	14146	14165	cCTTTGCAGACGACTTAAAT	1	bol-MIR9410,	bol-MIR9410	ctttccagacTACTTAATTATAAGTCGTCTGGaaagtctactaagtcgtccagctggaagacttttcagacgacttaattataagtcgtctgcgaagt	bol-MIR9410-p3	cttttcagacgacttaatt	3'	New	gp2b	...(((....))).......	10	40	1.6	-0.2	17	7	24	21	12	10	19	7	15	20	21	22	16.1307	9.39899	26.1452	18.1027	9.91656	8.036	22.7648	5.33793	14.3016	20.5019	23.2456	23.0842	middle
291	306	bol-MIR9410-p3_2ss4TG17TA_1	TTTGCAGACGACTTAAAT	18	F316158F	-	4099	4118	ccTTTGCAGACGACTTAAAT	1	bol-MIR9410,	bol-MIR9410	ctttccagacTACTTAATTATAAGTCGTCTGGaaagtctactaagtcgtccagctggaagacttttcagacgacttaattataagtcgtctgcgaagt	bol-MIR9410-p3	ttttcagacgacttaatt	3'	New	gp2b	...(((....))).......	10	40	1.6	-0.2	8	0	7	10	5	0	0	0	0	7	8	6	7.59093	0	7.62568	8.62031	4.1319	0	0	0	0	7.17566	8.85547	6.29569	low
292	307	bol-MIR9410-p3_2ss4TG17TA_2	TTTGCAGACGACTTAAATA	19	F335671F	+	5429	5449	ccTTTGCAGACGACTTAAATA	1	bol-MIR9410,	bol-MIR9410	ctttccagacTACTTAATTATAAGTCGTCTGGaaagtctactaagtcgtccagctggaagacttttcagacgacttaattataagtcgtctgcgaagt	bol-MIR9410-p3	ttttcagacgacttaatta	3'	New	gp2b	...(((....)))........	10	38.1	1.6	-0.2	8	0	7	10	5	0	0	0	0	7	8	6	7.59093	0	7.62568	8.62031	4.1319	0	0	0	0	7.17566	8.85547	6.29569	low
293	308	gma-MIR10201-p5_2ss9CA17GA	CTGTTCTGATTTCCCCAAC	19	F059833F	+	33558	33708	tatgtccatctCTGTTCTGATTTCCCCAACtggtggttatgtccatcagtgttctgattgcctgaacggttcccaaagtcattcctcttattacccaaaacacccttcagacggtcatgtgaaacgagaaatggaattttaagaggaccaa	1	gma-MIR10201,	gma-MIR10201	ttttccttgcTACCGGTAGTAAATGGATGCCTcgacttgtgtgtctgctacccccctcgcgcaattgaagttgcaaagcatcccttgactactgttctgctttccccgacatacactaccatagctatgtgtctgtgaaaggattt	gma-MIR10201-p5	ctgttctgctttccccgac	5'	New	gp2b	...((((.(((..(((((.(((((....((((((((......))))))))....(((..(.(((((.(((.......((.((.......)).)).......))).))))).)..)))..........))))))))))....)))))))...	145	43	-35.7	0.5	6	0	5	0	0	0	0	0	0	0	0	0	5.6932	0	5.44691	0	0	0	0	0	0	0	0	0	low
294	309	gma-MIR10417-p3_2ss11GA21TC	ATTGTACACAACCTTACCCTCGCA	24	F042443F	-	40022	40047	tcATTGTACACAACCTTACCCTCGCA	1	gma-MIR10417,	gma-MIR10417	gtaaatgtatgggggagggtcattgtacacagccttacccttgcatatacacaaaGAGGCTGTTTCCAGATTTGAACCCataactatgg	gma-MIR10417-p3	attgtacacagccttacccttgca	3'	New	gp2b	...(((....))).............	10	46.2	0.6	0	8	5	5	0	0	5	0	0	0	5	6	0	7.59093	6.71356	5.44691	0	0	4.018	0	0	0	5.12547	6.6416	0	low
295	310	gma-MIR10423-p3_1ss3AC	CTCTCAATGAAAGCACCA	18	F199024F	-	2670	2699	tttgtgggATCTCAATGAAAGCACCAccat	1	gma-MIR10423,	gma-MIR10423	tcacctatcaATGAAAGCACCAAATTGATAGGACTtaatcacatgagaaaatctcaatccgaaagtcctaacaattggtgttctttcactctttttcat	gma-MIR10423-p3	ctatcaATGAAAGCACCA	3'	New	gp2b	...((((..((.....)).....))))...	24	43.3	-3.9	0.3	12	0	0	0	6	0	0	0	8	0	0	0	11.3864	0	0	0	4.95828	0	0	0	7.6275	0	0	0	middle
296	311	lja-MIR11083b-p5_2ss1AT21AG	TGACTGCCACATAGGATTTAG	21	F043787F	-	61642	61687	tttTGACTGCCACATAGGATTTAGgttaaaaagtgggtagttattt	2	lja-MIR11083b,lja-MIR11083c,	lja-MIR11083b	tgcatggttgcttgttgggttgcttaaatgctattctggtgggcccagactgccaCATAGGATTTAAGCAACTCAtaagcaactcatgta	lja-MIR11083b-p5	agactgccaCATAGGATTTAA	5'	New	gp2b	...((((((((.(((..(((....))).....)))))))))))...	40	32.6	-10.4	0.7	0	0	0	5	0	0	0	7	0	0	0	0	0	0	0	4.31016	0	0	0	5.33793	0	0	0	0	low
297	312	lja-MIR11149b-p3_2ss16AG21GC	TTTAAAATGAAAAATGGAAGC	21	F181072F	+	13330	13388	ttttcagcaatgagatttggacgattttctgatgtgtcTTTAAAATGAAAAATGGAAGC	1	lja-MIR11149b,	lja-MIR11149b	acacaatcatttaatcacaacttttcattttgctagcttaaaattaattttaaatttaataatatttaaaatgaaaAATAGAAGGTTGTGATTGAATGATtgtgt	lja-MIR11149b-p3	tttaaaatgaaaAATAGAAGG	3'	New	gp2b	((((((.....((((((..((......))..)...))))).....))))))........	51	32.2	-9.1	0.5	0	6	0	0	11	0	0	0	0	0	0	8	0	8.05627	0	0	9.09018	0	0	0	0	0	0	8.39425	low
298	313	cst-MIR11334-p5_2ss9TG18TC_2	TAAGGAGTGTGTAACAACT	19	F143558F	-	7501	7523	TAAGGAGTGTGTAACAACTcacc	1	cst-MIR11334,	cst-MIR11334	taaacatttttatttaatatgagAATTACTATAATAACACCTTCACATtcgtatgcatcaattttgtaaatatgtaaggagtttgtaacaattactacttggtggaataaaagtgtata	cst-MIR11334-p5	taaggagtttgtaacaatt	5'	New	gp2b	....((((........))))...	16	43.5	-4.2	0.4	9	0	6	7	0	0	8	7	5	14	7	5	8.5398	0	6.5363	6.03422	0	0	9.5852	5.33793	4.76718	14.3513	7.74854	5.24641	middle
299	314	cst-MIR11334-p5_2ss8TG17TC	AAGGAGTGTGTAACAACT	18	F186604F	-	12280	12301	AAGGAGTGTGTAACAACTcacc	1	cst-MIR11334,	cst-MIR11334	taaacatttttatttaatatgagAATTACTATAATAACACCTTCACATtcgtatgcatcaattttgtaaatatgtaaggagtttgtaacaattactacttggtggaataaaagtgtata	cst-MIR11334-p5	aaggagtttgtaacaatt	5'	New	gp2b	...((((........))))...	16	45.5	-4.2	0.4	11	0	5	12	6	0	0	0	0	7	6	10	10.4375	0	5.44691	10.3444	4.95828	0	0	0	0	7.17566	6.6416	10.4928	middle
300	315	cst-MIR11334-p5_2ss9TG18TC_1	TAAGGAGTGTGTAACAAC	18	F223178F	+	8289	8311	TAAGGAGTGTGTAACAACtcacc	1	cst-MIR11334,	cst-MIR11334	taaacatttttatttaatatgagAATTACTATAATAACACCTTCACATtcgtatgcatcaattttgtaaatatgtaaggagtttgtaacaattactacttggtggaataaaagtgtata	cst-MIR11334-p5	taaggagtttgtaacaat	5'	New	gp2b	....((((........))))...	16	43.5	-4.2	0.4	9	0	6	7	0	0	8	7	5	14	7	5	8.5398	0	6.5363	6.03422	0	0	9.5852	5.33793	4.76718	14.3513	7.74854	5.24641	middle
301	316	cas-MIR11592-p3_1ss21AC	AACCGAACCGAACCGAACCGCAAA	24	F000194F	+	31609	31714	atcgaaccaaaccatttgaaatggtttggtttggttcggtttacataaatttttttctcaAACCGAACCGAACCGAACCGCAAAattttaggtggtttggtttatt	1	cas-MIR11592,	cas-MIR11592	aaccgaaccGAACCGAACCGAACCGAAAaaataactttttccaatttggtatttttgtattggtatgtttgcttaatttcggtt	cas-MIR11592-p3	aaccGAACCGAACCGAACCGAAAa	3'	New	gp2b	...(((((((((((..((((((((((((((((((((((((((.................)))))))))))))))))))).....))))))..)))))))))))...	100	35.8	-51.2	1.3	0	0	0	0	5	7	5	0	0	0	0	0	0	0	0	0	4.1319	5.6252	5.99075	0	0	0	0	0	low
302	317	cas-miR11592_L+4R+1_1ss23AC	AACCGAACCGAACCGAACCGAACC	24	F026043F	+	10832	10979	gtggttccatggttcttgaatggttcggttatttttttgaaaaagtaggaaccactaaaaaaactggaaccgaaccaaaaccaccacttaagcatggttcggttcctataagggctaggAACCGAACCGAACCGAACCGAACCatgct	1	cas-MIR11592,	cas-MIR11592	aaccgaaccGAACCGAACCGAACCGAAAaaataactttttccaatttggtatttttgtattggtatgtttgcttaatttcggtt	cas-miR11592	GAACCGAACCGAACCGAAA	3'	Diff	gp2b	(((((((...(((((.....((((((((((....((((.......(((......)))..))))....)))))))))).................((((((((((((((.......))))))))))))))....))))))))))))...	35	43.9	-54.1	0.8	0	0	0	0	5	6	10	12	7	0	6	7	0	0	0	0	4.1319	4.8216	11.9815	9.15074	6.67406	0	6.6416	7.34497	middle
303	318	cas-miR11592_L+1R+4_1ss18AC	CGAACCGAACCGAACCGCAAAATT	24	F333198F	-	2656	2773	cgcaaaaccaaaccgaaccaaaccgtttgaattggtttggtttggttcggtttacataaattttttactcaaacCGAACCGAACCGAACCGCAAAATTttaggtggtttggtttttaa	1	cas-MIR11592,	cas-MIR11592	aaccgaaccGAACCGAACCGAACCGAAAaaataactttttccaatttggtatttttgtattggtatgtttgcttaatttcggtt	cas-miR11592	GAACCGAACCGAACCGAAA	3'	Diff	gp2b	...(((((((((((..(((......((((...(((((((((((((((((((((...((((...))))...)))))))))))))))))))))))))......))))))))))))))...	112	38.1	-49.4	1.1	0	0	5	0	6	5	0	5	8	0	0	5	0	0	5.44691	0	4.95828	4.018	0	3.81281	7.6275	0	0	5.24641	low
1	1	gma-miR156c_R+1	TTGACAGAAGATAGAGAGCACC	22						86	gma-MIR156d,mtr-MIR156f,mtr-MIR156h,mtr-MIR156e,gma-MIR156m,gma-MIR156c,gma-MIR156j,gma-MIR156l,gma-MIR156g,gma-MIR156i,gma-MIR156e,ptc-MIR156i,ptc-MIR156j,ptc-MIR156g,ptc-MIR156h,ptc-MIR156l,ath-MIR157b,ath-MIR157a,ath-MIR157c,ath-MIR157d,mdm-MIR156ab,mdm-MIR156ac,mdm-MIR156aa,mdm-MIR156q,mdm-MIR156s,mdm-MIR156y,mdm-MIR156p,mdm-MIR156r,mdm-MIR156x,mdm-MIR156z,gra-MIR157a,gra-MIR157b,stu-MIR156b,…	gma-MIR156i	ttaaggttgTTGACAGAAGATAGAGAGCACagatgatgatatgcatattatataaaaagcagctagggaactcatgaattgtgcatctcactcctttgtgctctctatacttctgtcatcacccttcagc	gma-miR156c	TTGACAGAAGATAGAGAGCAC	5'	Diff	gp3	......(((....((((.((.(((((((((((((((((((((((.(((((.(((((((.(((((...)))))..((....))..........))))))).))).)).)))))))))))))).))))))))).))))))..)))........	137	37.1	-53.9	1	8.75	2	7.83333	12.25	13	13.5	15.5	21.9167	10.25	8.5	1.25	6	8.30258	2.68542	8.5335	10.5599	10.7429	10.8486	18.5713	16.7128	9.77273	8.7133	1.38367	6.29569	middle
1	2	mtr-miR156h-3p_R+1_2ss6TC10TA	GCTCTCTATACTTCTGTCATCC	22						86	gma-MIR156d,mtr-MIR156f,mtr-MIR156h,mtr-MIR156e,gma-MIR156m,gma-MIR156c,gma-MIR156j,gma-MIR156l,gma-MIR156g,gma-MIR156i,gma-MIR156e,ptc-MIR156i,ptc-MIR156j,ptc-MIR156g,ptc-MIR156h,ptc-MIR156l,ath-MIR157b,ath-MIR157a,ath-MIR157c,ath-MIR157d,mdm-MIR156ab,mdm-MIR156ac,mdm-MIR156aa,mdm-MIR156q,mdm-MIR156s,mdm-MIR156y,mdm-MIR156p,mdm-MIR156r,mdm-MIR156x,mdm-MIR156z,gra-MIR157a,gra-MIR157b,stu-MIR156b,…	mtr-MIR156h	tgctgTTGACAGAAGATAGAGAGCACagatgatgaaatgcatggaaggcaatggcatctcattcctttgtGCTCTTTATTCTTCTGTCATCacc	mtr-miR156h-3p	GCTCTTTATTCTTCTGTCATC	3'	Diff	gp3	......(((....((((.((.(((((((((((((((((((((((.(((((.(((((((.(((((...)))))..((....))..........))))))).))).)).)))))))))))))).))))))))).))))))..)))........	137	37.1	-53.9	1	65.5	43	79.5	50.5	59	70	5	32.5	20	19	9	15	62.1507	57.7366	86.6059	43.5326	48.7564	56.252	5.99075	24.7833	19.0687	19.4768	9.96241	15.7392	middle
2	3	stu-miR156a_R+1	TTGACAGAAGATAGAGAGCACC	22						9	stu-MIR156d,ath-MIR157b,ath-MIR157a,aly-MIR157a,aly-MIR157b,aly-MIR157d,csi-MIR156g,cas-MIR157a,ahy-MIR156b,	stu-MIR156d	TTGACAGAAGATAGAGAGCACtaatgatgatatgctaatttcattcagcaaaagcatctcacttcatttgtGCTCTCTATGCTTCTGTCATCA	stu-miR156a	TTGACAGAAGATAGAGAGCAC	5'	Diff	gp3	.((((((((((((((((((((.((((((((.(((((................))))).)))..))))).))))))))))).)))))))))...	89	36.6	-43	1.3	8.75	2	7.83333	12.25	13	13.5	15.5	21.9167	10.25	8.5	1.25	6	8.30258	2.68542	8.5335	10.5599	10.7429	10.8486	18.5713	16.7128	9.77273	8.7133	1.38367	6.29569	middle
3	4	ath-miR157a-5p_R+1	TTGACAGAAGATAGAGAGCACC	22						4	ath-MIR157c,aly-MIR157c,cas-MIR157c,cas-MIR157b,	ath-MIR157c	aggtttgagagtgatgttggttgTTGACAGAAGATAGAGAGCACtaaggatgacatgcaagtacatacatatatatcatcacaccgcatgtggatgataaaatatgtataacaaattcaaagaaagagagggagagaaagagagagaacctgcatctctactcttttgtGCTCTCTATACTTCTGTCACCacctttatctcttcttctctctaacct	ath-miR157a-5p	TTGACAGAAGATAGAGAGCAC	5'	Diff	gp3	(((((.(((((.((((..(((.(.((((((((((((((((((((...((((.((......))..((((((((.(((((((.(((.....))))))))))..)))))))).....))))...(((((((..(((((...((.........))...))))).)))))))))))))))))).)))))))))).)))..)))).......))))).)))))	217	38.2	-78.7	1	8.75	2	7.83333	12.25	13	13.5	15.5	21.9167	10.25	8.5	1.25	6	8.30258	2.68542	8.5335	10.5599	10.7429	10.8486	18.5713	16.7128	9.77273	8.7133	1.38367	6.29569	middle
3	5	ath-miR157c-3p_L+3R-2	TGTGCTCTCTATACTTCTGTCA	22						4	ath-MIR157c,aly-MIR157c,cas-MIR157c,cas-MIR157b,	ath-MIR157c	aggtttgagagtgatgttggttgTTGACAGAAGATAGAGAGCACtaaggatgacatgcaagtacatacatatatatcatcacaccgcatgtggatgataaaatatgtataacaaattcaaagaaagagagggagagaaagagagagaacctgcatctctactcttttgtGCTCTCTATACTTCTGTCACCacctttatctcttcttctctctaacct	ath-miR157c-3p	GCTCTCTATACTTCTGTCACC	3'	Diff	gp3	(((((.(((((.((((..(((.(.((((((((((((((((((((...((((.((......))..((((((((.(((((((.(((.....))))))))))..)))))))).....))))...(((((((..(((((...((.........))...))))).)))))))))))))))))).)))))))))).)))..)))).......))))).)))))	217	38.2	-78.7	1	3.5	0	3.5	2.5	0	0	0	2.5	0	0	0	0	3.32103	0	3.81284	2.15508	0	0	0	1.9064	0	0	0	0	low
4	6	csi-miR159a-5p_R-1_1ss19AT	GAGCTCCTTGAAGTCCAATA	20						34	csi-MIR159a,mtr-MIR159a,gma-MIR159a,gma-MIR159e,ptc-MIR159b,ptc-MIR159a,ath-MIR159a,ath-MIR159b,ath-MIR159c,mdm-MIR159d,mdm-MIR159f,mdm-MIR159e,aly-MIR159a,aly-MIR159b,aly-MIR159c,ppe-MIR159,mes-MIR159b,mes-MIR159a,vvi-MIR159c,nta-MIR159,lus-MIR159c,lus-MIR159b,cme-MIR159a,sly-MIR159,bra-MIR159a,bna-MIR159,cas-MIR159b,cas-MIR159c,cas-MIR159a,cpa-MIR159a,rco-MIR159,hbr-MIR159a,ahy-MIR159,htu-MIR15…	csi-MIR159a	gggttaaggagtgGAGCTCCTTGAAGTCCAAAAGaggttctagcaagggtaaattgagctgctgagctatggatcccacagtcctatgtatcagattttagggtttgtttctgatgatggtgatgataggtttgtggcttgcatatttctggagcttcattaccccttaagttttaccctttTTTGGATTGAAGGGAGCTCTAcctctctac	csi-miR159a-5p	GAGCTCCTTGAAGTCCAAAAG	5'	Diff	gp3	..((..((..((((((((((((..(((((((((((((....((((((((..(((..((((((.((((((..((((.....(((((((.(((((((..............))))))))))).)))....))))..))))))))..........))))..)))..)))))..)))....)))))))))))))..))))))))))))..))..))	210	43.4	-81.3	0.9	25.5	16.5	24.5	21	37.5	34	4.5	42	40	45.5	31.5	75.5	24.1961	22.1548	26.6899	18.1027	30.9893	27.3224	5.39167	32.0276	38.1375	46.6418	34.8684	79.2207	middle
4	7	csi-miR159a-3p_R+2	TTTGGATTGAAGGGAGCTCTATT	23						34	csi-MIR159a,mtr-MIR159a,gma-MIR159a,gma-MIR159e,ptc-MIR159b,ptc-MIR159a,ath-MIR159a,ath-MIR159b,ath-MIR159c,mdm-MIR159d,mdm-MIR159f,mdm-MIR159e,aly-MIR159a,aly-MIR159b,aly-MIR159c,ppe-MIR159,mes-MIR159b,mes-MIR159a,vvi-MIR159c,nta-MIR159,lus-MIR159c,lus-MIR159b,cme-MIR159a,sly-MIR159,bra-MIR159a,bna-MIR159,cas-MIR159b,cas-MIR159c,cas-MIR159a,cpa-MIR159a,rco-MIR159,hbr-MIR159a,ahy-MIR159,htu-MIR15…	csi-MIR159a	gggttaaggagtgGAGCTCCTTGAAGTCCAAAAGaggttctagcaagggtaaattgagctgctgagctatggatcccacagtcctatgtatcagattttagggtttgtttctgatgatggtgatgataggtttgtggcttgcatatttctggagcttcattaccccttaagttttaccctttTTTGGATTGAAGGGAGCTCTAcctctctac	csi-miR159a-3p	TTTGGATTGAAGGGAGCTCTA	3'	Diff	gp3	..((..((..((((((((((((..(((((((((((((....((((((((..(((..((((((.((((((..((((.....(((((((.(((((((..............))))))))))).)))....))))..))))))))..........))))..)))..)))))..)))....)))))))))))))..))))))))))))..))..))	210	43.4	-81.3	0.9	159	200.5	177.5	678.5	378.5	494	1130.5	791.5	701.5	301.5	336.5	303	150.87	269.214	193.365	584.888	312.785	396.978	1354.51	603.568	668.836	309.066	372.483	317.932	high
5	8	cpa-miR159a_2ss9GT17CA	TTTGGATTTAAGGGAGATCTA	21						1	cpa-MIR159a,	cpa-MIR159a	gagctccttgaagtccaatagAGGATTTTGCAGGGTTGATtgagctgccgagctatggattccacagccctacccgaagttatactttttctgggtaggcttgcggtttgcatatctcaggagctgcattaccctaagcttaatccttgTTTGGATTGAAGGGAGCTCTAg	cpa-miR159a	TTTGGATTGAAGGGAGCTCTA	3'	Diff	gp3	(((((((((..(((((((..(((((((..(((((((....((((((.(((((.((((....((.((..(((((((((((........)))).)))))))..)).))....)))).))).)))))).))..)))))..))..)))))))..)))))))..)))))))))...	168	47.4	-79	1	0	2.5	16.5	16.5	9.5	19	2.5	30.5	15.5	2.5	8.5	13	0	3.35678	17.9748	14.2235	7.85061	15.2684	2.99537	23.2581	14.7783	2.56273	9.40894	13.6407	middle
6	9	csi-miR160c-5p_R-1_1ss19CT	TGCCTGGCTCCCTGTATGTT	20						2	csi-MIR160c,gma-MIR393g,	csi-MIR160c	tgatatatagtaTGCCTGGCTCCCTGTATGCTTtttgcaaagcccatcagaagattggtggtcttggcggataGCGTGCGAGGAGCCATGCATGctaaatttag	csi-miR160c-5p	TGCCTGGCTCCCTGTATGCTT	5'	Diff	gp3	.......((((((((.(((((((..(((((((.(..((.(((.(((((((....))))))).))).))..).)))))))..))))))).)))))))).......	90	47.1	-51.7	1.1	291	203	225	63	256	107	322	276	498	138	227	249	276.12	272.571	245.111	54.308	211.553	85.9852	385.804	210.467	474.812	141.463	251.274	261.271	middle
7	10	bra-miR162-3p_R+1_1ss21GT	TCGATAAACCTCTGCATCCATT	22						5	bra-MIR162,ptc-MIR162b,cas-MIR162a,htu-MIR162a,hpe-MIR162a,	bra-MIR162	tgaaagttgaagtcgctGGAGGCAGCGGTTCATCGATCaattcctgtgaaaaatgatgttggaaacaatttacatgggaagcatgaatcgaTCGATAAACCTCTGCATCCAGtgcttctccttcct	bra-miR162-3p	TCGATAAACCTCTGCATCCAG	3'	Diff	gp3	...(((..((((.(((((((.((((.((((.(((((((.((((.(((.....(((..((((....))))...))).....))).)))).))))))).)))).)))).)))))))))))..)))...	120	43.7	-55.1	1	0	0	0	0	5	0	0	7	0	0	0	0	0	0	0	0	4.1319	0	0	5.33793	0	0	0	0	low
8	11	csi-miR164a-5p_L+2	AATGGAGAAGCAGGGCACGTGCA	23						76	csi-MIR164a,mtr-MIR164b,mtr-MIR164c,mtr-MIR164a,gma-MIR164h,gma-MIR164c,gma-MIR164i,gma-MIR164e,gma-MIR164j,gma-MIR164f,gma-MIR164g,gma-MIR164d,gma-MIR164a,gma-MIR164b,gma-MIR164k,ptc-MIR164e,ptc-MIR164b,ptc-MIR164c,ptc-MIR164a,ptc-MIR164d,ath-MIR164b,ath-MIR164a,ath-MIR164c,mdm-MIR164e,mdm-MIR164f,mdm-MIR164c,mdm-MIR164b,mdm-MIR164d,aly-MIR164b,aly-MIR164c,aly-MIR164a,ppe-MIR164a,ppe-MIR164c,ppe…	csi-MIR164b	tattgttctattgggtgagtagctccttgcTGGAGAAGCAGGGCACGTGCAaacaccactttggctcctttcggtttcagaattgccactaaatcctttgCACGCGCTCCCCTTCTCCAACatgggttcctcacctttcctgatctctcac	csi-miR164a-5p	TGGAGAAGCAGGGCACGTGCA	5'	Diff	gp3	.....((((..(((((.((((.((((((((((......(((((((((((.........(((.((((((....................((((.......))))..((((.((.....))))))....)))))))))........)).)))))))))......)))))))))).)))).)))))...((((((.(((.....))))))).))................))))........	172	42.7	-62.8	0.6	26	23	17	22	51	71	14	23	17	33	27	57	24.6705	30.8824	18.5195	18.9647	42.1454	57.0556	16.7741	17.5389	16.2084	33.8281	29.8872	59.809	middle
8	12	csi-miR164a-3p_1ss15CT	CATGTGCCCTTCTTTCCCATC	21						76	csi-MIR164a,mtr-MIR164b,mtr-MIR164c,mtr-MIR164a,gma-MIR164h,gma-MIR164c,gma-MIR164i,gma-MIR164e,gma-MIR164j,gma-MIR164f,gma-MIR164g,gma-MIR164d,gma-MIR164a,gma-MIR164b,gma-MIR164k,ptc-MIR164e,ptc-MIR164b,ptc-MIR164c,ptc-MIR164a,ptc-MIR164d,ath-MIR164b,ath-MIR164a,ath-MIR164c,mdm-MIR164e,mdm-MIR164f,mdm-MIR164c,mdm-MIR164b,mdm-MIR164d,aly-MIR164b,aly-MIR164c,aly-MIR164a,ppe-MIR164a,ppe-MIR164c,ppe…	csi-MIR164a	gtgtagagcaagaTGGAGAAGCAGGGCACGTGCAttactaactcaaccgcacatacatctactaacaaaaattaattaatccacacattttgaagaaaccaaatcaagaagcagcatgctctttctgttgttatagctcagtcatgagttgagttatttcttCATGTGCCCTTCTTCCCCATCatgaccgcggcaccttgtgtgtgtgtgtgtatcatcagggatcagctcaagatctg	csi-miR164a-3p	CATGTGCCCTTCTTCCCCATC	3'	Diff	gp3	.....((((..(((((.((((.((((((((((......(((((((((((.........(((.((((((....................((((.......))))..((((.((.....))))))....)))))))))........)).)))))))))......)))))))))).)))).)))))...((((((.(((.....))))))).))................))))........	172	42.7	-62.8	0.6	376	136	338	287	761	454	99	318	202	374	375	551	356.774	182.609	368.211	247.403	628.875	364.834	118.617	242.495	192.594	383.385	415.1	578.154	middle
9	13	bna-miR166a_L+2	AATCGGACCAGGCTTCATTCCCC	23						176	bna-MIR166c,mtr-MIR166e,mtr-MIR166g,mtr-MIR166b,mtr-MIR166a,mtr-MIR166c,mtr-MIR166f,gma-MIR166a,gma-MIR166c,gma-MIR166g,gma-MIR166e,gma-MIR166i,gma-MIR166p,gma-MIR166t,gma-MIR166b,gma-MIR166d,gma-MIR166r,gma-MIR166u,gma-MIR166s,gma-MIR166n,gma-MIR166j,gma-MIR166f,gma-MIR166k,gma-MIR166h,gma-MIR166o,gma-MIR166q,gma-MIR166m,ptc-MIR166d,ptc-MIR166a,ptc-MIR166f,ptc-MIR166b,ptc-MIR166j,ptc-MIR166k,ptc…	bna-MIR166d	gtggtgcggtttagggctgagaggactgttgtctggctcgaggtcatgaagaatgaaacctaaacctaaatgattcTCGGACCAGGCTTCATTCCCCccagccgttttatcgccatatatatgcccac	bna-miR166a	TCGGACCAGGCTTCATTCCCC	3'	Diff	gp3	((((...(((((.(((.((((((.((((((..(((...(((((..(((.(((((..(.((....)).)..))))).)))....)))))....)))..)))))).)))))).))).)))))....))))	128	40.6	-41.1	0.8	69.3333	73.6667	70.3333	97.3333	60	78.3333	86	35	46	73.6667	121	133.333	65.7881	98.9131	76.6199	83.9044	49.5828	62.9486	103.041	26.6897	43.8581	75.5152	133.939	139.904	middle
10	14	gma-miR171k-5p	CGATGTTGGTGAGGTTCAATC	21						14	gma-MIR171k,gma-MIR171l,mdm-MIR171j,mdm-MIR171k,mdm-MIR171l,lja-MIR171d,ppe-MIR171b,mes-MIR171f,mes-MIR171e,vvi-MIR171f,nta-MIR171b,sly-MIR171d,sly-MIR171c,ssl-MIR171b,	gma-MIR171k	gagaaagCGATGTTGGTGAGGTTCAATCcgaagacggatttacatgtagaagcagtaaaatacgatctcagaTTGAGCCGCGCCAATATCACTttatc	gma-miR171k-5p	CGATGTTGGTGAGGTTCAATC	5'	Yes	gp3	((.((((.((((((((((.(((((((((.((.((((..(((((.(((....))))))))...)).)))).))))))))).)))))))))).)))).))	98	42.9	-41.2	1	0	0	0	6	6	0	0	0	0	0	0	0	0	0	0	5.17219	4.95828	0	0	0	0	0	0	0	low
10	15	gma-miR171k-3p_1ss2TG	TGGAGCCGCGCCAATATCACT	21						14	gma-MIR171k,gma-MIR171l,mdm-MIR171j,mdm-MIR171k,mdm-MIR171l,lja-MIR171d,ppe-MIR171b,mes-MIR171f,mes-MIR171e,vvi-MIR171f,nta-MIR171b,sly-MIR171d,sly-MIR171c,ssl-MIR171b,	gma-MIR171k	gagaaagCGATGTTGGTGAGGTTCAATCcgaagacggatttacatgtagaagcagtaaaatacgatctcagaTTGAGCCGCGCCAATATCACTttatc	gma-miR171k-3p	TTGAGCCGCGCCAATATCACT	3'	Diff	gp3	((.((((.((((((((((.(((((((((.((.((((..(((((.(((....))))))))...)).)))).))))))))).)))))))))).)))).))	98	42.9	-41.2	1	0	0	0	0	0	5	0	0	0	0	0	0	0	0	0	0	0	4.018	0	0	0	0	0	0	low
11	16	csi-miR171b-5p_1ss7AG	TGTGATGTTGGTTCGGCTCATC	22						2	csi-MIR171b,lja-MIR171c,	csi-MIR171b	catggagagcaaaagcaccttcttggcgattggagaagtagacatggTGTGATATTGGTTCGGCTCATCttaattaatagattaatatttcagcccttaaggttcttacatgtatatatctagaCGAGCCGAATCAATATCACTCttgtatgcttctttcttttgatt	csi-miR171b-5p	TGTGATATTGGTTCGGCTCATC	5'	Diff	gp3	((.((((.((....))..)))).)).(((..(((((((((.(((.((.((((((((((((((((((.(((........((((..((((...((((.....)))).......))))..))))))).)))))))))))))))))).))))).)))))))).)..)))...	139	36.9	-53.6	0.9	47	27	38	104	236	186	124	367	233	289	159	205	44.5967	36.2532	41.3965	89.6512	195.026	149.47	148.571	279.86	222.151	296.252	176.002	215.103	middle
11	17	csi-miR171b-3p_1ss1CT	TGAGCCGAATCAATATCACTC	21						2	csi-MIR171b,lja-MIR171c,	csi-MIR171b	catggagagcaaaagcaccttcttggcgattggagaagtagacatggTGTGATATTGGTTCGGCTCATCttaattaatagattaatatttcagcccttaaggttcttacatgtatatatctagaCGAGCCGAATCAATATCACTCttgtatgcttctttcttttgatt	csi-miR171b-3p	CGAGCCGAATCAATATCACTC	3'	Diff	gp3	((.((((.((....))..)))).)).(((..(((((((((.(((.((.((((((((((((((((((.(((........((((..((((...((((.....)))).......))))..))))))).)))))))))))))))))).))))).)))))))).)..)))...	139	36.9	-53.6	0.9	7	5	0	20	95	37	54	126	29	102	40	72	6.64206	6.71356	0	17.2406	78.5061	29.7332	64.7001	96.0828	27.6497	104.56	44.2774	75.5483	middle
12	18	gma-miR171e_L+2	AATGATTGAGCCGTGCCAATATC	23						19	gma-MIR171e,mtr-MIR171c,mtr-MIR171e,gma-MIR171u,ptc-MIR171f,ptc-MIR171c,ptc-MIR171d,ppe-MIR171c,mes-MIR171h,vvi-MIR171e,nta-MIR171a,csi-MIR171d,lus-MIR171f,lus-MIR171a,cme-MIR171a,cme-MIR171g,cpa-MIR171a,rco-MIR171d,rco-MIR171g,	gma-MIR171u	tgtggggatgttggaacagttcaatcaaatcaaatttcctaatgattgggtgatggttggattctttgataTGATTGAGCCGTGCCAATATCaattcctact	gma-miR171e	TGATTGAGCCGTGCCAATATC	3'	Diff	gp3	.((.(((((((((((((((((((((((.((((((...((((.....))))...)))))).)))))))))))).))))))))...))))).	88	45.6	-39.8	1	0	0	0	0	6	0	6	0	0	0	0	22	0	0	0	0	4.95828	0	7.1889	0	0	0	0	23.0842	middle
13	19	cme-miR390a_1ss9GT	AAGCTCAGTAGGGATAGCGCC	21						52	cme-MIR390a,mtr-MIR390,gma-MIR390c,gma-MIR390g,gma-MIR390a,gma-MIR390f,gma-MIR390e,ptc-MIR390a,ptc-MIR390b,ptc-MIR390d,ptc-MIR390c,ath-MIR390a,ath-MIR390b,mdm-MIR390c,mdm-MIR390d,mdm-MIR390a,mdm-MIR390e,mdm-MIR390f,mdm-MIR390b,lja-MIR390b,lja-MIR390a,aly-MIR390a,aly-MIR390b,ppe-MIR390,mes-MIR390b,mes-MIR390,vvi-MIR390,nta-MIR390b,nta-MIR390c,csi-MIR390b,csi-MIR390a,lus-MIR390c,lus-MIR390a,lus-MIR…	cme-MIR390b	ttagtatggaagaacctgtaAAGCTCAGGAGGGATAGCGCCaattaatattacaaaaatttcattcaaagcttcacactttgcttttgttgatggcgctatctatcctgagtttcatagcttcttcttgctcga	cme-miR390a	AAGCTCAGGAGGGATAGCGCC	5'	Diff	gp3	((((.(..(.((((((((((..(((((((((...........(((((......((((..........))))........))))).)))))))))..)))))))))).)..).))))	116	44	-41.2	0.8	5	0	0	0	19	0	6	9	0	0	6	0	4.74433	0	0	0	15.7012	0	7.1889	6.86306	0	0	6.6416	0	middle
13	20	gma-miR390a-3p_R+1_1ss8CT	CGCTATCTATCCTGAGTTTCA	21						52	cme-MIR390a,mtr-MIR390,gma-MIR390c,gma-MIR390g,gma-MIR390a,gma-MIR390f,gma-MIR390e,ptc-MIR390a,ptc-MIR390b,ptc-MIR390d,ptc-MIR390c,ath-MIR390a,ath-MIR390b,mdm-MIR390c,mdm-MIR390d,mdm-MIR390a,mdm-MIR390e,mdm-MIR390f,mdm-MIR390b,lja-MIR390b,lja-MIR390a,aly-MIR390a,aly-MIR390b,ppe-MIR390,mes-MIR390b,mes-MIR390,vvi-MIR390,nta-MIR390b,nta-MIR390c,csi-MIR390b,csi-MIR390a,lus-MIR390c,lus-MIR390a,lus-MIR…	gma-MIR390a	agaatctgtaAAGCTCAGGAGGGATAGCGCCatggatgatcttctcttcactcttgatcttctcttgCGCTATCCATCCTGAGTTTCatggcttctatcttcaca	gma-miR390a-3p	CGCTATCCATCCTGAGTTTC	3'	Diff	gp3	((((.(..(.((((((((((..(((((((((...........(((((......((((..........))))........))))).)))))))))..)))))))))).)..).))))	116	44	-41.2	0.8	7	7	11	0	6	0	25	11	5	0	6	0	6.64206	9.39899	11.9832	0	4.95828	0	29.9537	8.38818	4.76718	0	6.6416	0	middle
14	21	mdm-miR394a_1ss20CA	TTGGCATTCTGTCCACCTCA	20						42	mdm-MIR394a,gma-MIR394g,gma-MIR394d,gma-MIR394f,gma-MIR394b,gma-MIR394e,gma-MIR394a,gma-MIR394c,ptc-MIR394a,ptc-MIR394b,ath-MIR394b,ath-MIR394a,mdm-MIR394b,stu-MIR384,aly-MIR394b,aly-MIR394a,ppe-MIR394a,ppe-MIR394b,mes-MIR394c,mes-MIR394a,mes-MIR394b,vvi-MIR394a,vvi-MIR394b,vvi-MIR394c,nta-MIR394,csi-MIR394b,csi-MIR394a,lus-MIR394b,lus-MIR394a,cme-MIR394a,cme-MIR394b,sly-MIR394,bna-MIR394b,bna-MI…	mdm-MIR394b	gggtctcgtagctagctctgtaaacgtggatgatcacgtgggtttcgcaaagcgtttcttacagagttctTTGGCATTCTGTCCACCTCCtctttcttcgatctctttctccctctcttgctgtgtatgtatgtggtttaatggatggaggtgggcatactgccaacagagttctgttggattctctttgtaaaaccctcgtgagtgtatatatgtatcgttacgcagtactcgatcc	mdm-miR394a	TTGGCATTCTGTCCACCTCC	5'	Diff	gp3	(((((.(((((((((((((((...(..((((((((((((((((...(((((((((((..((........((.((.....)).))..))..)))))))))))...)))))).))))))))))..)...))))))))))))))).)))))	148	50.7	-79.6	1.1	0	0	0	0	5	0	0	0	0	0	0	0	0	0	0	0	4.1319	0	0	0	0	0	0	0	low
15	22	hbr-miR398_1ss9CT	GGAGCGACTTGAGATCACATG	21						1	hbr-MIR398,	hbr-MIR398	gtggagaattcctacaGGAGCGACCTGAGATCACATGtggccaccctcacatgttcccttatcttctattggttgtgttttcgtgtgttctcaggtcacccctgccgggctttcctcccctgctagattggtatgatgat	hbr-miR398	GGAGCGACCTGAGATCACATG	5'	Diff	gp3	..((((((..(((.((((...(((((((((.((((((..((((.((........................)).)).))...)))))).)))))))))...))))..)))..))).)))..((((.....)))).......	116	50.7	-42.3	0.6	30	7	20	253	139.5	169.5	20.5	299.5	189	57.5	16	16	28.466	9.39899	21.7877	218.094	115.28	136.21	24.5621	228.387	180.2	58.9429	17.7109	16.7885	middle
16	23	gma-miR482b-3p_1ss8TA	TCTTCCCAACACCTCCCATACC	22						5	gma-MIR482b,gma-MIR482d,gma-MIR482e,gso-MIR482b,gso-MIR482a,	gma-MIR482e	agacaaaattgggggaaggcatgggTATGGGGGGATTGGGAAGGAATatccataagcaaaatatgctattTCTTCCCTACACCTCCCATACCactgtttttcctctctttctccccc	gma-miR482b-3p	TCTTCCCTACACCTCCCATACC	3'	Diff	gp3	(((((((((((...(((((((((((..((((.......)))).)))))))))))....)))))))))))	69	44.9	-35.8	1.2	8	0	0	0	0	0	0	0	0	0	0	0	7.59093	0	0	0	0	0	0	0	0	0	0	0	low
17	24	csi-miR530a-5p_1ss20TC	TGCATTTGCACCTGCACCTCG	21						2	csi-MIR530a,ppe-MIR530,	csi-MIR530a	atttatcTGCATTTGCACCTGCACCTTGctgtgctgttatctgggttgacgaggatcatcatgatgatcagcttcaaaactcgaaagcatgaAGGTGCAGCTGTATATGCAGGtgaatgcc	csi-miR530a-5p	TGCATTTGCACCTGCACCTTG	5'	Diff	gp3	((((((((((((.((((.(((((((((...(((((......((((((...(((((((((....))))))..)))...))))))..))))).))))))))).)))).))))))))))))...	118	45.5	-50.8	0.9	0	0	0	0	0	6	0	0	0	0	0	0	0	0	0	0	0	4.8216	0	0	0	0	0	0	low
18	25	cme-miR2111a	TAATCTGCATCCTGAGGTTTA	21						41	cme-MIR2111b,mtr-MIR2111e,mtr-MIR2111n,mtr-MIR2111k,mtr-MIR2111f,mtr-MIR2111i,mtr-MIR2111c,mtr-MIR2111m,mtr-MIR2111d,mtr-MIR2111a,mtr-MIR2111o,mtr-MIR2111j,mtr-MIR2111b,mtr-MIR2111h,mtr-MIR2111g,gma-MIR2111a,gma-MIR2111e,gma-MIR2111c,gma-MIR2111f,gma-MIR2111b,gma-MIR2111d,ath-MIR2111a,ath-MIR2111b,mdm-MIR2111b,mdm-MIR2111a,lja-MIR2111,aly-MIR2111b,aly-MIR2111a,aly-MIR2111c,ppe-MIR2111c,ppe-MIR211…	cme-MIR2111a	aggataaggTAATCTGCATCCTGAGGTTTAgatcagaataatgaattttaaaaaatggcttttcttttctagccctcgggtcgcagattacctcttcctt	cme-miR2111a	TAATCTGCATCCTGAGGTTTA	5'	Yes	gp3	(((((...((((((((((((((..(((..(((((((..(((((((((...((((..(..(.(..(((((.....((((((((................))))))))....)))))..)..)..)..))))...)).)))))))..((((((.((....)).)))))).)))))))..)))..))))))))))))))...)))))	204	37.7	-73	0.9	2.66667	1.66667	2	8	3.66667	3	0	2	0	4	6.66667	4.66667	2.53031	2.23785	2.17877	6.89625	3.03006	2.4108	0	1.52512	0	4.10037	7.37956	4.89665	low
19	26	aly-miR2111a-5p	TAATCTGCATCCTGAGGTTTA	21						6	aly-MIR2111b,mtr-MIR2111m,ath-MIR2111b,bra-MIR2111b,bna-MIR2111b,cas-MIR2111b,	aly-MIR2111b	gtacttggtgatgaacgggTAATCTGCATCCTGAGGTTTAaaactttataagcatttacgtatgtgactatatagtttttttaATCCTCGGGATACAGATTACCtcttccttactcgaagtac	aly-miR2111a-5p	TAATCTGCATCCTGAGGTTTA	5'	Yes	gp3	(((((((((((.(((..(((((((((.(((((((((...((((((.((((..(((........)))..)))).))))))......))))))))).)))))))))..))).)))))..))))))	123	36.6	-50.2	1.1	2.66667	1.66667	2	8	3.66667	3	0	2	0	4	6.66667	4.66667	2.53031	2.23785	2.17877	6.89625	3.03006	2.4108	0	1.52512	0	4.10037	7.37956	4.89665	low
20	26	aly-miR2111a-5p	TAATCTGCATCCTGAGGTTTA	21						6	aly-MIR2111a,aly-MIR2111c,ath-MIR2111a,bra-MIR2111a,bna-MIR2111a,cas-MIR2111a,	aly-MIR2111a	gtattggtgaggatcgggTAATCTGCATCCTGAGGTTTAaagcttaatttaagcagaaaatttgtatacgcatatacgtatgtgtgttggtatagcttttaGTCCTCGGGATGCGGATTACCtcttccttacttacaatac	aly-miR2111a-5p	TAATCTGCATCCTGAGGTTTA	5'	Yes	gp3	(((((((((((((..((((((((((((((((((((...((((((........(((((...)))))(((((((((....)))))))))......))))))....))))))))))))))))))))..)))))))...))))))	141	39	-65.9	1.2	2.66667	1.66667	2	8	3.66667	3	0	2	0	4	6.66667	4.66667	2.53031	2.23785	2.17877	6.89625	3.03006	2.4108	0	1.52512	0	4.10037	7.37956	4.89665	low
21	27	vvi-miR3630-3p_L-3R-1_1ss20CT	GGGAATCTCTCTGATGTA	18						1	vvi-MIR3630,	vvi-MIR3630	cagtatggttgTGCAAGTGACGATATCAGACAgggacatcagcacctccaatggagaatgatgatttgtcTTTGGGAATCTCTCTGATGCACaagcatattg	vvi-miR3630-3p	TTTGGGAATCTCTCTGATGCAC	3'	Diff	gp3	(((((((.(((((((((.((.(((..(((((((...(((((....((((...))))..)))))..))))))...)..))))).))..))))))).)))))))	102	44.1	-34.7	0.8	0	0	0	0	0	0	0	0	7	0	0	0	0	0	0	0	0	0	0	0	6.67406	0	0	0	low
22	28	ath-miR8175_L+4_1ss6AT	GTTCGTTCCCCGGCAACGGCGCCA	24						1	ath-MIR8175,	ath-MIR8175	cttaaggcaatttgacctatatcaaatttggcaccgttgccggggatcgacccgggtcacccgcgtgacaggcgggaatacttaccacttagtacaacgacccaatatagtggtaagtattctcgcatgtcactcgggttcGATCCCCGGCAACGGCGCCAaatttgatatagctcaaatcgccttaag	ath-miR8175	GATCCCCGGCAACGGCGCCA	3'	Diff	gp3	((((((((.((((((.((((((((((((((((.(((((((((((((((((........(((((.((((((.((((((((((((((((((...................)))))))))))))))))).)))))).)))))))))))))))))))))).)))))))))))))))).)))))).))))))))	189	50.3	-127.6	1.3	11	5	0	0	0	0	7	0	0	0	0	0	10.4375	6.71356	0	0	0	0	8.38705	0	0	0	0	0	middle
1	1	PC-5p-172638_49	AAGACCTTGGTGCAATGAAGTATT	24	F028504F	+	76733	76879	caAAGACCTTGGTGCAATGAAGTATTtccttggcatagaagtagctagaagcaaaaagggaacctcactatctcaaagaatagtgaggttccctttttgcttctagctacttctatgccaaggAAATACTTCATTGCACCAAGGTCT	0						5'	New	gp4	...(((((((((((((((((((((((((((((((((((((((((((((((((((((((((((((((((((((.....).))))))))))))))))))))))))))))))))))))))))))))))))))))))))))))))))))))	144	40.8	-127.9	2.1	0	0	5	0	8	5	0	23	9	0	8	6	0	0	5.44691	0	6.61104	4.018	0	17.5389	8.58093	0	8.85547	6.29569	middle
1	2	PC-3p-508863_10	AAATACTTCATTGCACCAAGGTCT	24	F028504F	+	76733	76879	caAAGACCTTGGTGCAATGAAGTATTtccttggcatagaagtagctagaagcaaaaagggaacctcactatctcaaagaatagtgaggttccctttttgcttctagctacttctatgccaaggAAATACTTCATTGCACCAAGGTCT	0						3'	New	gp4	...(((((((((((((((((((((((((((((((((((((((((((((((((((((((((((((((((((((.....).))))))))))))))))))))))))))))))))))))))))))))))))))))))))))))))))))))	144	40.8	-127.9	2.1	5	5	0	0	0	0	0	0	0	0	0	0	4.74433	6.71356	0	0	0	0	0	0	0	0	0	0	low
2	3	PC-5p-157233_55	AGAAGTCTGGTCGTCGGTAACATC	24	F042913F	+	56161	56326	tatactctatttacacacctgAGAAGTCTGGTCGTCGGTAACATCttcggcatctgatcagaagatttacccattgttacttgggatataaccttgattttaaaacttctaatcagatgtcAAAGATGTTGCTGGTGACTAGGCTtctcaagtgtgtaaatagagt	0						5'	New	gp4	...(((((((((((((((.((((((((((((((..((((((((((((.((((((((((.(((((.((((((((........))))...............)))).))))).)))))))))).))))))))))))..)))))))))))))).)))))))))))))))	163	38	-92.9	1.5	6	5	6	10	0	0	0	0	0	16	5	7	5.6932	6.71356	6.5363	8.62031	0	0	0	0	0	16.4015	5.53467	7.34497	middle
2	4	PC-3p-496992_10	AAAGATGTTGCTGGTGACTAGGCT	24	F042913F	+	56161	56326	tatactctatttacacacctgAGAAGTCTGGTCGTCGGTAACATCttcggcatctgatcagaagatttacccattgttacttgggatataaccttgattttaaaacttctaatcagatgtcAAAGATGTTGCTGGTGACTAGGCTtctcaagtgtgtaaatagagt	0						3'	New	gp4	...(((((((((((((((.((((((((((((((..((((((((((((.((((((((((.(((((.((((((((........))))...............)))).))))).)))))))))).))))))))))))..)))))))))))))).)))))))))))))))	163	38	-92.9	1.5	0	0	0	5	0	5	0	0	0	0	0	0	0	0	0	4.31016	0	4.018	0	0	0	0	0	0	low
3	5	PC-5p-2601_2363	TGTCGCAGGAGGAATGGCACT	21	F017530F	-	72407	72536	aaagaaggaggagttgggggtatttTGTCGCAGGAGGAATGGCACTtgttgtgtctgtgtgtgtgggtcgcaaacctagtgctgcaaTTGCCATCCTCCTGTGACAAGttaccctagcaacttctttgtg	0						5'	New	gp4	...(((((((..(((((((....(((((((((((((((.(((((.(((..(..(..((.((((.....)))).))...)..)..))).))))))))))))))))))))...)))))))..)))))))...	124	49.2	-64.1	1	192	104	164	147	355	263	478	416	321	227	163	189	182.182	139.642	178.659	126.719	293.365	211.347	572.716	317.226	306.053	232.696	180.43	198.314	middle
3	6	PC-3p-43784_214	TTGCCATCCTCCTGTGACAAG	21	F017530F	-	72407	72536	aaagaaggaggagttgggggtatttTGTCGCAGGAGGAATGGCACTtgttgtgtctgtgtgtgtgggtcgcaaacctagtgctgcaaTTGCCATCCTCCTGTGACAAGttaccctagcaacttctttgtg	0						3'	New	gp4	...(((((((..(((((((....(((((((((((((((.(((((.(((..(..(..((.((((.....)))).))...)..)..))).))))))))))))))))))))...)))))))..)))))))...	124	49.2	-64.1	1	23	13	12	21	26	17	6	24	14	29	18	11	21.8239	17.4553	13.0726	18.1027	21.4859	13.6612	7.1889	18.3015	13.3481	29.7277	19.9248	11.5421	middle
4	7	PC-5p-638429_6	AGAGGTAGTAGGTTGCATAGTTT	23	F122317F	-	7087	7196	aaaaatgggttcctaggagAGAGGTAGTAGGTTGCATAGTTTtagggcagggattttgcccacaaggaggtaaCTATACGACCTGCTGCCTTTCTtagggccttattatt	0						5'	New	gp4	...(((..(..(((..((((((((((((((((((.((((((...((((((.....))))))..........)))))).)))))))))))))))))))))..)..)))...	104	44.5	-48.1	1	0	0	0	0	0	0	0	0	0	0	0	11	0	0	0	0	0	0	0	0	0	0	0	11.5421	middle
4	8	PC-3p-165472_52	CTATACGACCTGCTGCCTTTCT	22	F122317F	-	7087	7196	aaaaatgggttcctaggagAGAGGTAGTAGGTTGCATAGTTTtagggcagggattttgcccacaaggaggtaaCTATACGACCTGCTGCCTTTCTtagggccttattatt	0						3'	New	gp4	...(((..(..(((..((((((((((((((((((.((((((...((((((.....))))))..........)))))).)))))))))))))))))))))..)..)))...	104	44.5	-48.1	1	0	0	0	0	0	0	0	0	0	8	10	34	0	0	0	0	0	0	0	0	0	8.20075	11.0693	35.6756	middle
5	9	PC-5p-700460_6	AGCCTAGTCACCGACAACATCTT	23	F069189F	-	12374	12543	atactctatttacacacttgataAGCCTAGTCACCGACAACATCTTcggcatccgattagaaattttaaaatcaaggttatagtccagacaacaatgagaaaaattcctgattagatgccgAAGATGTTGCCGGCGACTAGACTTttcagatgtgtaaattgagtatgca	0						5'	New	gp4	((((((.(((((((((..(((.(((.((((((.(((.((((((((((((((((..(((((.((((((....(((..(((...((....)))))..)))..)))))).)))))..)))))))))))))))).))).)))))).))).)))..))))))))).))))))...	167	37.6	-79.6	1.2	0	0	0	0	6	0	0	0	0	0	0	0	0	0	0	0	4.95828	0	0	0	0	0	0	0	low
5	10	PC-3p-619496_6	AAGATGTTGCCGGCGACTAGACTT	24	F069189F	-	12374	12543	atactctatttacacacttgataAGCCTAGTCACCGACAACATCTTcggcatccgattagaaattttaaaatcaaggttatagtccagacaacaatgagaaaaattcctgattagatgccgAAGATGTTGCCGGCGACTAGACTTttcagatgtgtaaattgagtatgca	0						3'	New	gp4	((((((.(((((((((..(((.(((.((((((.(((.((((((((((((((((..(((((.((((((....(((..(((...((....)))))..)))..)))))).)))))..)))))))))))))))).))).)))))).))).)))..))))))))).))))))...	167	37.6	-79.6	1.2	0	0	0	0	0	0	6	0	5	0	0	0	0	0	0	0	0	0	7.1889	0	4.76718	0	0	0	low
6	11	PC-5p-633638_6	GTACGTCGAATTAGTTGGTGCAGC	24	F028272F	-	48345	48496	tgGTACGTCGAATTAGTTGGTGCAGCtttgacaacagaaaatattgtatttactatttaacttggccctcccattcaagtatttgggagagccaagttcaatacaatatcttttgccgttgAAGCTGCACCAACTAATTCTACGTatcagtt	0						5'	New	gp4	((((((((.(((((((((((((((((((..((..(((((.((((((((((........((((((((.((((((..........)))))).)))))))).)))))))))).)))))..))..))))))))))))))))))).))))))))...	149	38.2	-82.2	1.4	0	0	0	0	0	0	0	0	6	0	0	0	0	0	0	0	0	0	0	0	5.72062	0	0	0	low
6	12	PC-3p-559578_7	AAGCTGCACCAACTAATTCTACGT	24	F028272F	-	48345	48496	tgGTACGTCGAATTAGTTGGTGCAGCtttgacaacagaaaatattgtatttactatttaacttggccctcccattcaagtatttgggagagccaagttcaatacaatatcttttgccgttgAAGCTGCACCAACTAATTCTACGTatcagtt	0						3'	New	gp4	((((((((.(((((((((((((((((((..((..(((((.((((((((((........((((((((.((((((..........)))))).)))))))).)))))))))).)))))..))..))))))))))))))))))).))))))))...	149	38.2	-82.2	1.4	0	0	0	0	0	0	0	7	0	0	0	0	0	0	0	0	0	0	0	5.33793	0	0	0	0	low
7	13	PC-5p-67773_141	ATCTCTAGTTCCCGTGTTGACACC	24	F058843F	-	7433	7545	cttttgtaATCTCTAGTTCCCGTGTTGACACCtatacatttatttaattttccttcataactccttcataaattattcATATGTGTCAACACGGGAACTAGAgattgcaaaag	0						5'	New	gp4	(((((((((((((((((((((((((((((((.(((......(((((......................))))).....))).)))))))))))))))))))))))))))))))	113	32.7	-52.4	1.4	18	8	14	12	20	17	7	6	7	11	9	12	17.0796	10.7417	15.2514	10.3444	16.5276	13.6612	8.38705	4.57537	6.67406	11.276	9.96241	12.5914	middle
7	14	PC-3p-343254_18	ATATGTGTCAACACGGGAACTAGA	24	F058843F	-	7433	7545	cttttgtaATCTCTAGTTCCCGTGTTGACACCtatacatttatttaattttccttcataactccttcataaattattcATATGTGTCAACACGGGAACTAGAgattgcaaaag	0						3'	New	gp4	(((((((((((((((((((((((((((((((.(((......(((((......................))))).....))).)))))))))))))))))))))))))))))))	113	32.7	-52.4	1.4	5	8	0	5	0	0	0	0	0	0	0	0	4.74433	10.7417	0	4.31016	0	0	0	0	0	0	0	0	middle
8	15	PC-5p-175447_48	AGGAATAAATTAGAATATCAAAGT	24	F045047F	-	27064	27213	tgaattcAGGAATAAATTAGAATATCAAAGTaaataaatttttcttgttattaaaaattgggcactttggtattaagttaataccaaagtgcccaatttttaataacaagaaaaatttaTTTACTTTGATATTCTAATTTATTcctgaat	0						5'	New	gp4	...((((((((((((((((((((((((((((((((((((((((((((((((((((((((((((((((((((((((...))))))))))))))))))))))))))))))))))))))))))))))))))))))))))))))))))))))))	147	21.3	-101.1	3.2	0	0	0	7	0	10	0	19	12	0	0	0	0	0	0	6.03422	0	8.036	0	14.4887	11.4412	0	0	0	middle
8	16	PC-3p-820912_5	TTTACTTTGATATTCTAATTTATT	24	F045047F	-	27064	27213	tgaattcAGGAATAAATTAGAATATCAAAGTaaataaatttttcttgttattaaaaattgggcactttggtattaagttaataccaaagtgcccaatttttaataacaagaaaaatttaTTTACTTTGATATTCTAATTTATTcctgaat	0						3'	New	gp4	...((((((((((((((((((((((((((((((((((((((((((((((((((((((((((((((((((((((((...))))))))))))))))))))))))))))))))))))))))))))))))))))))))))))))))))))))))	147	21.3	-101.1	3.2	0	0	0	0	0	0	0	0	0	0	5	0	0	0	0	0	0	0	0	0	0	0	5.53467	0	low
9	17	PC-5p-29263_306	CTTTCCTCGAAGGCTTCCAAT	21	F006546F	-	131495	131637	attggtacccagttgagaagttttcaaCTTTCCTCGAAGGCTTCCAATattccagtatatggagctcatatattggttttgaaatatgacatgTTGGGAGCCCGCGAGGGAATTtgaaggcttactccttgtcggaggccaaa	0						5'	New	gp4	.(((((..((..(.((((((..(((((.((((((((..((((((((((((.((((((((((.....))))))))))..............))))))))))))..)))))))).)))))..))).)))...)..))..))))).	141	43.4	-59.2	1	13	18	5	93	76	43	14	49	13	145	125	139	12.3353	24.1688	5.44691	80.1689	62.8049	34.5548	16.7741	37.3655	12.3947	148.639	138.367	145.85	middle
9	18	PC-3p-226480_34	TTGGGAGCCCGCGAGGGAATT	21	F006546F	-	131495	131637	attggtacccagttgagaagttttcaaCTTTCCTCGAAGGCTTCCAATattccagtatatggagctcatatattggttttgaaatatgacatgTTGGGAGCCCGCGAGGGAATTtgaaggcttactccttgtcggaggccaaa	0						3'	New	gp4	.(((((..((..(.((((((..(((((.((((((((..((((((((((((.((((((((((.....))))))))))..............))))))))))))..)))))))).)))))..))).)))...)..))..))))).	141	43.4	-59.2	1	0	0	0	13	10	5	0	0	0	0	0	6	0	0	0	11.2064	8.2638	4.018	0	0	0	0	0	6.29569	middle
10	19	PC-5p-19249_442	TAATTCACCCCATCAATCAGG	21	F038845F	+	52478	52608	tcagatctggatcttctacctcaccattttctTAATTCACCCCATCAATCAGGtggatctatgacccatagatccatcTGATTGATGGGGTGAATCAAGaaaatagtgaggtggaagatctcattatcgag	0						5'	New	gp4	...(((.(((((((((((((((((.((((((((.(((((((((((((((((((((((((((((...))))))))))))))))))))))))))))).)))))))).))))))))))))))).))..)))...	125	41.2	-88.2	1.6	65	102	64	0	77	43	94	0	25	0	0	0	61.6763	136.957	69.7205	0	63.6313	34.5548	112.626	0	23.8359	0	0	0	middle
10	20	PC-3p-177773_47	TGATTGATGGGGTGAATCAAG	21	F038845F	+	52478	52608	tcagatctggatcttctacctcaccattttctTAATTCACCCCATCAATCAGGtggatctatgacccatagatccatcTGATTGATGGGGTGAATCAAGaaaatagtgaggtggaagatctcattatcgag	0						3'	New	gp4	...(((.(((((((((((((((((.((((((((.(((((((((((((((((((((((((((((...))))))))))))))))))))))))))))).)))))))).))))))))))))))).))..)))...	125	41.2	-88.2	1.6	12	0	11	0	14	15	8	0	0	0	0	0	11.3864	0	11.9832	0	11.5693	12.054	9.5852	0	0	0	0	0	middle
11	21	PC-5p-865296_5	CTGTGAGTGTCAGAATTTGCTT	22	F027871F	-	14083	14286	agtagtacagattgttagtaaagaagagggaacttggatatatttttccatcatCTGTGAGTGTCAGAATTTGCTTgtttaactaggtaatgcatataaaacccatatacattacctagttAAACAAGCAAATTCTGACACTCACagatgatggaaaaatatatccaagttccctcttctttactaacaatctgtactactata	0						5'	New	gp4	((((((((((((((((((((((((((((((((((((((((((((((((((((((((((((((((((((((((((((((((((((((((((((.((((.......)))).))))))))))))))))))))))))))))))))))))))))))))))))))))))))))))))))))))))))))))))))))))))))))))...	201	32.4	-161.9	2.5	0	0	0	0	0	0	0	5	0	0	0	0	0	0	0	0	0	0	0	3.81281	0	0	0	0	low
11	22	PC-3p-865240_5	AAACAAGCAAATTCTGACACTCAC	24	F027871F	-	14083	14286	agtagtacagattgttagtaaagaagagggaacttggatatatttttccatcatCTGTGAGTGTCAGAATTTGCTTgtttaactaggtaatgcatataaaacccatatacattacctagttAAACAAGCAAATTCTGACACTCACagatgatggaaaaatatatccaagttccctcttctttactaacaatctgtactactata	0						3'	New	gp4	((((((((((((((((((((((((((((((((((((((((((((((((((((((((((((((((((((((((((((((((((((((((((((.((((.......)))).))))))))))))))))))))))))))))))))))))))))))))))))))))))))))))))))))))))))))))))))))))))))))))...	201	32.4	-161.9	2.5	0	0	5	0	0	0	0	0	0	0	0	0	0	0	5.44691	0	0	0	0	0	0	0	0	0	low
12	23	PC-5p-122780_75	TAGTGAAGTTCTGCACCTGCGT	22	F161946F	+	30008	30137	tctgcTAGTGAAGTTCTGCACCTGCGTgtatggtgaagggtgtactgatgaattatggtttatggtctaaacctaatttcatcagtacacccatcaccataacaCGCAGGTGCAGAACTTCACTAGCcaa	0						5'	New	gp4	...(((((((((((((((((((((((((((((((((.(((((((((((((((....((((((.....))))))....))))))))))))))).))))))).))))))))))))))))))))))))))...	124	43.8	-97.6	1.7	0	0	0	6	0	0	8	62	32	7	7	8	0	0	0	5.17219	0	0	9.5852	47.2788	30.51	7.17566	7.74854	8.39425	middle
12	24	PC-3p-8329_900	CGCAGGTGCAGAACTTCACTAGC	23	F161946F	+	30008	30137	tctgcTAGTGAAGTTCTGCACCTGCGTgtatggtgaagggtgtactgatgaattatggtttatggtctaaacctaatttcatcagtacacccatcaccataacaCGCAGGTGCAGAACTTCACTAGCcaa	0						3'	New	gp4	...(((((((((((((((((((((((((((((((((.(((((((((((((((....((((((.....))))))....))))))))))))))).))))))).))))))))))))))))))))))))))...	124	43.8	-97.6	1.7	139	70	98	144	248	201	151	363	233	89	90	79	131.892	93.9899	106.759	124.132	204.942	161.524	180.921	276.81	222.151	91.2333	99.6241	82.8932	middle
13	25	PC-5p-225705_34	TATTTGAAGAACACCCCCCGTT	22	F159634F	-	6668	6819	gttaataagatTATTTGAAGAACACCCCCCGTTttctgtttttctaacttcaaatttttttcagctctgccattaagtgactttcaagcttcaaaatttatattgaaattagaaaagctaaaAACGGGGGGTGTTCTTCAAATAATcttatt	0						5'	New	gp4	...((((((((((((((((((((((((((((((((..((((((((((.(((((...((((..((((....................))))..))))......))))).))))))))))..))))))))))))))))))))))))))))))))	149	30.3	-68	1.5	0	0	0	0	5	0	0	0	0	10	9	10	0	0	0	0	4.1319	0	0	0	0	10.2509	9.96241	10.4928	middle
13	26	PC-3p-727227_6	AACGGAGGGTGTTCTTCAAATAAT	24	F159634F	-	6668	6819	gttaataagatTATTTGAAGAACACCCCCCGTTttctgtttttctaacttcaaatttttttcagctctgccattaagtgactttcaagcttcaaaatttatattgaaattagaaaagctaaaAACGGGGGGTGTTCTTCAAATAATcttatt	0						3'	New	gp4	...((((((((((((((((((((((((((((((((..((((((((((.(((((...((((..((((....................))))..))))......))))).))))))))))..))))))))))))))))))))))))))))))))	149	30.3	-68	1.5	0	0	0	0	0	0	0	0	0	6	0	0	0	0	0	0	0	0	0	0	0	6.15056	0	0	low
14	27	PC-5p-16425_507	AGCGCTAAAAGGTAGGAAAGA	21	F145811F	+	1153	1329	tgttcgggttgcttgaatgctggttggaaatgggagatggtttatatctcgaaaatctttgAGCGCTAAAAGGTAGGAAAGAcggttagcatctcgttgtcTTTCCTAGACTTTTAGTGCTCGttgttttcgaggacttctcccttttctccccatgttatgttccagatctgatag	0						5'	New	gp4	...(((((((....(((((((((..(((((.((((((.((((.....(((((((((...(((((((((((((.((((((((((..(.........)..))))))))))..)))))))))))))..))))))))))))))))))).)))))..))).))...))))..)))))))...	171	42.9	-73.6	1	26	19	24	37	74	71	22	115	54	104	34	68	24.6705	25.5115	26.1452	31.8951	61.1521	57.0556	26.3593	87.6946	51.4856	106.61	37.6358	71.3511	middle
14	28	PC-3p-7398_999	TTTCCTAGACTTTTAGTGCTCG	22	F145811F	+	1153	1329	tgttcgggttgcttgaatgctggttggaaatgggagatggtttatatctcgaaaatctttgAGCGCTAAAAGGTAGGAAAGAcggttagcatctcgttgtcTTTCCTAGACTTTTAGTGCTCGttgttttcgaggacttctcccttttctccccatgttatgttccagatctgatag	0						3'	New	gp4	...(((((((....(((((((((..(((((.((((((.((((.....(((((((((...(((((((((((((.((((((((((..(.........)..))))))))))..)))))))))))))..))))))))))))))))))).)))))..))).))...))))..)))))))...	171	42.9	-73.6	1	114	51	116	91	116	128	39	140	108	99	52	40	108.171	68.4783	126.368	78.4448	95.8601	102.861	46.7278	106.759	102.971	101.484	57.5606	41.9713	middle
15	29	PC-5p-9521_803	TTCAACAAGAATCTTAAGTTC	21	F006159F	+	133462	133623	gagtagtttgatacaataagTTCAACAAGAATCTTAAGTTCcctctcgacaaaattctgccccaaaaacatgtctgacctggatggcatcggtcatatttatgggacataattttaacaagatagaCCTTAAGATTTTTGTTGTACTtgttgtatcaaacta	0						5'	New	gp4	...((((((((((((((((((.((((((((((((((((.((..(((....((((((.((.((((.(((.(((.((((((.....))..)))).))).))).)))).)).))))))....)))..)).)))))))))))))))).))))))))))))))))))	159	34.6	-66	1.2	75	44	45	62	235	157	71	153	68	220	110	208	71.165	59.0793	49.0222	53.4459	194.199	126.165	85.0686	116.672	64.8337	225.521	121.763	218.251	middle
15	30	PC-3p-315109_20	CCTTAAGATTTTTGTTGTACT	21	F006159F	+	133462	133623	gagtagtttgatacaataagTTCAACAAGAATCTTAAGTTCcctctcgacaaaattctgccccaaaaacatgtctgacctggatggcatcggtcatatttatgggacataattttaacaagatagaCCTTAAGATTTTTGTTGTACTtgttgtatcaaacta	0						3'	New	gp4	...((((((((((((((((((.((((((((((((((((.((..(((....((((((.((.((((.(((.(((.((((((.....))..)))).))).))).)))).)).))))))....)))..)).)))))))))))))))).))))))))))))))))))	159	34.6	-66	1.2	0	0	6	8	0	14	0	5	11	5	0	6	0	0	6.5363	6.89625	0	11.2504	0	3.81281	10.4878	5.12547	0	6.29569	middle
16	31	PC-5p-280987_25	TTGGTGGTTAGGTGTGGGCG	20	F230318F	+	7875	8036	acgatgccgtgtTTGGTGGTGAGGTGTGGGCGggaatggaacaaggtgaggaggtggaaggagttgatgaagcggttaatttgagcggcaatgaggatgccatgttccattccTGCACACGCCTCACCACCAAACaaggtgtggaggtagaaggagttgagg	0						5'	New	gp4	...(..((.(((((((((((((((((((.((((((((((((((.................((((((((......))))))))....((((.......)))).)))))))))))))).))))))))))))))))))).))..)....................	139	53.7	-76.7	0.9	0	0	5	0	9	0	0	0	0	5	0	6	0	0	5.44691	0	7.43742	0	0	0	0	5.12547	0	6.29569	low
16	32	PC-3p-138395_65	TGCACACGCCTCACCACCAAAA	22	F230318F	+	7875	8036	acgatgccgtgtTTGGTGGTGAGGTGTGGGCGggaatggaacaaggtgaggaggtggaaggagttgatgaagcggttaatttgagcggcaatgaggatgccatgttccattccTGCACACGCCTCACCACCAAACaaggtgtggaggtagaaggagttgagg	0						3'	New	gp4	...(..((.(((((((((((((((((((.((((((((((((((.................((((((((......))))))))....((((.......)))).)))))))))))))).))))))))))))))))))).))..)....................	139	53.7	-76.7	0.9	35	11	25	6	40	21	23	5	5	19	29	21	33.2103	14.7698	27.2346	5.17219	33.0552	16.8756	27.5574	3.81281	4.76718	19.4768	32.1011	22.0349	middle
17	33	PC-5p-283213_24	ATTGGGAGGTACAATTTGCTATTG	24	F300344F	-	3157	3309	gATTGGGAGGTACAATTTGCTATTGagatgggtttattcatcgaccaagattcgaagaaggttgtaattttagatggtttacaaccttcttcgaatcttggtcgatgaataaactcatctcAATAGCAAATTGTACCTCCCAATCctcaactt	0						5'	New	gp4	(((((((((((((((((((((((((((((((((((((((((((((((((((((((((((((((((((...........)))))))))))))))))))))))))))))))))))))))))))))))))))))))))))))))))))........	145	37.3	-118.1	2.1	0	0	0	0	5	0	0	34	12	5	0	0	0	0	0	0	4.1319	0	0	25.9271	11.4412	5.12547	0	0	middle
17	34	PC-3p-38125_243	AATAGCAAATTGTACCTCCCAATC	24	F300344F	-	3157	3309	gATTGGGAGGTACAATTTGCTATTGagatgggtttattcatcgaccaagattcgaagaaggttgtaattttagatggtttacaaccttcttcgaatcttggtcgatgaataaactcatctcAATAGCAAATTGTACCTCCCAATCctcaactt	0						3'	New	gp4	(((((((((((((((((((((((((((((((((((((((((((((((((((((((((((((((((((...........)))))))))))))))))))))))))))))))))))))))))))))))))))))))))))))))))))........	145	37.3	-118.1	2.1	23	5	5	0	46	19	0	171	69	21	5	0	21.8239	6.71356	5.44691	0	38.0135	15.2684	0	130.398	65.7872	21.527	5.53467	0	middle
18	35	PC-5p-617080_6	ACCAGAGAAGCCTGATCACCGACA	24	F181285F	-	14244	14407	ctctatttacacACCTGAGAAGCCTGATCACCGACAacatcttcgacatttgatcagaagttttacccattattgcctgagatatagcattgattttaaaacttatgatcagatgccgaagATGTTGTCGGTGACCAGGCTTATCaagtgtgtaaatagagtat	0						5'	New	gp4	((((((((((((((.(((.(((((((.((((((((((((((((((.((((((((((.((((((((...((((.(((..........))).))))..)))))))).)))))))))).)))))))))))))))))).))))))).))).))))))))))))))...	161	38.4	-94.4	1.5	0	0	0	0	0	0	0	0	0	0	0	6	0	0	0	0	0	0	0	0	0	0	0	6.29569	low
18	36	PC-3p-336708_18	ATGTTGTCGGTGACCAGGCTTATC	24	F181285F	-	14244	14407	ctctatttacacACCTGAGAAGCCTGATCACCGACAacatcttcgacatttgatcagaagttttacccattattgcctgagatatagcattgattttaaaacttatgatcagatgccgaagATGTTGTCGGTGACCAGGCTTATCaagtgtgtaaatagagtat	0						3'	New	gp4	((((((((((((((.(((.(((((((.((((((((((((((((((.((((((((((.((((((((...((((.(((..........))).))))..)))))))).)))))))))).)))))))))))))))))).))))))).))).))))))))))))))...	161	38.4	-94.4	1.5	0	0	0	7	5	0	0	14	0	0	0	0	0	0	0	6.03422	4.1319	0	0	10.6759	0	0	0	0	middle
19	37	PC-5p-162367_53	CTCCGGTGAACTCATATATATCGT	24	F012126F	-	71551	71748	atctttaacaccttctttaatccagggaggtaaaagatatcttcggaaaCTCCGGTGAACTCATATATATCGTattgatggcaccaaagtcgtaccaaaaacgactttggtgccatcaataCGATATATATGAGTTCACCGGAGtttccgaagatatcattattacctccctggattaaagaaggtgttaaagattgt	0						5'	New	gp4	(((((((((((((((((((((((((((((((((((((((((((((((((((((((((((((((((((((((((((((((((((((((((((((.......)))))))))))))))))))))))))))))))))))))))))))))))))))))))))).)).)))))))))))))))))))))))))))))))))...	195	37.9	-162.7	2.2	12	0	0	6	7	7	0	13	8	0	0	0	11.3864	0	0	5.17219	5.78466	5.6252	0	9.9133	7.6275	0	0	0	middle
19	38	PC-3p-57915_164	CGATATATATGAGTTCACCGGAG	23	F012126F	-	71551	71748	atctttaacaccttctttaatccagggaggtaaaagatatcttcggaaaCTCCGGTGAACTCATATATATCGTattgatggcaccaaagtcgtaccaaaaacgactttggtgccatcaataCGATATATATGAGTTCACCGGAGtttccgaagatatcattattacctccctggattaaagaaggtgttaaagattgt	0						3'	New	gp4	(((((((((((((((((((((((((((((((((((((((((((((((((((((((((((((((((((((((((((((((((((((((((((((.......)))))))))))))))))))))))))))))))))))))))))))))))))))))))))).)).)))))))))))))))))))))))))))))))))...	195	37.9	-162.7	2.2	41	28	28	25	26	34	25	42	38	21	11	13	38.9035	37.5959	30.5027	21.5508	21.4859	27.3224	29.9537	32.0276	36.2306	21.527	12.1763	13.6407	middle
20	39	PC-5p-50_56138	TGACGGAGAGAGAGAGCACAC	21	F209080F	+	6454	6552	acaccattgctTGACGGAGAGAGAGAGCACACttgttggcattcatgcaaaggacaggattgtttacaggTGTGCTCTCCCTCTTCGTCAAGgtggatt	0						5'	New	gp4	...((((..((((((((((((.((((((((((((((..(((.((.((.......)).)).)))..)))))))))))))).))))))))))))))))...	93	48.5	-54.9	1.1	4511	4120	5233	5969	4675	5808	3809	9330	2690	5024	4795	4179	4280.34	5531.97	5700.74	5145.46	3863.33	4667.31	4563.75	7114.7	2564.75	5150.07	5307.75	4384.95	high
20	40	PC-3p-17778_473	TGTGCTCTCCCTCTTCGTCAAG	22	F209080F	+	6454	6552	acaccattgctTGACGGAGAGAGAGAGCACACttgttggcattcatgcaaaggacaggattgtttacaggTGTGCTCTCCCTCTTCGTCAAGgtggatt	0						3'	New	gp4	...((((..((((((((((((.((((((((((((((..(((.((.((.......)).)).)))..)))))))))))))).))))))))))))))))...	93	48.5	-54.9	1.1	219	180	203	261	156	201	68	151	86	164	174	157	207.802	241.688	221.145	224.99	128.915	161.524	81.4742	115.147	81.9956	168.115	192.606	164.737	middle
21	41	PC-5p-148140_60	TTTGGTCGCCAAGAAAATGGA	21	F088032F	-	9418	9563	atacttctgTTTGGTCGCCAAGAAAATGGAgggaagggaattcaattaaagctctgaatttctatcattttgatccttatgatcatttatgagaaattttggtttcgtgattttcctcTATTTTCTCGGCAATCGAACAggaggaa	0						5'	New	gp4	...((((((((((((.(((.((((((((((((((((.....(((....(((((..(((((((..((((..(((((.....)))))...))))))))))).)))))..))))))))))))))))))).))).))))))))))))...	140	35.6	-57.6	1.1	0	0	0	12	13	6	0	11	0	6	5	7	0	0	0	10.3444	10.7429	4.8216	0	8.38818	0	6.15056	5.53467	7.34497	middle
21	42	PC-3p-13262_610	TATTTTCTCGGCAATCGAACA	21	F088032F	-	9418	9563	atacttctgTTTGGTCGCCAAGAAAATGGAgggaagggaattcaattaaagctctgaatttctatcattttgatccttatgatcatttatgagaaattttggtttcgtgattttcctcTATTTTCTCGGCAATCGAACAggaggaa	0						3'	New	gp4	...((((((((((((.(((.((((((((((((((((.....(((....(((((..(((((((..((((..(((((.....)))))...))))))))))).)))))..))))))))))))))))))).))).))))))))))))...	140	35.6	-57.6	1.1	0	0	0	124	98	133	0	48	26	69	59	53	0	0	0	106.892	80.9853	106.879	0	36.603	24.7894	70.7315	65.3091	55.6119	middle
22	43	PC-5p-2047_2866	CATTATGTGGACAATTTTGAT	21	F301967F	+	2573	2703	ttttttgcaagaCATTATGTGGACAATTTTGATcataacatttaccaataaaaaaacatgaatattaagtaaatatacatatcaaggtatcacaaatgatCAAAATTGTCCACATAATGTCttgcagacag	0						5'	New	gp4	...(((((((((((((((((((((((((((((((((......((((...........(((.(((((.....))))).))).....))))......)))))))))))))))))))))))))))))))))...	125	26.7	-54.2	1.6	100	64	74	86	318	250	0	963	287	580	159	212	94.8866	85.9336	80.6143	74.1347	262.789	200.9	0	734.347	273.636	594.554	176.002	222.448	high
22	44	PC-3p-7743_960	CAAAATTGTCCACATAATGTC	21	F301967F	+	2573	2703	ttttttgcaagaCATTATGTGGACAATTTTGATcataacatttaccaataaaaaaacatgaatattaagtaaatatacatatcaaggtatcacaaatgatCAAAATTGTCCACATAATGTCttgcagacag	0						3'	New	gp4	...(((((((((((((((((((((((((((((((((......((((...........(((.(((((.....))))).))).....))))......)))))))))))))))))))))))))))))))))...	125	26.7	-54.2	1.6	45	33	50	49	70	69	20	210	80	135	45	154	42.699	44.3095	54.4691	42.2395	57.8466	55.4484	23.963	160.138	76.275	138.388	49.812	161.589	middle
23	45	PC-5p-120186_76	TGCCCTTCGCGCTTTTGTTCAC	22	F005112F	-	62747	62965	atcccgagggcatcatgtgttagtttatgattatctagttgtatctattatcatgtggggtgcgattttgcagcacgcTGCCCTTCGCGCTTTTGTTCACgccattcatccgctattgacacgtgtcaatagcggatggatggcgtGAACAAAAGCGTGAAGGGCAGCgtgctgcaaaattgcaccccacatgataatagatacaactagataatcata	0						5'	New	gp4	..((....))...............(((((((((((((((((((((((((((((((((((((((((((((((((((((((((((((((((((((((((((((((((((((((((((((((....)))))))))))))))))))))))))))))))))))))))))))))))))))))))))))))))))))))))))))))))))))))))))))))))	194	45.2	-183.4	1.9	13	0	13	32	0	15	0	6	0	24	13	8	12.3353	0	14.162	27.585	0	12.054	0	4.57537	0	24.6022	14.3901	8.39425	middle
23	46	PC-3p-393259_14	GAACAAAAGCGTGAAGGGCAGC	22	F005112F	-	62747	62965	atcccgagggcatcatgtgttagtttatgattatctagttgtatctattatcatgtggggtgcgattttgcagcacgcTGCCCTTCGCGCTTTTGTTCACgccattcatccgctattgacacgtgtcaatagcggatggatggcgtGAACAAAAGCGTGAAGGGCAGCgtgctgcaaaattgcaccccacatgataatagatacaactagataatcata	0						3'	New	gp4	..((....))...............(((((((((((((((((((((((((((((((((((((((((((((((((((((((((((((((((((((((((((((((((((((((((((((((....)))))))))))))))))))))))))))))))))))))))))))))))))))))))))))))))))))))))))))))))))))))))))))))))	194	45.2	-183.4	1.9	0	6	0	7	0	0	0	0	0	8	0	7	0	8.05627	0	6.03422	0	0	0	0	0	8.20075	0	7.34497	low
24	47	PC-5p-287934_24	ACCTGAGAAGCCTGGTCGCCGGTA	24	F073123F	-	37029	37180	tatttacacACCTGAGAAGCCTGGTCGCCGGTAacatcttcggcatctgatcagaagttttatccattgttgcttgggatattatcttgattttaaaacttctgatcagatgtcgaagatgTTGTCGGTGACTAGGCTTCTCaggtatgtaa	0						5'	New	gp4	...(((((.(((((((((((((((((((((..((((((((((((((((((((((((((((((..((....)).(..((((...))))..)...))))))))))))))))))))))))))))))..))))))))))))))))))))).)))))	149	40.8	-100.8	1.6	0	0	6	0	0	0	5	0	0	8	5	0	0	0	6.5363	0	0	0	5.99075	0	0	8.20075	5.53467	0	low
24	48	PC-3p-678600_6	TTGTCGGTGACTAGGCTTCTC	21	F073123F	-	37029	37180	tatttacacACCTGAGAAGCCTGGTCGCCGGTAacatcttcggcatctgatcagaagttttatccattgttgcttgggatattatcttgattttaaaacttctgatcagatgtcgaagatgTTGTCGGTGACTAGGCTTCTCaggtatgtaa	0						3'	New	gp4	...(((((.(((((((((((((((((((((..((((((((((((((((((((((((((((((..((....)).(..((((...))))..)...))))))))))))))))))))))))))))))..))))))))))))))))))))).)))))	149	40.8	-100.8	1.6	0	0	0	6	0	0	0	0	0	0	0	0	0	0	0	5.17219	0	0	0	0	0	0	0	0	low
25	49	PC-5p-815582_5	ACCGGCAACATCTTCGGCATCTGT	24	F194116F	+	5033	5214	atttgcatactctatttacacacctgagaagcctggtcACCGGCAACATCTTCGGCATCTGAttagaaattttaaaatcaaggttatagcccagacaacaatgggcaaaacttcttattAGATGCCGAAGATGTTGCCGACGAtcggatttttcaggtgtgtaaatagagtatgcaaatata	0						5'	New	gp4	((((((((((((((((((((((((((((((..((((((..(((((((((((((((((((((((.((((.......(((....)))...(((((........))))).....)))).)))))))))))))))))))))))..))))))..))))))))))))))))))))))))))))))...	179	39	-111.4	1.6	0	0	0	0	5	0	0	0	0	0	0	0	0	0	0	0	4.1319	0	0	0	0	0	0	0	low
25	50	PC-3p-177175_47	AGATGCCGAAGATGTTGCCGACGA	24	F194116F	+	5033	5214	atttgcatactctatttacacacctgagaagcctggtcACCGGCAACATCTTCGGCATCTGAttagaaattttaaaatcaaggttatagcccagacaacaatgggcaaaacttcttattAGATGCCGAAGATGTTGCCGACGAtcggatttttcaggtgtgtaaatagagtatgcaaatata	0						3'	New	gp4	((((((((((((((((((((((((((((((..((((((..(((((((((((((((((((((((.((((.......(((....)))...(((((........))))).....)))).)))))))))))))))))))))))..))))))..))))))))))))))))))))))))))))))...	179	39	-111.4	1.6	10	0	6	0	7	8	0	0	0	7	0	9	9.48866	0	6.5363	0	5.78466	6.4288	0	0	0	7.17566	0	9.44353	low
26	51	PC-5p-21271_406	TGTAATGACGGTGATGGCTTGC	22	F153799F	+	9571	9803	agattccggtagatcaagttcttcagacctggtgggaaaaggatgaaggtattatgttggtgggttttcagaagatccaactgagatgacgaTGTAATAACGGTGATGGCTTGCtgggcttctgaaatatgcaagggaatttatacctacacAGCCATCACCGTTATTACATCaatatctctgttggatcttctgaaaactctaataccatgcatccttctaaaaacatcctt	0						5'	New	gp4	.......((((((......)))....))).((((....(((((((..(((((((.......((((((((((((((((((((.((((((..(((((((((((((((((((((((.((((((..((.......))..))........)))))).)))))))))))))))))))))..)))))).)))))))))))))))))))))))))))...))))))).......))))...	200	40.3	-100.4	1.1	0	0	0	106	438	259	157	213	159	97	73	64	0	0	0	91.3753	361.955	208.132	188.11	162.426	151.596	99.4341	80.8062	67.154	middle
26	52	PC-3p-278915_25	AGCCATCACCGTCATTACATC	21	F153799F	+	9571	9803	agattccggtagatcaagttcttcagacctggtgggaaaaggatgaaggtattatgttggtgggttttcagaagatccaactgagatgacgaTGTAATAACGGTGATGGCTTGCtgggcttctgaaatatgcaagggaatttatacctacacAGCCATCACCGTTATTACATCaatatctctgttggatcttctgaaaactctaataccatgcatccttctaaaaacatcctt	0						3'	New	gp4	.......((((((......)))....))).((((....(((((((..(((((((.......((((((((((((((((((((.((((((..(((((((((((((((((((((((.((((((..((.......))..))........)))))).)))))))))))))))))))))..)))))).)))))))))))))))))))))))))))...))))))).......))))...	200	40.3	-100.4	1.1	0	0	0	0	11	0	0	8	6	0	0	0	0	0	0	0	9.09018	0	0	6.10049	5.72062	0	0	0	low
27	53	PC-5p-112998_82	CGGACCCTCCCTGCAAGCAAAGC	23	F221201F	-	16759	16903	ttCGGACCCTCCGTGCAAGCAAAGCtcttctgttagaaaatgcagaggttctctagtgtgacgtaaggtgtttgatgaaatgtccaaaatgactgcattttcaacatgagttgaagatattTGCTTGCAAGGTGGGTCTGAAttg	0						5'	New	gp4	(((((((((.((.((((((((((..(((((((((.((((((((((....((.....((.(((((...............)))))))....))))))))))))))))......)))))..)))))))))).)).)))))))))...	142	42.1	-57.7	0.9	5	0	0	0	5	0	14	38	16	6	0	5	4.74433	0	0	0	4.1319	0	16.7741	28.9774	15.255	6.15056	0	5.24641	middle
27	54	PC-3p-72269_132	TGCTTGCAAGGTGGGTCTGAA	21	F221201F	-	16759	16903	ttCGGACCCTCCGTGCAAGCAAAGCtcttctgttagaaaatgcagaggttctctagtgtgacgtaaggtgtttgatgaaatgtccaaaatgactgcattttcaacatgagttgaagatattTGCTTGCAAGGTGGGTCTGAAttg	0						3'	New	gp4	(((((((((.((.((((((((((..(((((((((.((((((((((....((.....((.(((((...............)))))))....))))))))))))))))......)))))..)))))))))).)).)))))))))...	142	42.1	-57.7	0.9	5	11	9	12	0	13	11	33	5	12	9	12	4.74433	14.7698	9.80444	10.3444	0	10.4468	13.1796	25.1645	4.76718	12.3011	9.96241	12.5914	middle
28	55	PC-5p-119378_77	ATGCTAGCTTCCCGTGTTGACACC	24	F012869F	+	87833	87945	tagctgcaATGCTAGCTTCCCGTGTTGACACCtatgcatgaatttaattctccttcataacttcttgataactcatgcatagatgtcAACACGAGAGGCTAGCATTGCagacg	0						5'	New	gp4	...((((((((((((((((.((((((((((.((((((((((.............(((........)))....)))))))))).)))))))))).))))))))))))))))...	107	42.5	-60.6	1.3	11	9	0	8	7	11	20	5	0	0	0	6	10.4375	12.0844	0	6.89625	5.78466	8.8396	23.963	3.81281	0	0	0	6.29569	middle
28	56	PC-3p-162886_53	AACACGAGAGGCTAGCATTGC	21	F012869F	+	87833	87945	tagctgcaATGCTAGCTTCCCGTGTTGACACCtatgcatgaatttaattctccttcataacttcttgataactcatgcatagatgtcAACACGAGAGGCTAGCATTGCagacg	0						3'	New	gp4	...((((((((((((((((.((((((((((.((((((((((.............(((........)))....)))))))))).)))))))))).))))))))))))))))...	107	42.5	-60.6	1.3	8	0	5	10	5	0	6	0	5	0	7	7	7.59093	0	5.44691	8.62031	4.1319	0	7.1889	0	4.76718	0	7.74854	7.34497	low
29	57	PC-5p-7838_948	TCCGACCGGGTGGAAGAATCG	21	F124278F	+	10248	10463	aaatacttctgccacatactcaaaacctcgattcgttactgctaattggtatcaccacgattctgctggtgccaTCCGACCGGGTGGAAGAATCGgaaccggggctttcttctaagcgccggTTCCGATTCTTCCACCCGGTCGgatgggaccagcagaattgccgtgataccaaacagtaacgaatggagggtttgagtatgtggcagaggtact	0						5'	New	gp4	...(((((((((((((((((((((.((((.(((((((((((....((((((((((..(((((((((((((.(((((((((((((((((((((((((((((((.((((......)))).))))))))))))))))))))))))))))))).)))))))))))))..)))))))))).))))))))))).)))).)))))))))))))))))))))..	211	50.9	-177	1.6	105	46	102	134	129	144	68	64	52	76	60	41	99.6309	61.7648	111.117	115.512	106.603	115.718	81.4742	48.804	49.5787	77.9071	66.416	43.0205	middle
29	58	PC-3p-179813_46	TTCCGATTCTTCCACCCGGTCG	22	F124278F	+	10248	10463	aaatacttctgccacatactcaaaacctcgattcgttactgctaattggtatcaccacgattctgctggtgccaTCCGACCGGGTGGAAGAATCGgaaccggggctttcttctaagcgccggTTCCGATTCTTCCACCCGGTCGgatgggaccagcagaattgccgtgataccaaacagtaacgaatggagggtttgagtatgtggcagaggtact	0						3'	New	gp4	...(((((((((((((((((((((.((((.(((((((((((....((((((((((..(((((((((((((.(((((((((((((((((((((((((((((((.((((......)))).))))))))))))))))))))))))))))))).)))))))))))))..)))))))))).))))))))))).)))).)))))))))))))))))))))..	211	50.9	-177	1.6	12	0	14	33	6	6	0	0	0	5	0	6	11.3864	0	15.2514	28.447	4.95828	4.8216	0	0	0	5.12547	0	6.29569	middle
30	59	PC-5p-140848_63	TCCGACCGGGTGGAAGAATCGG	22	F087861F	+	21898	22113	aaatacttctgccacatactcaaaacctcgattcgttactgctaattggtatcacgacgattctgctggtgccaTCCGACCGGGTGGAAGAATCGGaaccggggctttcttctaagcgccggttcCGATTCTTCCACCCGGTCGGAtgggaccagcagaatgccgtgataccaaacagtaacgaatggagggtttgagtatgtggcagaggtactg	0						5'	New	gp4	...(((((((((((((((((((((.((((.(((((((((((....(((((((((((.(.(((((((((((.(((((((((((((((((((((((((((((((.((((......)))).))))))))))))))))))))))))))))))).)))))))))))).))))))))))).))))))))))).)))).)))))))))))))))))))))...	210	51.4	-175.9	1.6	9	0	6	10	0	17	5	0	0	18	12	5	8.5398	0	6.5363	8.62031	0	13.6612	5.99075	0	0	18.4517	13.2832	5.24641	middle
30	60	PC-3p-140917_63	CGATTCTTCCACCCGGTCGGA	21	F087861F	+	21898	22113	aaatacttctgccacatactcaaaacctcgattcgttactgctaattggtatcacgacgattctgctggtgccaTCCGACCGGGTGGAAGAATCGGaaccggggctttcttctaagcgccggttcCGATTCTTCCACCCGGTCGGAtgggaccagcagaatgccgtgataccaaacagtaacgaatggagggtttgagtatgtggcagaggtactg	0						3'	New	gp4	...(((((((((((((((((((((.((((.(((((((((((....(((((((((((.(.(((((((((((.(((((((((((((((((((((((((((((((.((((......)))).))))))))))))))))))))))))))))))).)))))))))))).))))))))))).))))))))))).)))).)))))))))))))))))))))...	210	51.4	-175.9	1.6	5	0	5	28	8	12	7	0	9	5	12	0	4.74433	0	5.44691	24.1369	6.61104	9.6432	8.38705	0	8.58093	5.12547	13.2832	0	middle
31	61	PC-5p-267185_26	AAGTCGGATCGCCGGCAACATCTT	24	F004112F	-	19716	19882	gcatactctatttacacacctgaaAAGTCGGATCGCCGGCAACATCTTcggcatctgatcagaagttttgccattgttgcttgggctataaccttaattttaaaatttctaatcagatgccgaAGATGTTGCCGGTGACCAGACttctcaagtgtgtaaatagagta	0						5'	New	gp4	...((((((((((((((((.(((.(((((((.(((((((((((((((((((((((((((.((((((((((..((((......(((......)))))))..)))))))))).))))))))))))))))))))))))))))).))))).))).))))))))))))))))	164	41.3	-98.7	1.4	5	0	0	0	7	5	0	9	0	0	0	0	4.74433	0	0	0	5.78466	4.018	0	6.86306	0	0	0	0	low
31	62	PC-3p-506919_10	AGATGTTGCCGGTGACCAGAC	21	F004112F	-	19716	19882	gcatactctatttacacacctgaaAAGTCGGATCGCCGGCAACATCTTcggcatctgatcagaagttttgccattgttgcttgggctataaccttaattttaaaatttctaatcagatgccgaAGATGTTGCCGGTGACCAGACttctcaagtgtgtaaatagagta	0						3'	New	gp4	...((((((((((((((((.(((.(((((((.(((((((((((((((((((((((((((.((((((((((..((((......(((......)))))))..)))))))))).))))))))))))))))))))))))))))).))))).))).))))))))))))))))	164	41.3	-98.7	1.4	0	0	5	0	0	5	0	0	0	0	0	0	0	0	5.44691	0	0	4.018	0	0	0	0	0	0	low
32	63	PC-5p-724519_6	AGTTGGATCGCTAGCAACATCTTC	24	F013153F	-	49577	49744	tactctatttacacacctgaaaAGTTGGATCGCTAGCAACATCTTCggcatctaatcagaagttttgtccattgttgcctgggttataatcttaattttaaaatttctaatcagatgccgaAAATGTTGTCGGTGACCAGGCTTCtcaggtgtgtaaatagagtatgc	0						5'	New	gp4	((((((((((((((((((((.(((((((.((((..(((((((.((((((((((.((.((((((((((...(((((..(....)..)))))........)))))))))).)).)))))))))).)))))))..))))))).)))).))))))))))))))))))))...	165	38.1	-82.3	1.3	0	0	0	0	6	0	0	0	0	0	0	0	0	0	0	0	4.95828	0	0	0	0	0	0	0	low
32	64	PC-3p-214013_37	AAATGTTGTCGGTGACCAGGCTTC	24	F013153F	-	49577	49744	tactctatttacacacctgaaaAGTTGGATCGCTAGCAACATCTTCggcatctaatcagaagttttgtccattgttgcctgggttataatcttaattttaaaatttctaatcagatgccgaAAATGTTGTCGGTGACCAGGCTTCtcaggtgtgtaaatagagtatgc	0						3'	New	gp4	((((((((((((((((((((.(((((((.((((..(((((((.((((((((((.((.((((((((((...(((((..(....)..)))))........)))))))))).)).)))))))))).)))))))..))))))).)))).))))))))))))))))))))...	165	38.1	-82.3	1.3	0	0	0	6	5	9	0	11	0	0	0	6	0	0	0	5.17219	4.1319	7.2324	0	8.38818	0	0	0	6.29569	low
33	65	PC-5p-209_18822	TTTGCATAGACCATCTAGCGG	21	F361264F	+	673	794	gcgagggaagtctttggttTTTGCATAGACCATCTAGCGGaccgattattgaaattgaatcacgcatgatcggttgctcagtcgGTTAGTTGGTCTATGCAAAAAtaagagtcttctctttc	0						5'	New	gp4	..((((((((.((((..(((((((((((((((.(((((.(((((((((((((.......)))...))))))))........)).))))).)))))))))))))))..)))).))))))))..	118	42.6	-53.2	1	2113	1478	1871	2119	1752	1811	755	2396	1008	1208	1319	1232	2004.95	1984.53	2038.23	1826.64	1447.82	1455.32	904.603	1827.1	961.064	1238.31	1460.05	1292.71	high
33	66	PC-3p-17463_481	GTTAGTTGGTCTATGCAAAAA	21	F361264F	+	673	794	gcgagggaagtctttggttTTTGCATAGACCATCTAGCGGaccgattattgaaattgaatcacgcatgatcggttgctcagtcgGTTAGTTGGTCTATGCAAAAAtaagagtcttctctttc	0						3'	New	gp4	..((((((((.((((..(((((((((((((((.(((((.(((((((((((((.......)))...))))))))........)).))))).)))))))))))))))..)))).))))))))..	118	42.6	-53.2	1	75	38	61	30	54	42	10	83	39	26	16	13	71.165	51.0231	66.4523	25.8609	44.6245	33.7512	11.9815	63.2926	37.184	26.6524	17.7109	13.6407	middle
34	67	PC-5p-371974_16	GAAGGTTGCTGACTTTGGAAGT	22	F230741F	+	9249	9488	ttctctcccttcataagatctagaaggggtatggtcatttagatattaagccagacaatctaatggttcgtttgggcaacccgcgttgagcaatatgCAAGGTTGCTGACTTTGGAAGTgctgctgggaaaaaatggttacctgatattactgtaaggggtacgtggtccttgcagtaatatcaggtaaccattttttcccagcagcaCTTCCAAAGTCAGCAACCTTGCatattgctcg	0						5'	New	gp4	.....(((((((..........)))))))....(((.....)))......((((((((((....)))).))))))............((((((((((((((((((((((((((((((((((((((((((((((((((((((((((((((((((((((((........)))))))))))))))))))))))))))))))))))))))))))))))))))))))))))))))))))))))).	152	43.8	-156.9	1.5	0	6	0	0	11	5	0	0	0	0	0	0	0	8.05627	0	0	9.09018	4.018	0	0	0	0	0	0	low
34	68	PC-3p-622217_6	CTTCCAAAGTCAGTAACCTTGC	22	F230741F	+	9249	9488	ttctctcccttcataagatctagaaggggtatggtcatttagatattaagccagacaatctaatggttcgtttgggcaacccgcgttgagcaatatgCAAGGTTGCTGACTTTGGAAGTgctgctgggaaaaaatggttacctgatattactgtaaggggtacgtggtccttgcagtaatatcaggtaaccattttttcccagcagcaCTTCCAAAGTCAGCAACCTTGCatattgctcg	0						3'	New	gp4	.....(((((((..........)))))))....(((.....)))......((((((((((....)))).))))))............((((((((((((((((((((((((((((((((((((((((((((((((((((((((((((((((((((((((........)))))))))))))))))))))))))))))))))))))))))))))))))))))))))))))))))))))))).	152	43.8	-156.9	1.5	0	0	0	0	6	0	0	0	0	0	0	0	0	0	0	0	4.95828	0	0	0	0	0	0	0	low
35	69	PC-5p-469841_11	AATGCCTACTTCCGTGTTGACACC	24	F204955F	+	15846	16020	atagagaaatgttagttgtagttgcgttgtgtagttgcagctgcAATGCCTACTTCCGTGTTGACACCtatgcatgagttatgaaggagaattaaattcatgtatatgtgtcAACACGGGAAGTAGGCATTGCAACtgcaactgcacaacgcaacagcagctatcatttctcatc	0						5'	New	gp4	...((((((((.((((((..((((((((((((((((((((.((((((((((((((((((((((((((.((((((((((((.(((.......))))))))))))))).)))))))))).)))))))))))))))).))))))))))))))))))))..)))))).))))))))...	169	41.7	-117.8	1.6	0	0	0	0	0	0	6	0	0	0	0	5	0	0	0	0	0	0	7.1889	0	0	0	0	5.24641	low
35	70	PC-3p-312956_21	AACACGGGAAGTAGGCATTGCAAC	24	F204955F	+	15846	16020	atagagaaatgttagttgtagttgcgttgtgtagttgcagctgcAATGCCTACTTCCGTGTTGACACCtatgcatgagttatgaaggagaattaaattcatgtatatgtgtcAACACGGGAAGTAGGCATTGCAACtgcaactgcacaacgcaacagcagctatcatttctcatc	0						3'	New	gp4	...((((((((.((((((..((((((((((((((((((((.((((((((((((((((((((((((((.((((((((((((.(((.......))))))))))))))).)))))))))).)))))))))))))))).))))))))))))))))))))..)))))).))))))))...	169	41.7	-117.8	1.6	0	0	0	0	0	5	0	6	0	5	5	0	0	0	0	0	0	4.018	0	4.57537	0	5.12547	5.53467	0	low
36	71	PC-5p-6011_1175	CGTAGTTGCTACCACCACCATG	22	F195896F	-	2509	2732	tgggcttggctatcggcatcgcacacttcgacaggtggtagcgactccagcagatgttgagcaaaaagagcttcaacatctgcCGTAGTTGCTACCACCACCATGtcgaaatgtgatatttcgacATGGTGGTGGTAGCAACTACGGCAgatgttgaaactctttttgctcaataactgctggagtcgctaccaccatgtcgaagtgtgcgatgccgatagcca	0						5'	New	gp4	......(((((((((((((((((((((((((((((((((((((((((((((((.((((((((((((((((.((((((((((((((((((((((((((((((((((((((((((...)))))))))))))))))))))))))))))))))))))))))).)))))))))))))))).)))))))))))))))))))).)))))))))))))))))))))))))))	218	50	-205.3	1.8	1079	982	1096	0	1165	610	320	616	487	514	612	621	1023.83	1318.54	1193.96	0	962.733	490.196	383.408	469.738	464.324	526.898	677.444	651.604	high
36	72	PC-3p-67249_142	ATGGTGGTGGTAGCAACTACGGCA	24	F195896F	-	2509	2732	tgggcttggctatcggcatcgcacacttcgacaggtggtagcgactccagcagatgttgagcaaaaagagcttcaacatctgcCGTAGTTGCTACCACCACCATGtcgaaatgtgatatttcgacATGGTGGTGGTAGCAACTACGGCAgatgttgaaactctttttgctcaataactgctggagtcgctaccaccatgtcgaagtgtgcgatgccgatagcca	0						3'	New	gp4	......(((((((((((((((((((((((((((((((((((((((((((((((.((((((((((((((((.((((((((((((((((((((((((((((((((((((((((((...)))))))))))))))))))))))))))))))))))))))))).)))))))))))))))).)))))))))))))))))))).)))))))))))))))))))))))))))	218	50	-205.3	1.8	18	22	31	0	120	45	5	66	14	41	37	36	17.0796	29.5397	33.7709	0	99.1656	36.162	5.99075	50.3291	13.3481	42.0288	40.9566	37.7741	middle
37	73	PC-5p-392456_14	TATAGGAATTGAGGTGACTCTGTC	24	F066376F	-	28098	28259	taatgaggcaaggtcgTATAGGAATTGAGGTGACTCTGTCttgttaccaaagaagaagaagtgtccacatggtcagaaaagatgaaacccttttatctttcttgacaaggtcacctcaagaCAGAGTCACCTCAATCCCTATATGaccttgcctcattaata	0						5'	New	gp4	((((((((((((((((((((((.((((((((((((((((((((..(((............(((....))).((((..(((((((((.....)))))))))..))))..))).....)))))))))))))))))))).))))))))))))))))))))))...	159	40.7	-91.6	1.4	0	0	0	0	0	9	0	10	7	0	0	0	0	0	0	0	0	7.2324	0	7.62562	6.67406	0	0	0	low
37	74	PC-3p-243436_30	CAGAGTCACCTCAATCCCTATATG	24	F066376F	-	28098	28259	taatgaggcaaggtcgTATAGGAATTGAGGTGACTCTGTCttgttaccaaagaagaagaagtgtccacatggtcagaaaagatgaaacccttttatctttcttgacaaggtcacctcaagaCAGAGTCACCTCAATCCCTATATGaccttgcctcattaata	0						3'	New	gp4	((((((((((((((((((((((.((((((((((((((((((((..(((............(((....))).((((..(((((((((.....)))))))))..))))..))).....)))))))))))))))))))).))))))))))))))))))))))...	159	40.7	-91.6	1.4	7	6	0	0	0	0	0	9	8	0	0	0	6.64206	8.05627	0	0	0	0	0	6.86306	7.6275	0	0	0	low
38	75	PC-5p-517586_9	TCATGGGTCTGGGCGAGATT	20	F170433F	-	21592	21804	gatcatggcgtgaaaagcttattttctcgcccagacccatggcgagaaaaaagtttttctcgTCATGGGTCTGGGCGAGATTttctgatcagtggttgaatgcaataaccagaccatggacAGAAAAATCTCGCCCATACCCATGgcgagaaaataagtttttcacgtcatggcctgggcgcgataaaataacctttccacgccatgatctgg	0						5'	New	gp4	((((((((((((.((((.((((((((.(((((((..((((((((.((((((...((((((((((((((((.((((((((((((((((.((..(((((..............)))))..))))).))))))))))))).))))))))))))))))....)))))).)))))))).))))))).))..)))))).)))).))))))))))))...	210	46.5	-123.5	1.2	0	0	0	0	0	0	0	9	0	0	0	0	0	0	0	0	0	0	0	6.86306	0	0	0	0	low
38	76	PC-3p-472152_11	AGAAAAATCTCGCCCATACCCATG	24	F170433F	-	21592	21804	gatcatggcgtgaaaagcttattttctcgcccagacccatggcgagaaaaaagtttttctcgTCATGGGTCTGGGCGAGATTttctgatcagtggttgaatgcaataaccagaccatggacAGAAAAATCTCGCCCATACCCATGgcgagaaaataagtttttcacgtcatggcctgggcgcgataaaataacctttccacgccatgatctgg	0						3'	New	gp4	((((((((((((.((((.((((((((.(((((((..((((((((.((((((...((((((((((((((((.((((((((((((((((.((..(((((..............)))))..))))).))))))))))))).))))))))))))))))....)))))).)))))))).))))))).))..)))))).)))).))))))))))))...	210	46.5	-123.5	1.2	5	0	0	5	0	0	6	0	0	0	0	0	4.74433	0	0	4.31016	0	0	7.1889	0	0	0	0	0	low
39	77	PC-5p-383114_15	TGGAGGAGTATGGACAAATTGG	22	F066421F	-	11886	12135	gattaaagccagcgaggcgatgattgtggaaatactagagggcaatctgcgaggtcgTGGAGGAGTATGGACAAATTGGtatgcctttagtgattttaaaaaaatcactaaaggcataccaATTTGTCCATACTCCTCCACGACCtcgcagattgccctctagtatttccacaatcatcgcctcgctggctttaatctcatctttatcatcaggtgaatctaaaagaatggctgcagcagcaagaacatc	0						5'	New	gp4	(((((((((((((((((((((((((((((((((((((((((((((((((((((((((((((((((((((((((((((((((((((((((((((((((...)))))))))))))))))))))))))))))))))))))))))))))))))))))))))))))))))))))))))))))))))))))))))))))))))((((((........)))))).............((((...)))).........	197	43.6	-198.4	1.8	6	0	9	0	0	0	0	0	0	0	0	0	5.6932	0	9.80444	0	0	0	0	0	0	0	0	0	low
39	78	PC-3p-81603_117	ATTTGTCCATACTCCTCCACGACC	24	F066421F	-	11886	12135	gattaaagccagcgaggcgatgattgtggaaatactagagggcaatctgcgaggtcgTGGAGGAGTATGGACAAATTGGtatgcctttagtgattttaaaaaaatcactaaaggcataccaATTTGTCCATACTCCTCCACGACCtcgcagattgccctctagtatttccacaatcatcgcctcgctggctttaatctcatctttatcatcaggtgaatctaaaagaatggctgcagcagcaagaacatc	0						3'	New	gp4	(((((((((((((((((((((((((((((((((((((((((((((((((((((((((((((((((((((((((((((((((((((((((((((((((...)))))))))))))))))))))))))))))))))))))))))))))))))))))))))))))))))))))))))))))))))))))))))))))))))((((((........)))))).............((((...)))).........	197	43.6	-198.4	1.8	34	32	42	0	0	0	51	0	12	31	30	32	32.2615	42.9668	45.7541	0	0	0	61.1056	0	11.4412	31.7779	33.208	33.577	middle
40	79	PC-5p-799686_5	CTGTGGCAGAAGATGACTATGATA	24	F232989F	+	586	763	gccagatgatgactatagtattgtcacatgtCTGTGGCAGAAGATGACTATGATAtagttgtatgtctgtggtatgaaaagaaaacctaacttagattttattctgccacatacatgtgACTATACCATAGTCATCTTCTGCCacagacatgcgacaacattatagtcatcatctgcc	0						5'	New	gp4	..(((((((((((((((((.(((((.((((((((((((((((((((((((((.((((((..(((((.(((((((.(((.((((...(((...))).)))).)))))))))).)))))..)))))).)))))))))))))))))))))))))).))))).)))))))))))))))))..	174	38.2	-110.1	1.6	0	0	0	0	0	5	0	0	0	0	0	0	0	0	0	0	0	4.018	0	0	0	0	0	0	low
40	80	PC-3p-60792_157	ACTATACCATAGTCATCTTCTGCC	24	F232989F	+	586	763	gccagatgatgactatagtattgtcacatgtCTGTGGCAGAAGATGACTATGATAtagttgtatgtctgtggtatgaaaagaaaacctaacttagattttattctgccacatacatgtgACTATACCATAGTCATCTTCTGCCacagacatgcgacaacattatagtcatcatctgcc	0						3'	New	gp4	..(((((((((((((((((.(((((.((((((((((((((((((((((((((.((((((..(((((.(((((((.(((.((((...(((...))).)))).)))))))))).)))))..)))))).)))))))))))))))))))))))))).))))).)))))))))))))))))..	174	38.2	-110.1	1.6	15	10	0	23	7	12	15	24	15	9	9	18	14.233	13.4271	0	19.8267	5.78466	9.6432	17.9722	18.3015	14.3016	9.22584	9.96241	18.8871	middle
41	81	PC-5p-227415_34	ATCTCCACTTCCCTTGTTGACACC	24	F304946F	+	2575	2686	atctgcttttgcaATCTCCACTTCCCTTGTTGACACCtattcatttatttaattctccttcataactcatgaataAGTGTCAACACGGGAAGTAGAGATtgcaaaagcaatt	0						5'	New	gp4	...(((((((((((((((.(((((((.(((((((((.(((((((........................))))))).))))))))).))))))).)))))))))))))))...	106	35.7	-56	1.4	7	7	5	6	0	0	0	0	0	9	0	0	6.64206	9.39899	5.44691	5.17219	0	0	0	0	0	9.22584	0	0	low
41	82	PC-3p-1008010_5	AGTGTCAACACGGGAAGTAGAGAT	24	F304946F	+	2575	2686	atctgcttttgcaATCTCCACTTCCCTTGTTGACACCtattcatttatttaattctccttcataactcatgaataAGTGTCAACACGGGAAGTAGAGATtgcaaaagcaatt	0						3'	New	gp4	...(((((((((((((((.(((((((.(((((((((.(((((((........................))))))).))))))))).))))))).)))))))))))))))...	106	35.7	-56	1.4	0	0	0	0	0	0	0	0	0	5	0	0	0	0	0	0	0	0	0	0	0	5.12547	0	0	low
42	83	PC-5p-679114_6	TGATTATTTAGAATTCTTGTTACT	24	F171292F	+	4497	4689	aaaagtgtcctcatatttttgtatagaattaaagtgaccaatctTGATTATTTAGAATTCTTGTTACTgagaatagtagaattggaaggtttatataaaccttccaattccattattttCAGTAACAAGAATTCTAAATAATCaagattggtcagctttaattctctatcaattctgtactcaggatactctt	0						5'	New	gp4	...((((((((..(((..(((((.(((((((((((((((((((((((((((((((((((((((((((((((((((((.((((((((((((((....)))))))))))))).))))))))))))))))))))))))))))))))))))))))))).)))))))))).)).)))....)))...))))))))...	187	28	-106.7	2	0	0	0	0	0	0	0	6	0	0	0	0	0	0	0	0	0	0	0	4.57537	0	0	0	0	low
42	84	PC-3p-647698_6	CAGTAACAAGAATTCTAAATAATC	24	F171292F	+	4497	4689	aaaagtgtcctcatatttttgtatagaattaaagtgaccaatctTGATTATTTAGAATTCTTGTTACTgagaatagtagaattggaaggtttatataaaccttccaattccattattttCAGTAACAAGAATTCTAAATAATCaagattggtcagctttaattctctatcaattctgtactcaggatactctt	0						3'	New	gp4	...((((((((..(((..(((((.(((((((((((((((((((((((((((((((((((((((((((((((((((((.((((((((((((((....)))))))))))))).))))))))))))))))))))))))))))))))))))))))))).)))))))))).)).)))....)))...))))))))...	187	28	-106.7	2	0	0	0	0	0	0	0	6	0	0	0	0	0	0	0	0	0	0	0	4.57537	0	0	0	0	low
43	85	PC-5p-3412_1878	TATGCTGCATATACTCTTCAT	21	F088115F	+	39985	40102	tgcgctgggcgttgacTATGCTGCATATACTCTTCATatatatagtaatttttcttgggttttggaaaggatatctgaaATATGAAGAGTATATGCAGCAtagtcaacacccagcata	0						5'	New	gp4	...((((((.(((((((((((((((((((((((((((((...(((((..((((((........))))))..)).)))..))))))))))))))))))))))))))))).))))))...	112	37.3	-67.2	1.5	0	0	0	248	604	398	161	403	201	517	424	350	0	0	0	213.784	499.134	319.833	192.902	307.312	191.641	529.973	469.34	367.248	middle
43	86	PC-3p-924939_5	ATATGAAGAGTATATGCAGCA	21	F088115F	+	39985	40102	tgcgctgggcgttgacTATGCTGCATATACTCTTCATatatatagtaatttttcttgggttttggaaaggatatctgaaATATGAAGAGTATATGCAGCAtagtcaacacccagcata	0						3'	New	gp4	...((((((.(((((((((((((((((((((((((((((...(((((..((((((........))))))..)).)))..))))))))))))))))))))))))))))).))))))...	112	37.3	-67.2	1.5	0	0	0	0	0	5	0	0	0	0	0	5	0	0	0	0	0	4.018	0	0	0	0	0	5.24641	low
44	87	PC-5p-183512_45	TAATGACTCTCTAAATCTGGA	21	F013039F	-	71198	71432	ataaagctgttcaTAATGACTCTCTAAATCTGGActaaaaattaatatatcattcataatgattaaataaagctgtttataaacaattttgtcttgtatatattgatgatatattaattttTAGTCCAGATTTAGAGAGTCATtatgaacagctttatttaatctttagagaatttataaataatggtatcataatttcaaaaaagaaaatggttttgtgtcaggaatatattga	0						5'	New	gp4	(((((((((((((((((((((((((((((((((((((((((((((((((((((..(((...((...(((((..((((....))))..)))))...))...)))..)))))))))))))))))))))))))))))))))))))))))))))))))))))..............((((....(((.....(((((..((((......)))))))))....)))...)))).......	158	22.1	-88.7	1.7	0	10	7	9	0	8	0	0	0	5	0	6	0	13.4271	7.62568	7.75828	0	6.4288	0	0	0	5.12547	0	6.29569	middle
44	88	PC-3p-81920_116	TAGTCCAGATTTAGAGAGTCAT	22	F013039F	-	71198	71432	ataaagctgttcaTAATGACTCTCTAAATCTGGActaaaaattaatatatcattcataatgattaaataaagctgtttataaacaattttgtcttgtatatattgatgatatattaattttTAGTCCAGATTTAGAGAGTCATtatgaacagctttatttaatctttagagaatttataaataatggtatcataatttcaaaaaagaaaatggttttgtgtcaggaatatattga	0						3'	New	gp4	(((((((((((((((((((((((((((((((((((((((((((((((((((((..(((...((...(((((..((((....))))..)))))...))...)))..)))))))))))))))))))))))))))))))))))))))))))))))))))))..............((((....(((.....(((((..((((......)))))))))....)))...)))).......	158	22.1	-88.7	1.7	11	25	30	32	16	30	5	10	13	23	9	15	10.4375	33.5678	32.6815	27.585	13.2221	24.108	5.99075	7.62562	12.3947	23.5772	9.96241	15.7392	middle
45	89	PC-5p-1001215_5	TTAATCAGAGAAATCGCAGAGG	22	F228628F	+	12931	13035	tgagatccagtgcatttgtTTAATCAGAGAAATCGCAGAGGtgaaattgggatgctttcttctctcaTCTGCGGTTTTCTGATCAAACtgatgaactggttcatg	0						5'	New	gp4	...((.(((((.(((..((((.(((((((.(((((((((...((....(((......)))..))...)))))))))))))))).))))..))).))))).))...	99	41	-39.9	0.9	0	0	0	0	0	0	0	0	0	0	5	0	0	0	0	0	0	0	0	0	0	0	5.53467	0	low
45	90	PC-3p-638964_6	TCTGCGGTTTTCTGATCAAAC	21	F228628F	+	12931	13035	tgagatccagtgcatttgtTTAATCAGAGAAATCGCAGAGGtgaaattgggatgctttcttctctcaTCTGCGGTTTTCTGATCAAACtgatgaactggttcatg	0						3'	New	gp4	...((.(((((.(((..((((.(((((((.(((((((((...((....(((......)))..))...)))))))))))))))).))))..))).))))).))...	99	41	-39.9	0.9	0	0	0	0	0	0	0	0	0	0	0	6	0	0	0	0	0	0	0	0	0	0	0	6.29569	low
46	91	PC-5p-52814_179	TGTGACTGTAGCCGCCGATGG	21	F363604F	-	2922	3125	attgatgctcctggCGTGACTGTAGCCGCCGATGGtgcccctgttcaggtcaaaacaaatttaaggcaatttttaattttgaagaatagaaactactagaaatgacctgaactgggacaccATCAGCGGCTACAATCACGCCaggagcatcaatggcagaaaggaggcaccatctgcggctacaatcacgccaggagcatcaat	0						5'	New	gp4	(((((((((((((((((((.(((((((((.(((((((.(((.((((((((((...((((.(((((......))))).)))).....(((......)))....)))))))))).))).))))))).))))))))).))))))))))))))))))).(((((..((.....)).)))))(((.........)))............	154	47.5	-104.1	1.1	7	0	7	58	0	41	147	232	214	16	6	5	6.64206	0	7.62568	49.9978	0	32.9476	176.128	176.914	204.036	16.4015	6.6416	5.24641	middle
46	92	PC-3p-12121_657	ATCAGCGGCTACAATCACACC	21	F363604F	-	2922	3125	attgatgctcctggCGTGACTGTAGCCGCCGATGGtgcccctgttcaggtcaaaacaaatttaaggcaatttttaattttgaagaatagaaactactagaaatgacctgaactgggacaccATCAGCGGCTACAATCACGCCaggagcatcaatggcagaaaggaggcaccatctgcggctacaatcacgccaggagcatcaat	0						3'	New	gp4	(((((((((((((((((((.(((((((((.(((((((.(((.((((((((((...((((.(((((......))))).)))).....(((......)))....)))))))))).))).))))))).))))))))).))))))))))))))))))).(((((..((.....)).)))))(((.........)))............	154	47.5	-104.1	1.1	51	55	43	32	31	34	224	406	252	49	61	98	48.3922	73.8492	46.8435	27.585	25.6178	27.3224	268.386	309.6	240.266	50.2296	67.523	102.83	middle
47	93	PC-5p-1033965_5	TATGCATAGGAGTCATAGGATT	22	F283384F	+	856	1005	tagTATGCATAGGAGTCATAGGATTttgaaaataaaagatctttagtatacaggtgatctagggtatttaaatgccacagaattccctagatcacctgcatactaaatctttttattttCAAAATCCTATGACTCCTATGCatactaaag	0						5'	New	gp4	((((((((((((((((((((((((((((((((((((((((..(((((((.((((((((((((((.((((..........)))).)))))))))))))).)))))))))).)))))))))))))))))))))))))))))))))))))...	147	32	-93	1.9	0	0	0	0	0	0	5	0	0	0	0	0	0	0	0	0	0	0	5.99075	0	0	0	0	0	low
47	94	PC-3p-162790_53	CAAAATCCTATGACTCCTATGC	22	F283384F	+	856	1005	tagTATGCATAGGAGTCATAGGATTttgaaaataaaagatctttagtatacaggtgatctagggtatttaaatgccacagaattccctagatcacctgcatactaaatctttttattttCAAAATCCTATGACTCCTATGCatactaaag	0						3'	New	gp4	((((((((((((((((((((((((((((((((((((((((..(((((((.((((((((((((((.((((..........)))).)))))))))))))).)))))))))).)))))))))))))))))))))))))))))))))))))...	147	32	-93	1.9	12	6	8	11	5	11	5	0	0	0	0	0	11.3864	8.05627	8.71506	9.48234	4.1319	8.8396	5.99075	0	0	0	0	0	middle
48	95	PC-5p-456704_11	ACATACTTGCTCTTGTTCTCGACC	24	F077545F	+	5405	5590	ttggtgctagtaaccatgacctcgtcagtggttcccgACATACTTGCTCTTGTTCTCGACCttgctctgataccacgttgtcacggccctaggttgaccgtgacaacgtggtatcagagCAAGGTCGAGAACAAGAGCAAGTatgtcgggaaccactgacgaggtcatggttactagcaccaagga	0						5'	New	gp4	((((((((((((((((((((((((((((((((((((((((((((((((((((((((((((((((((((((((((((((((((((((...........))))))))))))))))))))))))))))))))))))))))))))))))))))))))))))))))))))))))))))))))))))))...	183	51.6	-178.9	1.9	0	0	0	0	0	0	0	0	5	6	0	0	0	0	0	0	0	0	0	0	4.76718	6.15056	0	0	low
48	96	PC-3p-85241_112	CAAGGTCGAGAACAAGAGCAAGT	23	F077545F	+	5405	5590	ttggtgctagtaaccatgacctcgtcagtggttcccgACATACTTGCTCTTGTTCTCGACCttgctctgataccacgttgtcacggccctaggttgaccgtgacaacgtggtatcagagCAAGGTCGAGAACAAGAGCAAGTatgtcgggaaccactgacgaggtcatggttactagcaccaagga	0						3'	New	gp4	((((((((((((((((((((((((((((((((((((((((((((((((((((((((((((((((((((((((((((((((((((((...........))))))))))))))))))))))))))))))))))))))))))))))))))))))))))))))))))))))))))))))))))))))...	183	51.6	-178.9	1.9	0	8	15	16	0	10	23	18	25	0	12	6	0	10.7417	16.3407	13.7925	0	8.036	27.5574	13.7261	23.8359	0	13.2832	6.29569	middle
49	97	PC-5p-663965_6	AGCCTGGTCGCTGACAACATCTTC	24	F308490F	-	5204	5377	tgcatactctatttacatacgtgagaAGCCTGGTCGCTGACAACATCTTCggcatctgatcagaagttttacccattattgcttgcaatataacttgattttaaacttctggtcagatgccAAAGATGTTGTCGGTGACCAGGCTtctcacgtgtgtaaatagagtatgcaata	0						5'	New	gp4	(((((((((((((((((((((((((((((((((((((((((((((((((.(((((((((((((((((((.......(((((....)))))............))))))))))))))))))).)))))))))))))))))))))))))))))))))))))))))))))))))...	171	40.2	-125.5	1.8	0	0	0	0	6	0	0	0	0	0	0	0	0	0	0	0	4.95828	0	0	0	0	0	0	0	low
49	98	PC-3p-420035_13	AAAGATGTTGTCGGTGACCAGGCT	24	F308490F	-	5204	5377	tgcatactctatttacatacgtgagaAGCCTGGTCGCTGACAACATCTTCggcatctgatcagaagttttacccattattgcttgcaatataacttgattttaaacttctggtcagatgccAAAGATGTTGTCGGTGACCAGGCTtctcacgtgtgtaaatagagtatgcaata	0						3'	New	gp4	(((((((((((((((((((((((((((((((((((((((((((((((((.(((((((((((((((((((.......(((((....)))))............))))))))))))))))))).)))))))))))))))))))))))))))))))))))))))))))))))))...	171	40.2	-125.5	1.8	0	0	0	0	0	5	0	0	0	8	0	0	0	0	0	0	0	4.018	0	0	0	8.20075	0	0	low
50	99	PC-5p-576220_7	ATCTCTAATTCCTGTGTTGACACC	24	F213894F	+	12310	12429	ttacttttgcaATCTCTAATTCCTGTGTTGACACCtatatatttatttaatttctccttcataactccttcataaattatgtatAGGTGTCAACACACGAACTAGAGAttgcaaaagcat	0						5'	New	gp4	...(((((((((((((((.(((.(((((((((((((((((((..(((((.......................))))).))))))))))))))))))).))).)))))))))))))))...	114	30.8	-53.8	1.5	0	0	0	0	0	0	0	0	7	0	0	0	0	0	0	0	0	0	0	0	6.67406	0	0	0	low
50	100	PC-3p-503490_10	AGGTGTCGACACACGAACTAGAGA	24	F213894F	+	12310	12429	ttacttttgcaATCTCTAATTCCTGTGTTGACACCtatatatttatttaatttctccttcataactccttcataaattatgtatAGGTGTCAACACACGAACTAGAGAttgcaaaagcat	0						3'	New	gp4	...(((((((((((((((.(((.(((((((((((((((((((..(((((.......................))))).))))))))))))))))))).))).)))))))))))))))...	114	30.8	-53.8	1.5	0	0	0	10	0	0	0	0	0	0	0	0	0	0	0	8.62031	0	0	0	0	0	0	0	0	low
51	101	PC-5p-87436_109	AAAAGCCTGGTCGCCGACAACATC	24	F028033F	-	18372	18532	actctatttatatatctaAAAAGCCTGGTCGCCGACAACATCttcgacatctaatcagaagttttacccattgttgactagactataaccttgattttaaaatttctaatcagatgtcaaAGATGTTGTTGGTGACCAGACTTCtcagatgtgtaaataga	0						5'	New	gp4	..(((((((((((((((...(((.((((((((((((((((((((.(((((((.((.((((((((((..((..((((.........))))..))....)))))))))).)).))))))).)))))))))))))))))))).)))...)))))))))))))))	159	34.2	-72.4	1.3	13	5	10	17	7	10	11	13	8	0	7	8	12.3353	6.71356	10.8938	14.6545	5.78466	8.036	13.1796	9.9133	7.6275	0	7.74854	8.39425	middle
51	102	PC-3p-614679_6	AGATATTGTTGGTGACCAGACTTC	24	F028033F	-	18372	18532	actctatttatatatctaAAAAGCCTGGTCGCCGACAACATCttcgacatctaatcagaagttttacccattgttgactagactataaccttgattttaaaatttctaatcagatgtcaaAGATGTTGTTGGTGACCAGACTTCtcagatgtgtaaataga	0						3'	New	gp4	..(((((((((((((((...(((.((((((((((((((((((((.(((((((.((.((((((((((..((..((((.........))))..))....)))))))))).)).))))))).)))))))))))))))))))).)))...)))))))))))))))	159	34.2	-72.4	1.3	0	0	0	0	0	0	0	0	0	0	6	0	0	0	0	0	0	0	0	0	0	0	6.6416	0	low
52	103	PC-5p-261907_27	CAATCGTTTAGGGCAGCATCT	21	F054474F	+	46043	46299	ttctttatttactttccatctcattttctttgtttttactttcatctctgtatagccatatataCAATCGTTTAGGGCAGCATCTttaagggtacagcaaaattatttgctgtacccttAAAGATGCTGCCCTAAACGATTGTatatggtcatacagagatgaaagtaaaaacaaagaaaatgagatggaaagtaaataaagaagtaaaaaaaaaagttatctctacaccccaacaccctatagtaagtcccttaac	0						5'	New	gp4	(((((((((((((((((((((((((((((((((((((((((((((((((((((..(((((..(((((((((((((((((((((((((((((((((((((((....))))))))))))))))))))))))))))))))))))))))))))..))))))))))))))))))))))))))))))))))))))))))))))))))))).....................................................	204	32.3	-158.4	1.9	0	0	0	0	12	11	5	5	5	0	6	5	0	0	0	0	9.91656	8.8396	5.99075	3.81281	4.76718	0	6.6416	5.24641	low
52	104	PC-3p-61385_155	AAAGATGCTGCCCTAAACGATTGT	24	F054474F	+	46043	46299	ttctttatttactttccatctcattttctttgtttttactttcatctctgtatagccatatataCAATCGTTTAGGGCAGCATCTttaagggtacagcaaaattatttgctgtacccttAAAGATGCTGCCCTAAACGATTGTatatggtcatacagagatgaaagtaaaaacaaagaaaatgagatggaaagtaaataaagaagtaaaaaaaaaagttatctctacaccccaacaccctatagtaagtcccttaac	0						3'	New	gp4	(((((((((((((((((((((((((((((((((((((((((((((((((((((..(((((..(((((((((((((((((((((((((((((((((((((((....))))))))))))))))))))))))))))))))))))))))))))..))))))))))))))))))))))))))))))))))))))))))))))))))))).....................................................	204	32.3	-158.4	1.9	25	28	14	0	15	21	20	68	44	7	7	10	23.7217	37.5959	15.2514	0	12.3957	16.8756	23.963	51.8542	41.9512	7.17566	7.74854	10.4928	middle
53	105	PC-5p-807670_5	AGAATTCTGGTCGCCGGTAACATC	24	F177992F	-	7870	8041	gcatactctatttacacacctgAGAATTCTGGTCGCCGGTAACATCttcggcatctgatcagaagttttacccattgttgcttgggatataatttgatttaaaacttctgatcagatgccgAAGATGTTGCCGGTGACTAGGCTTctcaggtgtgtaaatagagtatgcaaa	0						5'	New	gp4	((((((((((((((((((((((((((..((((((((((((((((((((((((((((((((((((((((((((((........)))).............))))))))))))))))))))))))))))))))))))))))))..))))))))))))))))))))))))))...	169	41.3	-129.3	1.8	0	0	0	0	0	0	0	0	0	0	0	5	0	0	0	0	0	0	0	0	0	0	0	5.24641	low
53	106	PC-3p-447204_12	AAGATGTTGCCGGTGACTAGGCTT	24	F177992F	-	7870	8041	gcatactctatttacacacctgAGAATTCTGGTCGCCGGTAACATCttcggcatctgatcagaagttttacccattgttgcttgggatataatttgatttaaaacttctgatcagatgccgAAGATGTTGCCGGTGACTAGGCTTctcaggtgtgtaaatagagtatgcaaa	0						3'	New	gp4	((((((((((((((((((((((((((..((((((((((((((((((((((((((((((((((((((((((((((........)))).............))))))))))))))))))))))))))))))))))))))))))..))))))))))))))))))))))))))...	169	41.3	-129.3	1.8	0	0	0	0	0	6	0	7	0	5	0	0	0	0	0	0	0	4.8216	0	5.33793	0	5.12547	0	0	low
54	107	PC-5p-129990_70	AGGTTCTGCTAATGAGGCTGA	21	F031225F	+	22297	22550	gtgcgaatatctttatggccgtggcAGGTTCTGCTTATGAGGCTGAcatattgatcaaccaccatttgatacgtgggactttcagtctctaccacatattttttaagggctccaatcaaTATGTCAGCCTCATAAGCAGAACCtgccactgccataaagatattcgcaccaatgtgtacaatcttccgtctacttgtttgaacctcaactcttttctgctgtaccaccccgtcttgtccgataattcttgaagc	0						5'	New	gp4	(((((((((((((((((((.(((((((((((((((((((((((((((((((((((...((.......((((.(((((((.....)))....)))).)))).......)).....))))))))))))))))))))))))))))))))))).)))))))))))))))))))...((.(((((......((......)).(((.....)))...........)))))))....(((......)))............	169	43.7	-113.9	1	9	0	8	7	13	31	0	22	11	7	0	0	8.5398	0	8.71506	6.03422	10.7429	24.9116	0	16.7764	10.4878	7.17566	0	0	middle
54	108	PC-3p-6640_1089	TATGTCAGCCTCATAAGCAGAACC	24	F031225F	+	22297	22550	gtgcgaatatctttatggccgtggcAGGTTCTGCTTATGAGGCTGAcatattgatcaaccaccatttgatacgtgggactttcagtctctaccacatattttttaagggctccaatcaaTATGTCAGCCTCATAAGCAGAACCtgccactgccataaagatattcgcaccaatgtgtacaatcttccgtctacttgtttgaacctcaactcttttctgctgtaccaccccgtcttgtccgataattcttgaagc	0						3'	New	gp4	(((((((((((((((((((.(((((((((((((((((((((((((((((((((((...((.......((((.(((((((.....)))....)))).)))).......)).....))))))))))))))))))))))))))))))))))).)))))))))))))))))))...((.(((((......((......)).(((.....)))...........)))))))....(((......)))............	169	43.7	-113.9	1	544	423	509	470	579	559	165	962	584	350	276	285	516.183	567.967	554.496	405.155	478.474	449.212	197.695	733.585	556.807	358.783	305.514	299.045	high
55	109	PC-5p-41252_226	ACATTATGTGGACAATTTTGA	21	F301967F	-	2665	2791	gtctgcaagACATTATGTGGACAATTTTGAtcatttgtgataccttgatatgtatatttacttaatattcatgtttttttattggtaaatgttatgatcAAAATTGTCCACATAATGTCTTGCaaaa	0						5'	New	gp4	...(((((((((((((((((((((((((((((((......((((..((((((.(((((.....))))).))))))........))))......)))))))))))))))))))))))))))))))...	121	26.8	-58.5	1.7	5	0	9	14	42	37	31	237	82	70	14	27	4.74433	0	9.80444	12.0684	34.708	29.7332	37.1426	180.727	78.1818	71.7566	15.4971	28.3306	middle
55	110	PC-3p-833195_5	AAAATTGTCCACATAATGTCTTGC	24	F301967F	-	2665	2791	gtctgcaagACATTATGTGGACAATTTTGAtcatttgtgataccttgatatgtatatttacttaatattcatgtttttttattggtaaatgttatgatcAAAATTGTCCACATAATGTCTTGCaaaa	0						3'	New	gp4	...(((((((((((((((((((((((((((((((......((((..((((((.(((((.....))))).))))))........))))......)))))))))))))))))))))))))))))))...	121	26.8	-58.5	1.7	0	0	0	0	0	0	0	10	0	0	0	0	0	0	0	0	0	0	0	7.62562	0	0	0	0	low
56	111	PC-5p-475986_11	CGGCAACATTTTCGGCATCTGATT	24	F059577F	-	13847	14028	atttgcatactctatttacacacttgagaagcctggtcacCGGCAACATTTTCGGCATCTGATTagaaaacttaaaattaaggttataacccaggcaataatggacaaaatttctgattagATGTCGAAAATGTTGCCGGCGATCatacttttcaggtgtgtaaatagagtatgcaaatata	0						5'	New	gp4	(((((((((((((((((((((((((((((((..(((((.((((((((((((((((((((((((((((((.((((....))))........(((........)))......)))))))))))))))))))))))))))))).)))))..)))))))))))))))))))))))))))))))...	179	35.7	-106.9	1.6	5	0	0	0	0	0	0	0	6	0	0	0	4.74433	0	0	0	0	0	0	0	5.72062	0	0	0	low
56	112	PC-3p-252798_29	ATGTCGAAAATGTTGCCGGCGATC	24	F059577F	-	13847	14028	atttgcatactctatttacacacttgagaagcctggtcacCGGCAACATTTTCGGCATCTGATTagaaaacttaaaattaaggttataacccaggcaataatggacaaaatttctgattagATGTCGAAAATGTTGCCGGCGATCatacttttcaggtgtgtaaatagagtatgcaaatata	0						3'	New	gp4	(((((((((((((((((((((((((((((((..(((((.((((((((((((((((((((((((((((((.((((....))))........(((........)))......)))))))))))))))))))))))))))))).)))))..)))))))))))))))))))))))))))))))...	179	35.7	-106.9	1.6	0	0	0	0	5	7	5	6	0	6	0	0	0	0	0	0	4.1319	5.6252	5.99075	4.57537	0	6.15056	0	0	low
57	113	PC-5p-875409_5	ACACGAGACTTTTTCATAACATTC	24	F151564F	+	14357	14564	tcgcatctcaactaaaataaccattcacttttaagaaaaaatatgtgtcagttaagaaatgatgACACGAGACTTTTTCATAACATTCcttgatatatatatatatattatATCGAGCAGTGTTGTGAAAAAGTCtcatgtcattatttcttgactgacaaatagaatttttcttaaaagtaggtagctatttccaattgagatggaa	0						5'	New	gp4	((.((((((((...(((((...((..((((((((((((((.(((.((((((((((((((((((((((.(((((((((((((((((((.((((((((((((....))).))))))))).))))))))))))))))))).)))))))))))))))))))))).)))...))))))))))))))..))...)))))....)))))))))).	207	28.4	-96.5	1.6	0	0	0	0	0	0	0	0	0	10	0	0	0	0	0	0	0	0	0	0	0	10.2509	0	0	middle
57	114	PC-3p-841159_5	ATCGAGCAGTGTTGTGAAAAAGTC	24	F151564F	+	14357	14564	tcgcatctcaactaaaataaccattcacttttaagaaaaaatatgtgtcagttaagaaatgatgACACGAGACTTTTTCATAACATTCcttgatatatatatatatattatATCGAGCAGTGTTGTGAAAAAGTCtcatgtcattatttcttgactgacaaatagaatttttcttaaaagtaggtagctatttccaattgagatggaa	0						3'	New	gp4	((.((((((((...(((((...((..((((((((((((((.(((.((((((((((((((((((((((.(((((((((((((((((((.((((((((((((....))).))))))))).))))))))))))))))))).)))))))))))))))))))))).)))...))))))))))))))..))...)))))....)))))))))).	207	28.4	-96.5	1.6	0	0	0	5	0	0	0	0	0	0	0	0	0	0	0	4.31016	0	0	0	0	0	0	0	0	low
58	115	PC-5p-838232_5	TGATACCTGGAATTCAATGACGTG	24	F174514F	-	23476	23702	tcaaaaaactcatgaaaaaataatataatattagagaaataagaagaaaaaaaatattgttatattatTGATACCTGGAATTCAATGACGTGatcgatccctaatccatgaggatcgatccCACGTCGTTGAATTCCAGGTATcaataatataaaatattttttttcttcattattctctaatatatattattttctaatgagttttttgatttttagggcggtgtt	0						5'	New	gp4	(((((((((((((...((((((((((.(((((((((.(((((((((((((((((((((.(((((((((((((((((((((((((((((((((((((((((...........)))))))))..)))))))))))))))))))))))))))))))))))))))))))))))).))))))))))))))))))))))))...)))))))))))))................	211	26	-113.8	1.9	0	0	5	0	0	0	0	0	0	0	0	0	0	0	5.44691	0	0	0	0	0	0	0	0	0	low
58	116	PC-3p-234366_32	CACGTCGTTGAATTCCAGGTAT	22	F174514F	-	23476	23702	tcaaaaaactcatgaaaaaataatataatattagagaaataagaagaaaaaaaatattgttatattatTGATACCTGGAATTCAATGACGTGatcgatccctaatccatgaggatcgatccCACGTCGTTGAATTCCAGGTATcaataatataaaatattttttttcttcattattctctaatatatattattttctaatgagttttttgatttttagggcggtgtt	0						3'	New	gp4	(((((((((((((...((((((((((.(((((((((.(((((((((((((((((((((.(((((((((((((((((((((((((((((((((((((((((...........)))))))))..)))))))))))))))))))))))))))))))))))))))))))))))).))))))))))))))))))))))))...)))))))))))))................	211	26	-113.8	1.9	12	12	0	0	0	0	5	8	0	0	0	0	11.3864	16.1125	0	0	0	0	5.99075	6.10049	0	0	0	0	middle
59	117	PC-5p-742127_5	TTGAGAAGTCTGGTCGCCGGTAAC	24	F043177F	-	74386	74553	tactctatttacacacTTGAGAAGTCTGGTCGCCGGTAACatcttcggcatctgatcagaagttttacccattgttacttgggatataaccttgattttaaaacttctaatcagatgccgaAGATGTTGCCGGTGACTAGGGTTCtcaggtgtgtaaatagagtatgc	0						5'	New	gp4	(((((((((((((((((((((((..(((((((((((((((((((((((((((((((.((((((((((((((........))))...............)))))))))).)))))))))))))))))))))))))))))))..)))))))))))))))))))))))...	165	41.1	-112.4	1.6	0	0	0	5	0	0	0	0	0	0	0	0	0	0	0	4.31016	0	0	0	0	0	0	0	0	low
59	118	PC-3p-628387_6	AGATGTTGCCGGTGACTAGGGTTC	24	F043177F	-	74386	74553	tactctatttacacacTTGAGAAGTCTGGTCGCCGGTAACatcttcggcatctgatcagaagttttacccattgttacttgggatataaccttgattttaaaacttctaatcagatgccgaAGATGTTGCCGGTGACTAGGGTTCtcaggtgtgtaaatagagtatgc	0						3'	New	gp4	(((((((((((((((((((((((..(((((((((((((((((((((((((((((((.((((((((((((((........))))...............)))))))))).)))))))))))))))))))))))))))))))..)))))))))))))))))))))))...	165	41.1	-112.4	1.6	0	0	0	0	0	0	0	11	0	0	0	0	0	0	0	0	0	0	0	8.38818	0	0	0	0	low
60	119	PC-5p-181240_46	CAACAAAAATACGTCCCCATTT	22	F075847F	-	25974	26177	gtagacaaagacaattataaagatgccaagaaaattatacatggcagaagcaacatgtaaataCAACAAAAATACGTCCCCATTTttctcaaacaacctccagatggaggtcgtttgagaaAAATGGGGACGTATTTTTGTTGTAtttacacgttgcctctgccatgtataattgccttgacatctttcataattgcctttatc	0						5'	New	gp4	...((.((((.((((((((((((((.((((..((((((((((((((((.(((((.(((((((((((((((((((((((((((((((((((((((.((((((....)))))).))))))))))))))))))))))))))))))))))))))).))))).))))))))))))))))..)))).))))))).))))))).)))).))	201	35.8	-129.1	1.8	0	0	0	5	0	0	14	25	11	6	12	15	0	0	0	4.31016	0	0	16.7741	19.064	10.4878	6.15056	13.2832	15.7392	middle
60	120	PC-3p-251055_29	AAATGGGGACGTATTTTTGTTGTA	24	F075847F	-	25974	26177	gtagacaaagacaattataaagatgccaagaaaattatacatggcagaagcaacatgtaaataCAACAAAAATACGTCCCCATTTttctcaaacaacctccagatggaggtcgtttgagaaAAATGGGGACGTATTTTTGTTGTAtttacacgttgcctctgccatgtataattgccttgacatctttcataattgcctttatc	0						3'	New	gp4	...((.((((.((((((((((((((.((((..((((((((((((((((.(((((.(((((((((((((((((((((((((((((((((((((((.((((((....)))))).))))))))))))))))))))))))))))))))))))))).))))).))))))))))))))))..)))).))))))).))))))).)))).))	201	35.8	-129.1	1.8	19	0	5	0	0	0	17	16	17	0	0	0	18.0285	0	5.44691	0	0	0	20.3685	12.201	16.2084	0	0	0	middle
61	121	PC-5p-57177_166	CGACCGGGTGGAAGAATCGGA	21	F026398F	-	87494	87709	aaatacttctgccacatactcaaaacctcgattcgttactgctaattggtatcaccacgattctgctggtgccatcCGACCGGGTGGAAGAATCGGAaccggggctttcttctaagcgccggTTCCGATTCTTCCACCCGGTCggatgggaccagcagaattgccgtgataccaaacagtaacgaatggagggtttgagtatgtggcagaggtact	0						5'	New	gp4	...(((((((((((((((((((((.((((.(((((((((((....((((((((((..(((((((((((((.(((((((((((((((((((((((((((((((.((((......)))).))))))))))))))))))))))))))))))).)))))))))))))..)))))))))).))))))))))).)))).)))))))))))))))))))))..	211	50.9	-177	1.6	28	5	21	11	35	20	18	6	7	14	16	0	26.5683	6.71356	22.877	9.48234	28.9233	16.072	21.5667	4.57537	6.67406	14.3513	17.7109	0	middle
61	122	PC-3p-225751_34	TTCCGATTCTTCCACCCGGTT	21	F026398F	-	87494	87709	aaatacttctgccacatactcaaaacctcgattcgttactgctaattggtatcaccacgattctgctggtgccatcCGACCGGGTGGAAGAATCGGAaccggggctttcttctaagcgccggTTCCGATTCTTCCACCCGGTCggatgggaccagcagaattgccgtgataccaaacagtaacgaatggagggtttgagtatgtggcagaggtact	0						3'	New	gp4	...(((((((((((((((((((((.((((.(((((((((((....((((((((((..(((((((((((((.(((((((((((((((((((((((((((((((.((((......)))).))))))))))))))))))))))))))))))).)))))))))))))..)))))))))).))))))))))).)))).)))))))))))))))))))))..	211	50.9	-177	1.6	8	9	10	17	6	0	0	12	0	0	11	0	7.59093	12.0844	10.8938	14.6545	4.95828	0	0	9.15074	0	0	12.1763	0	middle
[truncated: 1,003 more rows]
