# Supplementary material for: PomiR172d-PoARR module regulates the drought response through the reactive oxygen pathway in tree peony
Source: Hortic Res. 2025 Sep 17;13(1):uhaf252. doi: 10.1093/hr/uhaf252 (PMC12856503; doi:10.1093/hr/uhaf252)
Supplement: Web_Material_uhaf252 [file web_material_uhaf252.zip › Table S5.xlsx]

## Sheet: Sheet1
Length distribution of counts of sequ-seqs and unique sRNAs in this study.
	CK1				CK2				CK3				MD1				MD2				MD3				SD1				SD2				SD3				RE1				RE2				RE3
Length	Total	% of Total	uniq	% of uniq	Total	% of Total	uniq	% of uniq	Total	% of Total	uniq	% of uniq	Total	% of Total	uniq	% of uniq	Total	% of Total	uniq	% of uniq	Total	% of Total	uniq	% of uniq	Total	% of Total	uniq	% of uniq	Total	% of Total	uniq	% of uniq	Total	% of Total	uniq	% of uniq	Total	% of Total	uniq	% of uniq	Total	% of Total	uniq	% of uniq	Total	% of Total	uniq	% of uniq
18	160241	1.59	93890	1.86	159688	1.88	104055	2.39	165228	1.83	96920	2.16	200318	1.89	113785	2.42	261663	2.32	167019	2.86	137514	1.16	92255	1.52	227250	2.41	115700	3.09	122305	1.01	84081	1.4	179226	1.82	110607	2.33	184966	1.91	107154	2.15	256804	3.04	134532	3.34	200763	2.23	115282	2.55
19	200547	1.99	129846	2.57	205353	2.42	133381	3.06	206918	2.29	131080	2.91	284574	2.68	157055	3.33	351335	3.11	223225	3.82	204017	1.72	135424	2.23	316393	3.35	148486	3.96	172782	1.43	120569	2	236462	2.41	144760	3.05	247141	2.55	144577	2.91	323488	3.82	168801	4.19	297502	3.3	166255	3.68
20	369495	3.66	209445	4.15	354806	4.18	204566	4.7	367539	4.06	206889	4.6	494508	4.66	240349	5.1	515634	4.57	301927	5.17	368877	3.11	219284	3.62	471283	4.99	207292	5.53	333421	2.76	201400	3.35	379777	3.86	211473	4.46	422527	4.35	226067	4.54	494415	5.84	239886	5.95	492986	5.47	253008	5.61
21	2180589	21.6	570379	11.3	1853485	21.86	509641	11.71	2099948	23.21	550451	12.24	2571535	24.26	658521	13.98	2412774	21.38	694493	11.89	2186112	18.45	647267	10.68	1808289	19.14	462316	12.33	2175853	18.04	603586	10.04	1768143	17.99	520665	10.98	2021944	20.83	581784	11.69	1969161	23.27	546394	13.55	1987774	22.05	588599	13.04
22	1720172	17.04	612273	12.13	1444327	17.03	545013	12.52	1590590	17.58	580278	12.9	1917184	18.08	614483	13.05	1719312	15.23	667766	11.44	1852558	15.64	691807	11.42	1496333	15.84	469163	12.51	2022814	16.77	698532	11.62	1592809	16.21	574392	12.12	1513097	15.59	595989	11.98	1389317	16.42	528735	13.11	1461590	16.21	579763	12.85
23	900544	8.92	507392	10.05	758101	8.94	425679	9.78	818090	9.04	458205	10.19	944819	8.91	481226	10.22	1088529	9.64	660357	11.31	1176427	9.93	676923	11.17	997385	10.56	405492	10.81	1122157	9.3	625525	10.4	959092	9.76	503596	10.62	865416	8.92	493429	9.92	763018	9.02	402722	9.98	841999	9.34	461572	10.23
24	4127667	40.88	2628376	52.07	3266844	38.53	2135606	49.05	3436727	37.99	2227154	49.52	3787969	35.73	2209879	46.92	4489394	39.78	2825069	48.38	5381704	45.43	3251498	53.66	3561377	37.7	1676464	44.71	5643055	46.78	3350813	55.72	4213901	42.88	2372827	50.06	3986196	41.07	2545722	51.16	2881075	34.05	1788167	44.33	3288903	36.48	2086260	46.22
25	437367	4.33	295773	5.86	436846	5.15	296051	6.8	361126	3.99	246068	5.47	400144	3.77	234956	4.99	447484	3.96	299547	5.13	539805	4.56	345378	5.7	568521	6.02	264509	7.05	469396	3.89	329349	5.48	497081	5.06	301506	6.36	464805	4.79	281561	5.66	383719	4.54	224218	5.56	443467	4.92	262692	5.82
valid reads	10096622		5047374		8479450		4353992		9046166		4497045		10601051		4710254		11286125		5839403		11847014		6059836		9446831		3749422		12061783		6013855		9826491		4739826		9706092		4976283		8460997		4033455		9014984		4513431
