# Supplementary material for: PomiR172d-PoARR module regulates the drought response through the reactive oxygen pathway in tree peony
Source: Hortic Res. 2025 Sep 17;13(1):uhaf252. doi: 10.1093/hr/uhaf252 (PMC12856503; doi:10.1093/hr/uhaf252)
Supplement: Web_Material_uhaf252 [file web_material_uhaf252.zip › Table S6.xlsx]

## Sheet: Sheet1
		Total		CK1		CK2		CK3		MD1		MD2		MD3		SD1		SD2		SD3		RE1		RE2		RE3
Groups:	Criteria	Pre-miRNA	Unique miRNA	Pre-miRNA	Unique miRNA	Pre-miRNA	Unique miRNA	Pre-miRNA	Unique miRNA	Pre-miRNA	Unique miRNA	Pre-miRNA	Unique miRNA	Pre-miRNA	Unique miRNA	Pre-miRNA	Unique miRNA	Pre-miRNA	Unique miRNA	Pre-miRNA	Unique miRNA	Pre-miRNA	Unique miRNA	Pre-miRNA	Unique miRNA	Pre-miRNA	Unique miRNA
gp1	Reads map to specific miRNAs/pre-miRNAs in miRbase and the pre-miRNAs further map to the genome & EST.	13	20	13	19	13	19	13	19	13	19	13	19	13	19	13	18	13	19	13	19	13	19	13	19	13	19
gp2a	Reads map to selected miRNAs/pre-miRNAs in miRbase. The mapped pre-miRNAs do not map to the genome, but the reads (and of course the miRNAs of the pre-miRNAs) map to genome. The extended genome sequences from the genome loci may form hairpins.	53	76	44	58	40	51	42	54	40	51	51	69	49	66	42	53	47	60	45	58	43	57	40	53	44	59
gp2b	Reads were mapped to miRNAs/pre-miRNAs of selected species in miRbase and the mapped pre-miRNAs were not further mapped to genome, but the reads (and of course the miRNAs of the pre-miRNAs) were mapped to genome. The extended genome sequences from the genome loci may not form hairpins.	303	318	155	161	128	133	142	147	162	166	184	190	186	193	176	184	169	174	158	166	141	147	153	159	159	165
gp3	Reads map to slected miRNAs/pre-miRNAs in miRbase. The mapped pre-miRNAs do not map to the genome, and the reads do not map to the genome.	22	28	15	20	15	18	14	17	14	18	18	22	15	18	13	18	15	20	12	16	13	16	14	18	14	17
gp4	Reads do not map to selected pre-miRNAs in miRbase. But the reads map to genome & the extended genome sequences from genome may form hairpins.	1054	1125	406	426	354	366	371	390	467	492	495	522	551	576	451	468	599	624	513	533	442	466	366	384	389	414
