# Supplementary material for: PomiR172d-PoARR module regulates the drought response through the reactive oxygen pathway in tree peony
Source: Hortic Res. 2025 Sep 17;13(1):uhaf252. doi: 10.1093/hr/uhaf252 (PMC12856503; doi:10.1093/hr/uhaf252)
Supplement: Web_Material_uhaf252 [file web_material_uhaf252.zip › Table S7.xlsx]

## Sheet: Sheet1
Sample	Raw Data		Valid Data		Valid Ratio(reads)	Q20%	Q30%	GC content%
	Read	Base	Read	Base
CK1	53519794	8.03G	49251520	7.39G	92.02	100	99.81	44
CK2	54329270	8.15G	50189488	7.53G	92.38	100	99.82	44.5
CK3	53483358	8.02G	48946298	7.34G	91.52	100	99.82	44
MD1	55750840	8.36G	51678910	7.75G	92.7	100	99.8	44
MD2	53424554	8.01G	49144478	7.37G	91.99	100	99.8	44.5
MD3	51070834	7.66G	47087356	7.06G	92.2	100	99.81	44
RE1	54621540	8.19G	50596350	7.59G	92.63	100	99.81	44.5
RE2	50962138	7.64G	47145164	7.07G	92.51	100	99.8	44
RE3	53128598	7.97G	49055228	7.36G	92.33	100	99.81	44.5
SD1	54293762	8.14G	50188880	7.53G	92.44	100	99.79	44
SD2	54493846	8.17G	50499106	7.57G	92.67	100	99.81	44
SD3	51749580	7.76G	47847384	7.18G	92.46	100	99.8	44
	640828114		591630162
