# Supplementary material for: PomiR172d-PoARR module regulates the drought response through the reactive oxygen pathway in tree peony
Source: Hortic Res. 2025 Sep 17;13(1):uhaf252. doi: 10.1093/hr/uhaf252 (PMC12856503; doi:10.1093/hr/uhaf252)
Supplement: Web_Material_uhaf252 [file web_material_uhaf252.zip › Table S8.xlsx]

## Sheet: Sheet1
Gene ID	Transcript ID	Description
psu.G.00000001	psu.T.00000001.1	NA
psu.G.00000002	psu.T.00000002.1	ABC transporter B family member 11 isoform X2 [Jatropha curcas]
psu.G.00000003	psu.T.00000003.1	NA
psu.G.00000004	psu.T.00000004.1	NA
psu.G.00000005	psu.T.00000005.1	NA
psu.G.00000006	psu.T.00000006.1	NA
psu.G.00000007	psu.T.00000007.1	NA
psu.G.00000008	psu.T.00000008.1	hypothetical protein POPTR_002G056050 [Populus trichocarpa]
psu.G.00000009	psu.T.00000009.1	NA
psu.G.00000010	psu.T.00000010.1	PREDICTED: putative receptor protein kinase ZmPK1 [Prunus mume]
psu.G.00000011	psu.T.00000011.1	glyceraldehyde 3-phosphate dehydrogenase, partial [Paeonia suffruticosa]
psu.G.00000012	psu.T.00000012.1	PREDICTED: putative receptor protein kinase ZmPK1 [Prunus mume]
psu.G.00000013	psu.T.00000013.1	NA
psu.G.00000014	psu.T.00000014.1	probable tRNA N6-adenosine threonylcarbamoyltransferase [Carica papaya]
psu.G.00000015	psu.T.00000015.1	NA
psu.G.00000016	psu.T.00000016.1	NA
psu.G.00000017	psu.T.00000017.1	hypothetical protein APUTEX25_002614, partial [Auxenochlorella protothecoides]
psu.G.00000018	psu.T.00000018.1	NA
psu.G.00000019	psu.T.00000019.1	NA
psu.G.00000020	psu.T.00000020.1	bifunctional methylthioribulose-1-phosphate dehydratase enolase-phosphatase-like [Raphidocelis subcapitata]
psu.G.00000021	psu.T.00000021.1	probable glutathione S-transferase [Carica papaya]
psu.G.00000022	psu.T.00000022.1	NA
psu.G.00000023	psu.T.00000023.1	PREDICTED: homeobox protein BEL1 homolog [Nicotiana tomentosiformis]
psu.G.00000024	psu.T.00000024.1	NA
psu.G.00000025	psu.T.00000025.1	Calmodulin-binding protein 60 C [Vitis vinifera]
psu.G.00000026	psu.T.00000026.1	NA
psu.G.00000027	psu.T.00000027.1	NA
psu.G.00000028	psu.T.00000028.1	Peptidase M24A, methionine aminopeptidase, subfamily 1 [Cynara cardunculus var. scolymus]
psu.G.00000029	psu.T.00000029.1	NA
psu.G.00000030	psu.T.00000030.1	NA
psu.G.00000031	psu.T.00000031.1	NA
psu.G.00000032	psu.T.00000032.1	potassium channel AKT1 [Manihot esculenta]
psu.G.00000033	psu.T.00000033.1	hypothetical protein AQUCO_09600020v1 [Aquilegia coerulea]
psu.G.00000034	psu.T.00000034.1	NA
psu.G.00000035	psu.T.00000035.1	zerumbone synthase-like isoform X2 [Prunus avium]
psu.G.00000036	psu.T.00000036.1	hypothetical protein GLYMA_13G018200 [Glycine max]
psu.G.00000037	psu.T.00000037.1	hypothetical protein CQW23_33021 [Capsicum baccatum]
psu.G.00000038	psu.T.00000038.1	hypothetical protein CQW23_33021 [Capsicum baccatum]
psu.G.00000039	psu.T.00000039.1	hypothetical protein TanjilG_08731, partial [Lupinus angustifolius]
psu.G.00000040	psu.T.00000040.1	senescence-associated protein, putative [Medicago truncatula]
psu.G.00000041	psu.T.00000041.1	PREDICTED: uncharacterized protein LOC105767065 [Gossypium raimondii]
psu.G.00000042	psu.T.00000042.1	NA
psu.G.00000043	psu.T.00000043.1	NA
psu.G.00000044	psu.T.00000044.1	NA
psu.G.00000045	psu.T.00000045.1	NA
psu.G.00000046	psu.T.00000046.1	Eukaryotic peptide chain release factor subunit 1-3, partial [Mucuna pruriens]
psu.G.00000047	psu.T.00000047.1	NA
psu.G.00000048	psu.T.00000048.1	NA
psu.G.00000049	psu.T.00000049.1	NA
psu.G.00000050	psu.T.00000050.1	NA
psu.G.00000051	psu.T.00000051.1	NA
psu.G.00000052	psu.T.00000052.1	NA
psu.G.00000053	psu.T.00000053.1	NA
psu.G.00000054	psu.T.00000054.1	putative strictosidine synthase [Rosa chinensis]
psu.G.00000055	psu.T.00000055.1	PREDICTED: condensin complex subunit 3 [Nelumbo nucifera]
psu.G.00000056	psu.T.00000056.1	DNA mismatch repair protein Msh6-1 [Triticum urartu]
psu.G.00000057	psu.T.00000057.1	NA
psu.G.00000058	psu.T.00000058.1	NA
psu.G.00000059	psu.T.00000059.1	PREDICTED: importin-5 [Vitis vinifera]
psu.G.00000060	psu.T.00000060.1	hypothetical protein CK203_013462 [Vitis vinifera]
psu.G.00000061	psu.T.00000061.1	hypothetical protein CK203_068573 [Vitis vinifera]
psu.G.00000062	psu.T.00000062.1	photosystemIIQ(b)proteinD1 (chloroplast) [Dendrobium moniliforme]
psu.G.00000063	psu.T.00000063.1	Metallocarboxypeptidase inhibitor [Dorcoceras hygrometricum]
psu.G.00000064	psu.T.00000064.1	hypothetical protein, partial (chloroplast) [Solanum lycopersicum]
psu.G.00000065	psu.T.00000065.1	Uncharacterized protein ORF91 [Cajanus cajan]
psu.G.00000066	psu.T.00000066.1	malate dehydrogenase, glyoxysomal [Helianthus annuus]
psu.G.00000067	psu.T.00000067.1	NA
psu.G.00000068	psu.T.00000068.1	putative cold-inducible protein [Camellia sinensis]
psu.G.00000069	psu.T.00000069.1	NA
psu.G.00000070	psu.T.00000070.1	NA
psu.G.00000071	psu.T.00000071.1	NA
psu.G.00000072	psu.T.00000072.1	Glutathionyl-hydroquinone reductase YqjG [Vitis vinifera]
psu.G.00000073	psu.T.00000073.1	NB-ARC domain-containing protein [Cephalotus follicularis]
psu.G.00000074	psu.T.00000074.1	unnamed protein product, partial [Vitis vinifera]
psu.G.00000075	psu.T.00000075.1	GHMP kinase N-terminal domain [Macleaya cordata]
psu.G.00000076	psu.T.00000076.1	hypothetical protein MIMGU_mgv1a024050mg [Erythranthe guttata]
psu.G.00000077	psu.T.00000077.1	NA
psu.G.00000078	psu.T.00000078.1	NA
psu.G.00000079	psu.T.00000079.1	NA
psu.G.00000080	psu.T.00000080.1	NA
psu.G.00000081	psu.T.00000081.1	uncharacterized protein LOC113782512 [Coffea eugenioides]
psu.G.00000082	psu.T.00000082.1	LOW QUALITY PROTEIN: alpha-glucan water dikinase 2 [Hevea brasiliensis]
psu.G.00000083	psu.T.00000083.1	NA
psu.G.00000084	psu.T.00000084.1	PREDICTED: alpha-glucan water dikinase 2 isoform X1 [Juglans regia]
psu.G.00000085	psu.T.00000085.1	NA
psu.G.00000086	psu.T.00000086.1	potassium transporter 5-like [Carica papaya]
psu.G.00000087	psu.T.00000087.1	Transcription factor CYCLOIDEA [Vitis vinifera]
psu.G.00000088	psu.T.00000088.1	NA
psu.G.00000089	psu.T.00000089.1	NA
psu.G.00000090	psu.T.00000090.1	Leucine-rich repeat receptor protein kinase [Actinidia chinensis var. chinensis]
psu.G.00000091	psu.T.00000091.1	Glyco_hydro_28 domain-containing protein [Cephalotus follicularis]
psu.G.00000092	psu.T.00000092.1	S-locus lectin protein kinase family protein [Theobroma cacao]
psu.G.00000093	psu.T.00000093.1	PREDICTED: sister-chromatid cohesion protein 3, partial [Juglans regia]
psu.G.00000094	psu.T.00000094.1	Wound-responsive family protein, putative isoform 1 [Theobroma cacao]
psu.G.00000095	psu.T.00000095.1	NA
psu.G.00000096	psu.T.00000096.1	PREDICTED: putative germin-like protein 2-1 [Erythranthe guttata]
psu.G.00000097	psu.T.00000097.1	putative germin-like protein 2-1 [Hevea brasiliensis]
psu.G.00000098	psu.T.00000098.1	NA
psu.G.00000099	psu.T.00000099.1	uncharacterized protein LOC112016619 [Quercus suber]
