# Supplementary material for: PomiR172d-PoARR module regulates the drought response through the reactive oxygen pathway in tree peony
Source: Hortic Res. 2025 Sep 17;13(1):uhaf252. doi: 10.1093/hr/uhaf252 (PMC12856503; doi:10.1093/hr/uhaf252)
Supplement: Web_Material_uhaf252 [file web_material_uhaf252.zip › Table S9.xlsx]

## Sheet: Sheet1
																																																gene ID	TF_ID
																																																psu.G.00029750	Pbr039133.1
																																																psu.G.00004156	mrna31843.1-v1.0-hybrid
																																																psu.G.00034633	TRIUR3_17264-P1
																																																psu.G.00006982	Csa09g009740.1
																																																psu.G.00030423	KN538722.1_FGP037
																																																psu.G.00020092	Glyma.01G206600.1.p
																																																psu.G.00028603	Cotton_A_17926_BGI-A2_v1.0
																																																psu.G.00027015	GSVIVT01025169001
																																																psu.G.00002443	DCAR_011771
																																																psu.G.00023086	Peaxi162Scf00170g01227.1
																																																psu.G.00020425	Csa09g009740.1
																																																psu.G.00007986	ORUFI12G02480.1
																																																psu.G.00005993	FANhyb_rscf00000233.1.g00002.1
																																																psu.G.00032565	-
																																																psu.G.00034754	Sme2.5_00096.1_g00018.1
																																																psu.G.00028306	Aco017242.1
																																																psu.G.00032268	-
																																																psu.G.00025704	GSMUA_Achr3P25240_001
																																																psu.G.00027930	-
																																																psu.G.00022584	Sme2.5_00096.1_g00018.1
																																																psu.G.00029905	-
																																																psu.G.00033762	-
																																																psu.G.00035546	Rsa1.0_03034.1_g00001.1
																																																psu.G.00007668	-
																																																psu.G.00032002	GSMUA_Achr10P27000_001
																																																psu.G.00009325	BGIOSGA020491-PA
																																																psu.G.00017314	MDP0000247737
																																																psu.G.00014720	BGIOSGA020491-PA
																																																psu.G.00032500	Jcr4S00206.70
																																																psu.G.00008240	Tp57577_TGAC_v2_mRNA36754
																																																psu.G.00017893	-
																																																psu.G.00018961	-
																																																psu.G.00023279	-
																																																psu.G.00008363	-
																																																psu.G.00020133	Pavir.8NG011000.1.p
																																																psu.G.00024306	EMT20798
																																																psu.G.00011577	-
																																																psu.G.00005123	-
																																																psu.G.00008362	-
																																																psu.G.00014265	-
																																																psu.G.00025162	676737120
																																																psu.G.00024134	GSVIVT01013228001
																																																psu.G.00012256	Aco013131.1
																																																psu.G.00007916	TRIUR3_04286-P1
																																																psu.G.00013738	OPUNC01G42220.1
																																																psu.G.00018853	PSME_00046249-RA
																																																psu.G.00022975	676709864
																																																psu.G.00019680	-
																																																psu.G.00014355	GSBRNA2T00116056001
																																																psu.G.00033621	-
																																																psu.G.00023495	-
																																																psu.G.00004596	-
																																																psu.G.00035609	-
																																																psu.G.00023540	-
																																																psu.G.00012388	-
																																																psu.G.00003655	Thecc1EG016133t1
																																																psu.G.00032820	Aco009314.1
																																																psu.G.00033565	AA31G00726
																																																psu.G.00032665	676737120
																																																psu.G.00005553	GSVIVT01030085001
																																																psu.G.00015240	-
																																																psu.G.00032781	-
																																																psu.G.00009670	-
																																																psu.G.00017232	-
																																																psu.G.00025444	Thecc1EG034148t1
																																																psu.G.00001450	676766192
																																																psu.G.00000761	PSME_00043819-RA
																																																psu.G.00013099	KHN27913.1
[truncated: 3 more columns]
